# Supplementary material for: The crystal structure of the TonB-dependent transporter YncD reveals a positively charged substrate-binding site
Source: Acta Crystallogr D Struct Biol. 2020 Apr 27;76(Pt 5):484–95. doi: 10.1107/S2059798320004398 (PMC7193533; doi:10.1107/S2059798320004398)
Supplement: Supplementary file 1 [file d-76-00484-sup1.txt]

CLUSTAL 2.1 multiple sequence alignment


F5Y3F6_RAMTT          -------------------------------------------MRMTAVAAAAALAAA--
A0A0Q5ZK33_9BURK      -------------------------------------------MARTAVAAAAALLAL--
A0A4Q3LHC8_9BURK      --------------------------------------------MKQAVLAAAVLAAF--
A0A1S8FZB0_9BURK      -------------------------------------------MAAGHALAFLIASGC--
A0A0C5J8D9_9RHOO      -------------------------------------------MSTSSRFAVTLSVALSL
A0A1W1XZC8_9NEIS      ---------------------------------------------MRRLLPALLLGAA--
A0A1M5N1B9_9GAMM      -------------------------------------------MRKPLSTSTARLGASLL
A0A4R7NZ33_9GAMM      -------------------------------------------MHKDWQRVRRDGVRVDR
A0A1H9JUC6_9GAMM      -------------------------------------------MPKSLR------PRTLR
A0A2T5MEC7_9GAMM      ------------------------------------------------------------
I7ZK18_9GAMM          -------------------------------------------MRSSPNGHR---GRFRL
A0A1I2HQE2_9GAMM      ------------------------------------------------------------
A0A3N0VKQ9_9GAMM      ------------------------------------------------------------
A0A091AMW3_9GAMM      ------------------------------------------------------------
A0A4R3YN70_9GAMM      ---------------------------------------------MSHSPVRP-------
A0A1K1RTB7_9GAMM      ---------------------------------------------MPLPTLRP-------
I4VPH9_9GAMM          -------------------------------------------MPTQRMFRHG-------
A0A099CZ84_9GAMM      -------------------------------------------MHRVFRLRSP-------
A0A160DXQ1_9GAMM      ------------------------------------------MRAAGFSGSFL-------
A0A4R2IG71_9GAMM      ------------------------------------------MRSIPWR-----------
A0A1I4ZY64_9GAMM      ------------------------------------------MSALAGKTRHQRE-----
A0A0Q7PDH8_9GAMM      ------------------------------------------------------------
A0A345ZNC5_9GAMM      -----------------------------------------------MRSLSG-------
A0A2M9E3Y4_9GAMM      ------------------------------------------------------------
A0A1B3WBG7_9GAMM      -------------------------------------------MPRLSILAAG-------
A0A0H1AHA5_9GAMM      --------------------------------------MSLRSVAPRAVPFLA-------
A0A2A3VKG1_9GAMM      -----------------------------------------MAIAAACAPAWA-------
A0A290XBJ0_9GAMM      -----------------------------------------MGVAP---PALA-------
A0A1H1GMD2_9GAMM      ----------------------------------------------MTYGYSA-------
A0A4V3UU19_9GAMM      ---------------------------------MSFPARLATTRSTIALAAAL-------
A0A0Q8FEB5_9GAMM      ----------------------------------------------MLAG----------
A0A4R6YYN2_9GAMM      ----------------------------------------------MRARRSW-------
A0A4R5TSB5_9GAMM      ----------------------------------------------MRSSPIL-------
A0A1T5KN88_9GAMM      ---------------------------------------------MTRSPRAL-------
A0A286DF09_9GAMM      ----------------------------------------------MRCPLCL-------
A0A3R8NPD5_9GAMM      ----------------------------------------------MKTATLL-------
E6WP04_PSEUU          ----------------------------------------------MKNA-LL-------
A0A0E3UN68_9GAMM      ----------------------------------------------MTSR--T-------
A0A0R0CUL3_9GAMM      ----------------------------------------MNLLPARRRLSVA-------
B8L6Y3_9GAMM          ----------------------------------------MN-PAARRHCLPL-------
A0A427C8P8_9GAMM      ---------------------------------------MRRFIPLLRHSSFI-------
Q8PE83_XANCP          ------------------------MLRSVRNDAATVRMRDTSAMPRLTLLAAA-------
Q5H6Z9_XANOR          -------------------MAGVACLVPYATMRSQYVMRDTTLMSRLTVLAAA-------
A0A1C3THW8_XANCT      -------------------------------------MRDDARMPNRHPLALL-------
A0A0G9I955_9XANT      -------------------------------------------MPDRPLLALL-------
A0A0R0C5K6_9GAMM      -------------------------------------------MGPCKRFFAV-------
A0A0R0DRJ3_9GAMM      ----------------------------------------------------M-------
A0A0R0A0P3_9GAMM      -------------------------------------------MPPSCRLKPL-------
A0A1H7WT26_9GAMM      ---------------------------------------MNSPRPTLLHVACL-------
G7UU91_PSEUP          ----------------------------------------------MLQAACL-------
A0A4Q8LC09_9GAMM      ---------------------------------------MTRFRPTSLHAACL-------
A0A4Q1JV56_9GAMM      ---------------------------------------------MRLSPLAL-------
A0A1I6MP04_9GAMM      ------------------------------------------------MSAVR-------
A0A4R0YLB1_9GAMM      ------------------------------------------------MRPGK-------
A0A369UJH1_9GAMM      ------------------------------------------------MFSAA-------
A0A1H6WZF6_9GAMM      ------------------------------------------------MGTVR-------
A0A160N3V9_9GAMM      ----------------------------------------MHGSMGRPTGTVGSLYRLAM
A0A1V3PWI6_9GAMM      ----------------------------------------MRKAGGNLIACTG-------
A0A0G9HAG6_9GAMM      ----------------------------------------------MQLRRVH-------
A0A316I2Y1_9GAMM      ------------------------------------------MRPPVPRRDRR-------
A0A2Z6E1Y9_9GAMM      -------------------------------------MLPHGFNAAVPQASTG-------
H8L2W9_FRAAD          ----------------------------------------MQHRAGWGRRLLA-------
A0A0A0MB64_9GAMM      ------------------------------------------------------------
A0A0A0EUE8_9GAMM      -------------------------------------MRFTALAFALASALLP-------
A0A0D0S4F9_9GAMM      ------------------------------------------------------------
A0A3M8SXH2_9GAMM      ----------------------------------------------MCTLLLP-------
A0A087MHC6_9GAMM      ---------------------------------------MIARPGLLLPALV--------
A0A091BIH3_9GAMM      ---------------------------------------MTAKLPRRAPAACPC------
A0A2S5TFI1_9GAMM      ----------------------------------------------MHYRSLR-------
YNCD_ECOLI            -------------------------------------------------MKIFSVR----
A0A0H3JEX9_ECO57      -------------------------------------------------MKIVFVR----
A0A0V9J5V7_9ENTR      -------------------------------------------------MKIISIR----
A8AGL3_CITK8          -------------------------------------------------MKIITAR----
A9MQZ4_SALAR          -------------------------------------------------MKIISVR----
A0A2X4WLW1_SALER      -------------------------------------------------MKIISVR----
Q8ZPD5_SALTY          -------------------------------------------------MKIISVR----
A0A090UZX5_PSEVU      -------------------------------------------------MKIIAIT----
A0A3R9NNT4_9ENTR      -------------------------------------------------MKIISAR----
V5CWI7_ENTCL          -------------------------------------------------MKIISVT----
A0A0G3Q8J0_9GAMM      -------------------------------------------------MNIFALS----
L0M2G6_ENTBF          -------------------------------------------------MKIINVH----
A0A2X3EGP8_KLUCR      -------------------------------------------------MKIITVR----
A0A2P5GUQ1_9ENTR      -------------------------------------------------MKIPIAR----
A0A0H3GQG7_KLEPH      -------------------------------------------------MKILSVR----
W1DH48_KLEPN          -------------------------------------------------MKILSVR----
A6T9R9_KLEP7          -------------------------------------------------MKILSVR----
W1H5G2_KLEPN          ------------------------------------------------------------
A0A2X2EHB5_RAOPL      -------------------------------------------------MKIHSVR----
A0A0H3G166_KLEAK      ------------------------------------------------------MR----
A0A085AK19_9ENTR      -------------------------------------------------MKISSVR----
E3G830_ENTLS          -------------------------------------------------MKVLAAR----
A0A0J5LP01_PLUGE      -------------------------------------------------MKIMTIR----
A0A2P8VLK3_9ENTR      -------------------------------------------------MNISFVR----
A0A0J8VQQ2_9ENTR      -------------------------------------------------MKISRAA----
H5V7A7_ATLHE          ------------------------------------------------------------
S3ISV7_9ENTR          -------------------------------------------------MKIALKNKPHR
A0A0A2VJ30_BEABA      -------------------------------------------------MKTPQKKTLHT
A0A495AHN8_9ENTR      -------------------------------------------------MKMTQHG----
A0A085GER1_9ENTR      ------------------------------------------------------------
A0A3N1J2H5_9ENTR      -------------------------------------------------MNIIAIR----
A0A071M309_9ENTR      -------------------------------------------------MKIYSAR----
D4GEA9_PANAM          ----------------------------MFSSLWQATYTQGSTLSGQIQMNIKRSR----
A0A1T4KVZ7_ENTAG      -------------------------------------------------MKIISLR----
A0A2P5INZ9_9GAMM      ------------------------------------------------------------
A0A0U5L2I1_9GAMM      -------------------------------------------------MKITQFY----
A0A085JEY3_9GAMM      ---------------------------------------------MKIKLPQLKAS----
A0A095T8R6_9GAMM      -------------------------------------------------MTQPKQ-----
A0A1I4VBV2_9ENTR      -----------------------------------------MNMRLPKKATGPLVL----
A0A2G8EM73_9GAMM      ------------------------------------------------------------
L0M9M2_ENTBF          ----------------------------------MARLIFFSFLIKNTQMKLTLPLS---
A0A4P8YJU9_9ENTR      -------------------------------------------------MKKIL------
A0A2I0G1J5_9GAMM      ------------------------------------------------------------
A0A2N5EP52_9GAMM      -------------------------------------------------MKTPRTVRSAC
W0HYU3_9GAMM          ------------------------------MDLSGIGPVGQIIMTTHVMISSPRFWVSSS
D4E804_SEROD          ---------------------------------------------------MQKKMVVAS
A0A2X5BTZ1_SERRU      ------------------------------------------------MKPISGNTCAAA
A0A240C4B4_SERFI      -----------------------------------------------MKSTP-KTALAAT
A0A250B6D5_9ENTR      -----------------------------------------------MKNISHKKTAAFS
A0A0F7HDW7_SERFO      ------------------------------------------------MNFLNKKNTAIS
D8MPI3_ERWBE          ---------------------------------------------------MNNKTSAFL
A0A3R9FPK1_9GAMM      ------------------------------------------------------------
A0A014LVL6_9GAMM      ---------------------------------------------------MDNKTSFLL
A0A0J8YI36_9GAMM      ---------------------------------------------------MNKKTSALF
A0A2S9IIG0_9GAMM      ------------------------------------------------------------
A0A0Q4MYX6_9GAMM      ------------------------------------------------------------
B2VBJ4_ERWT9          ----------------------------------MPDKLFWGANQTYRIISVNNKILSLF
A0A0L7T7S4_9GAMM      ---------------------------------------------------MNKKTSAFI
A0A4R1N717_9GAMM      -------------------------------------------------MTPLKTKTAFL
A0A0Q4M9F3_9GAMM      -----------------------------------------------------------M
H2J1M3_RAHAC          ---------------------------------------------------MNAKTSAFI
A0A4R3YW44_9ENTR      ------------------------------------------------------------
A0A3N9TG09_9VIBR      -------------------------------------------------MKKILFS----
F0KN91_ACICP          ------------------------------------------------------------
A0A0D5YFB1_ACIBA      -------------------------------------------------MSLLRLD-RLH
N9AIG7_9GAMM          -------------------------------------------------MRFLRFN-TLS
A0A380UGG0_ACIJU      -------------------------------------------------MPSLKIN-LLY
A0A385C2T7_9GAMM      ------------------------------------------------MQSVKYLN---F
A0A2U3MXX0_9GAMM      ------------------------------------------------MQSIIRFKKFHF
V2UV07_9GAMM          ------------------------------------------------MMRNMHAS-FAV
A0A2V1HFX4_9GAMM      -------------------------------------------------MRNMHAS-FAV
V2UQQ6_9GAMM          -------------------------------------------------MRSLIT--MPW
A0A1Y3CEJ3_9GAMM      -------------------------------------------------MQSTRRF-KLF
N8NZW8_9GAMM          -------------------------------------------------MQSKSPI-KSI
A0A0M4GVP7_9GAMM      -------------------------------------------------MQSKFHT-IPI
A0A3B7PUD9_9GAMM      -------------------------------------------------MQSKASN-FPM
A0A0E2GK04_ACIRA      -------------------------------------------------MKSSASL-SAF
A0A369PLG9_9GAMM      --------------------------------------------------MYQSPKFPFV
A0A145X2Y7_9GAMM      --------------------------------------------------MYQSAKFPFV
A0A0N9VRY0_9GAMM      --------------------------------------------------MHKN---IPV
A0A1Z9YU89_9GAMM      -------------------------------------------------MFLKAQHQPFF
A0A1E7RFQ6_9GAMM      -------------------------------------------------MFFTN-HKKNF
A0A1B2M179_9GAMM      -------------------------------------------------MKSNQLYKLPF
A0A3B7M4C8_9GAMM      -------------------------------------------------MQRKRFN-HEK
A0A1G6LB21_9GAMM      ------------------------------------------------MKYSVSMLTAMM
X2HCA5_9NEIS          -------------------------------------------------MIHTHLK----
A0A2Z3HX37_9GAMM      -------------------------------------------------MHYKKLK----
A0A4V6NPZ9_9NEIS      --------------------------------------------------MPPCTRTPLK
A0A261TCQ1_9BORD      ------------------------------------------------------------
A0A0H4VVP6_9BORD      ------------------------------------------------------------
D4XI85_9BURK          -----------------MAAGSFRHVYKETSVTEQAGQHAGMQTTNAERWHGQRGLRRGL
A0A0S1Y9D8_9BORD      -------------------------------------------------MALPAAP----
A0A261U1C3_9BORD      ------------------------------------------------MPHSPSAQRFSW
A9IF94_BORPD          ----------------------------------------------MNGPRPPSSSRAVL
A0A157SHK2_9BORD      --------------------------------------------------MRPPLPRRFP
A0A3A3GCR1_9BURK      -----------------------------------------------------MPYRSVV
A0A410UXB5_9BURK      ------------------------------------------------------------
F4GNG9_PUSST          ----------------------------------------------------------MT
A0A1M5WFE4_9BURK      -----------------------------------------------------MQTHHRG
A0A2N4UGS7_9BURK      -----------------------------------------------------MRRPYS-
A0A368WU09_9BURK      --------------------------------------------------MKIYRILATA
V2G2U9_9BURK          ------------------------------------------------------------
W0PBC2_9BURK          -------------MRRVVRPAFCPTNLYELSMSSPTLKPTVVAGCLFSLFTCTAGAQPVT
A0A4R3V1Y1_9BURK      ------------------------------------------------------MPTAVL
A0A171KR87_9BURK      -----------------------------------------------------MAVQAAQ
A0A3N1XDZ5_9BURK      -----------------------------------------------MPLRLHPLALAVL
A0A3M6QPK2_9BURK      ------------------------------------------------------------
A0A0U1Q3B1_9BURK      ------------------------------------------------------------
A0A0H2M5I3_VARPD      ---------------------------MKPALSATATAAATATAAAATAAAAAAVRLLLL
A0A1I5S4R6_9BURK      ---------------------------MKP-------------------VAAAAVACLLL
A0A126ZJ57_9BURK      ------------------------------------------------------------
A0A2P8KRE4_9BURK      -------------------------------------------------------MKSRL
A0A109D1U4_9BURK      ------------------------------------------------------------
A0A244EFB9_9BURK      -------------------------------------------------------MNSSL
A0A1G6RCE9_9BURK      -------------------------------------------------------MKSSV
A0A1H4FD15_9BURK      ------------------------------------------------------MKKTVV
A0A147GS36_9BURK      ----------------------------------------------------------MA
A0A1I4NTN6_9BURK      ----------------------------------------------------MKAPLAFL
A0A2A7UZW1_COMTR      ------------------------------------------------------------
A0A0W7YXY2_9BURK      -------------------------------------------------MPSFAPSAQSQ
A0A014MHS3_9BURK      -------------------------------------------------MP-VTVTCRPP
A0A363RRR7_9BURK      -------------------------------------------------MPIQAFSLSPL
A0A1I7FES2_9BURK      -------------------------------------------------MHAVP-----L
A0A2S0MBY6_9BURK      -------------------------------------------------MPAIAPRAPYP
D0J7S7_COMT2          -------------------------------------------------MAAAG-----L
A0A1W6LA37_9BURK      -----------------------------------------------------MTRFPAP
A0A0Q6W3F1_9BURK      ----------------------------------------------------MSIRSQFF
A0A0Q7AJE6_9BURK      -----------------------------------------------MNPTFPARLVAAF
A0A1P8K341_9BURK      ----------------------------------------------------------MI
A0A0Q7T5N8_9BURK      ------------------------------------------------------------
A0A4R3UJN9_PELSC      ----------------------------------------------------MNTRFAQQ
A0A254N915_9BURK      -------------------------------------MLRPPSPLTPPVPVPPRRRPASP
A0A3N7CF62_9BURK      -------------------------------------------MKRRPLPRPCPRQGLSL
A0A0S9NFX1_9BURK      -----------------------------------------------------MNPSLRL
A0A0Q4Y1L3_9BURK      -----------------------------------------------------MTLTLRL
A0A0Q6LB83_9BURK      --------------------------------------------------------MTRR
A0A140HL98_9BURK      ------------------------------------------------------------
A0A1S8CVI7_9GAMM      ------------------------------------------------------------
A0A4Q5VJ30_9GAMM      MTDLPYSGLSAVLQNHLTPLQTSFLRLRPWLPLVLLCPAFAALAAPVADNEAHPAATSTL
A0A3R8S8N4_9BURK      -------------------MTFNLFRKTPFICCVALV-----------------------
A0A1B3PN99_9BURK      ------------------MPFTPLP-------VVLPSQGLRTLCPPPRGAGLRSASSALA
A0A1Y2QXX8_9BURK      ------------------MPF-----------------GRRTRC----------------
A0A1C9VIT9_9BURK      ------------------MRFA--------------AHLPLIGA----------------
A0A0T2Z1W2_9BURK      ------------------MQVR--------------SLVLFPLA----------------
A0A0N7J941_9BURK      ------------------MKTV--------------SLTPFSRSSMNPIHGARLAPVAWA
A0A0Q4GWK8_9BURK      ------------------MRRARLPGRGSCLWRPLLPNRSMPVPTFSAPPFPRLRLHLAC
A0A369AP48_9BURK      ------------------MLCLGAN---------ALPNPALPKSCSRIWRLAGRLGTCGV
A9BZT3_DELAS          ------------------MTRSP-------------HSTRHTRPALSTLG----------
A0A1A9HU13_9BURK      ------------------------------------------------------------
A0A1I6JQA5_9BURK      ------------------------------------------------------------
A0A3S2U0P2_9BURK      -------------------------------------------------------MRCMI
A2SEP8_METPP          ----------------------------------------------MSSAQRPALSRLRV
A0A4Q7W0G4_9BURK      ----------------------------------------------MHPSRLP--ARFTG
A0A0G3BF75_9BURK      ------------------------------------------------------------
A0A1W6SPZ7_9PROT      ---------------------------------------MKTPLPDG-CRVAS-------
A0A1G5DBV6_9PROT      ---------------------------------MKESKVTENPVPDAGCRVVG-------
A0A1H7IRG4_9PROT      ------------------------------------------------MPVAA-------
A0A1I4YGQ6_9PROT      ------------------------------MYRREKQKTLKAPPPLPVAVVVL-------
A0A1M7A2V8_9PROT      ---------------------------------------------MPAPAVIV-------
Q2Y942_NITMU          ------------------------------------------------------------
A0A1I3AWY9_9PROT      ---------------------------------------MKTLNSILATAAIA-------
A0A1K1MTB4_9PROT      ------------------------------------------------------------
A0A2R5FGK3_9PROT      ---------------------------------------------MAHRTIVL-------
A0A1A9NLC3_9PROT      --------------------------------------------MFQPTPLTL-------
C6XA35_METGS          --------------------------------------------MFIRKTLPY-------
A0A4R3N5M9_9GAMM      ----------------------------------------------MGKSLGH-------
G2DX18_9GAMM          ----------------------------------------------MDELFGR-------
F9U8R9_9GAMM          ------------------------------------------MTRPAGPTIGRTVRETGS
A0A1S8DJE3_9PSED      --------------------------------------------MIHPTLRPC-------
A0A1H1SUW1_9PSED      ---------------------------------------------MTQIPRVT-------
A0A2A4AVB8_9PSED      -------------------------------------------MKKIAPCAIG-------
A0A1H1YCW3_9PSED      --------------------------------------------MKCRLIIVF-------
A0A1H2HZE2_9PSED      ---------------------------------------------MRVLLLPL-------
A0A1H9W884_9PSED      ---------------------------------------MCTTSSERILRRTP-------
A0A1V0B1W5_9PSED      ---------------------------------------------MRLLTLP--------
A0A1I4PI44_9PSED      ---------------------------------------MTRDIRMTCTRYSL-------
A0A4V3D5B0_9GAMM      --------------------------------------MSSQFPCFALKPVQV-------
Q47H81_DECAR          --------------------------------------------------MTKHLPFQLA
A0A3B7A9J1_9RHOO      ---------------------------------------------------MRHTPKRLA
A0A133XLV9_9RHOO      ---------------------------------------------------MRHRPQRLV
A0A1R1I5A4_9RHOO      --------------------------------------------------MKTHRMNPLA
A0A1E7X7J1_9BURK      ---------------------------------------------------MQQYPVR--
A0A1H8RG54_9BURK      ---------------------------------------------------MKRSPIQ--
L9PLH7_9BURK          ---------------------------------------------------MKLHPSH--
A0A1I4UM90_9GAMM      ---------------------------------------------------MKQHPFR--
A0A1H8EYS0_9BURK      ------------------------------------------------------------
A0A1I7M6W4_9BURK      ----------------------------------------------------MQHRFR--
A0A0Q6VY91_9BURK      ----------------------------------------------------MQHRFR--
A0A0M2WQT2_9BURK      ----------------------------------------------------MQHRFR--
W0UZX2_9BURK          ----------------------------------------------------MQHHLR--
A0A2G8SW13_9BURK      ----------------------------------------------------MPQPFR--
A0A2G8T7Z0_9BURK      ----------------------------------------------------MPHPFR--
A0A0S4P7E0_9BURK      ---------------------------------------------------MKPHPFR--
A0A1M5VDX9_9BURK      ---------------------------------------------------MR-RPFQ--
A0A418XFD8_9BURK      --------------------------------------------------MQHTFTTR--
A0A2U2I768_9BURK      ---------------------------------------------------MKQQIFR--
A0A086WGY1_9BURK      ---------------------------------------------------MKHPLFR--
A0A1S9A6W4_9BURK      ---------------------------------------------------MKHADFRGR
A0A0Q5HE07_9BURK      ---------------------------------------------------MTQTAFR--
A0A098U5Z0_9BURK      ------------------------------------------------------MNYR--
A0A0J1D7H4_9BURK      ---------------------------------------------------MKHHVLA--
A0A411X720_9BURK      ----------------------------------------------------MRPPSLLK
A0A2R4C6S8_9BURK      ----------------------------------------------------MRR-LPFH
A0A0K1K069_9BURK      ----------------------------------------------------MPHKLRRI
A0A0Q8R0R7_9BURK      ------------------------------------------------------------
N6X6R5_9RHOO          -----------------------------------------------------------M
C4KAP2_THASP          -----------------------------------------------------------M
N6XLG4_9RHOO          ------------------------------------------------------------
A0A2U8GP29_9RHOO      ------------------------------------------------------------
A1K9Y4_AZOSB          ------------------------------------------------------------
A0A4R6DSJ4_9RHOO      ------------------------------------------------------------
N6XZE9_9RHOO          ----------------------------------------------MFRTSHAP------
S9ZHQ0_9RHOO          ---------------------------------------------MMPPTAHAFSPGSTD
A0A323V0R6_9RHOO      ----------------------------------------------MFRQPHLH------
A0A290ZTV7_9RHOO      ------------------------------------------------------------
A0A0K1J2B7_9RHOO      ------------------------------------------------------------
H0Q397_9RHOO          ------------------------------------------------------------
Q5NZA7_AROAE          ---------------------------------------------------------MNR
A0A2T4IH53_9RHOO      ------------------------------------------------------------
A0A2K9LB04_9RHOO      ------------------------------------------------------------
A4XVG0_PSEMY          ------------------------------------------------------------
A0A1H2FE51_9PSED      ------------------------------------------------------------
S6AYR3_PSERE          ----------------------------------------------------------MT
A0A4Q9R5Y6_9PSED      ----------------------------------------------------MTRHTPSS
F6A897_PSEF1          ----------------------------------------------------MSCNSPAQ
A0A2T5HHJ3_9PSED      ------------------------------------------------------------
A0A0J6GFN2_PSETA      ------------------------------------------------------------
A0A1T1ICR8_9PSED      ------------------------------------------------------------
I4N656_9PSED          ------------------------------------------------------------
A0A385Z4L3_9PSED      ------------------------------------------------------------
A0A4V2KCT8_9GAMM      -----------------------------------------------------------M
A0A077LH73_9PSED      -----------------------------------------------------MPVR-LS
A0A2X4AFB6_PAULE      -----------------------------------------------------MPRRSKN
A0A089WWL9_9PSED      ------------------------------------------------------------
A0A383RW06_9PSED      ------------------------------------------------------------
A0A0X8BYJ1_9PSED      ------------------------------------------------------------
Q9I1I6_PSEAE          ----------------------------------------------------------MP
A0A1H0FRE3_9PSED      ------------------------------------------------------------
A0A139SXG9_9GAMM      ------------------------------------------------------------
A0A1C3K4L2_9BURK      ---------------------------------------------MTPERSAPQARPVFV
A0A0L6T3M2_9BURK      ------------------------------------------------------------
A0A0K8NZK5_IDESA      ------------------------------------------------------------
A0A257DDF6_9BURK      ------------------------------------------------------------
A0A1P8FP42_9PROT      ------------------------------------------------------------
A0A1V4CI52_9BURK      ------------------------------------------------------------
A0A1V3RSP5_9BURK      -----------------------------------------------------MNPRPTF
A0A4V2JG24_9BURK      -----------------------------------------------------MPQRPPF
A0A2S0MEE8_9BURK      -----------------------------MPHEYIKKIAAGACCTGAGGLLGLKSLGRSC
A0A069IDM8_9BURK      ------------------------------------------------------------
A0A0C4YTG2_9BURK      ------------------------------------------MAGNKGGGRSRKPVSAEA
A0A1D9H742_9BURK      ------------------------------------------MREAVHAGRRRRWLAG--
Q0JZD3_CUPNH          --------------------------------MKPGGRQILAVRQQRRSGIPRIPFANRS
Q46RM0_CUPPJ          --------------------------------MDSTTAPASNRSTPMTTGGRQVLAIRRI
A0A1I1SRE0_9BURK      --------------------------------MHATG---------------------RT
A0A3A3FNJ3_9BURK      ----------------------------------------------------MYKLI-HR
A0A0Q8QVE3_9BURK      ----------------------------------------------------MRKPN-HS
A0A3A3FKH4_9BURK      ----------------------------------------------------MDKTNSQR
A1VRM6_POLNA          -------------------------------------MFNFFSKNPCTAPVQPDFPRHRV
A0A068YS68_9BURK      -------------------------------------------------------MRHGV
F1W3W1_9BURK          -------------------------------------------------MTTRSKLCTSF
                                                                                  

F5Y3F6_RAMTT          ---------QAGAQP--AAETAPE-----------------------------------R
A0A0Q5ZK33_9BURK      ---------HAGAQD--RVEG---------------------------------------
A0A4Q3LHC8_9BURK      ---------EAGAQTPMAPPEAGE-----------------------------------R
A0A1S8FZB0_9BURK      ---------TLQALGQTASEPAGE-----------------------------------P
A0A0C5J8D9_9RHOO      TTLFPLYPARAESQTEMRTLPPTT-----------------------------------P
A0A1W1XZC8_9NEIS      ----------------ITAQADDA-----------------------------------A
A0A1M5N1B9_9GAMM      GLACCTAGAADTTEVAAIGNTAVISSP------------------------------AAV
A0A4R7NZ33_9GAMM      WLAAGGVILFLPAAWAQAPEAATEALQ------------------------------PVG
A0A1H9JUC6_9GAMM      AVERRRIPTLLSLSAVGLLLPLCAAAA------------------------------EGN
A0A2T5MEC7_9GAMM      ------MQIASVIAAGLCITNASAAEP------------------------------APQ
I7ZK18_9GAMM          SLLASGLLASLAAAAQDAATAEVAAND------------------------------SGA
A0A1I2HQE2_9GAMM      --------MLGASASLALVTAAFAQNL------------------------------QPT
A0A3N0VKQ9_9GAMM      --MRPHRHAVALALLALPAAAQPPGQP------------------------------APV
A0A091AMW3_9GAMM      ---------MNLVHWVLAASEM-------------------------------------V
A0A4R3YN70_9GAMM      ---LVACGMAAFAASVFAQDARP----------------------------------ART
A0A1K1RTB7_9GAMM      ---LAGGILIALSTVATAQDAR--------------------------------------
I4VPH9_9GAMM          ---LLLPTWALATTVAAAQPI-----T------------------------------PQA
A0A099CZ84_9GAMM      ---WWLATVASLAVTAHAQDAGTTKHD------------------------------PQQ
A0A160DXQ1_9GAMM      --GAALAFSAPVHAQAPADADAD-----------------------------------AE
A0A4R2IG71_9GAMM      -------YLPAIACVLPSTASPA-----------------------------------AA
A0A1I4ZY64_9GAMM      --VTLLALSMLLAALRPAAVRAEPAGD------------------------------AGA
A0A0Q7PDH8_9GAMM      ------------------------------------------------------------
A0A345ZNC5_9GAMM      ---CLLAVVGVAQAQSAPSAADP------------------------------------V
A0A2M9E3Y4_9GAMM      ------------------------------------------------------------
A0A1B3WBG7_9GAMM      --LLACPLLQAQTNTAGDDPAGE-----------------------------------AV
A0A0H1AHA5_9GAMM      --SLPLAIAVCCVVASPAIAADA-----------------------------------PR
A0A2A3VKG1_9GAMM      --QA---------VADDADRATA-----------------------------------AR
A0A290XBJ0_9GAMM      --SALSLILLSPGFARAQATTAA-----------------------------------PV
A0A1H1GMD2_9GAMM      --LALLGFLSFSTGTYAQSPGSD-----------------------------------PV
A0A4V3UU19_9GAMM      --SAAHTGVIVADSPLDEAATAG-----------------------------------AR
A0A0Q8FEB5_9GAMM      ---SLLASSFVIPAR--AQSAAS-----------------------------------AE
A0A4R6YYN2_9GAMM      --PSLCLLGGLAALQ--AQADDE-----------------------------------AD
A0A4R5TSB5_9GAMM      --LAAAVSAALLPAVAFAQAQAD-----------------------------------AA
A0A1T5KN88_9GAMM      --LALAIAAAVPAQAQQTP----------------------------------------S
A0A286DF09_9GAMM      --LAACASLIPPLSATAQPV---------------------------------------T
A0A3R8NPD5_9GAMM      --LAGATGALTPVAATAAPEPEGV----------------------------------PA
E6WP04_PSEUU          --LAGTAGALVPALAAAAEPAS------------------------------------TV
A0A0E3UN68_9GAMM      --RYRAAGALLAAVPTLAAAAD-------------------------------------T
A0A0R0CUL3_9GAMM      --CALLLPTLAFAQ-----DPPAR------------------------------------
B8L6Y3_9GAMM          --SALLLSPFASMA-----EPAPT------------------------------------
A0A427C8P8_9GAMM      --VAGALPVTALAQPA--EAPGIE------------------------------------
Q8PE83_XANCP          --CGLFVASASSLALA--ADAAP----------------------------------PIA
Q5H6Z9_XANOR          --CGLFATSATPPVLA--ADPAPPAST------------------------------PIQ
A0A1C3THW8_XANCT      --CGLCAAGLSPVVCAAEADADP------------------------------------A
A0A0G9I955_9XANT      --CGLCAAGLSPAVCA--ADADP------------------------------------T
A0A0R0C5K6_9GAMM      --FGLLLG--LPTQA---AEPVP------------------------------------V
A0A0R0DRJ3_9GAMM      --AGWVMA--LPAAAQ--AGPAP------------------------------------A
A0A0R0A0P3_9GAMM      --AAALAGLGWPLAFAAVAQAATP---------------------------------AAA
A0A1H7WT26_9GAMM      --AILSISAPALADDAP-ATSDP------------------------------------V
G7UU91_PSEUP          --AVMLTSAPARADEVP-PSADP------------------------------------L
A0A4Q8LC09_9GAMM      --AALSASAPALADEPA-APTDA------------------------------------L
A0A4Q1JV56_9GAMM      --GLTLATASASAQEAAFSAMDA------------------------------------V
A0A1I6MP04_9GAMM      -----GGTIAVACMLFAVSG-----WA------------------------------ADT
A0A4R0YLB1_9GAMM      -----AWTIPALTLGLLVSTGA---MA------------------------------DDT
A0A369UJH1_9GAMM      -----GMAMIVGALMAPPLR-----AD------------------------------TPV
A0A1H6WZF6_9GAMM      -----AWGAIAAAWLPLAVA-----AQ------------------------------TVT
A0A160N3V9_9GAMM      APLAIALAFALVAPAAAQTAATD----------------------------------DAT
A0A1V3PWI6_9GAMM      -----VAGMLLAAPGWAI---------------------------------------ETT
A0A0G9HAG6_9GAMM      --LMIGAACMTSWP-WMTSAQ------------------------------------QAT
A0A316I2Y1_9GAMM      --LTVAAAVPLALAGAAAAAQ------------------------------------QAA
A0A2Z6E1Y9_9GAMM      --CRLALAISVLASGVGVARQGDAQDA------------------------------APA
H8L2W9_FRAAD          --VSIATGLVGSLQAAETNSDGATPR-------------------------------PAP
A0A0A0MB64_9GAMM      ------------------------------------------------------------
A0A0A0EUE8_9GAMM      ----------HVAAAQSPEEPEPRNAD------------------------------SAT
A0A0D0S4F9_9GAMM      ------------------------------------------------------------
A0A3M8SXH2_9GAMM      ----------TAAGAQSVGGDAAPRP--------------------------------AV
A0A087MHC6_9GAMM      --------ALAGAGPAAGQEPAPASQS------------------------------PAV
A0A091BIH3_9GAMM      --WPLLTTLLFAATPTTAAAATPGGRG------------------------------TAP
A0A2S5TFI1_9GAMM      --PLLALGLLPLPLSSALAEEAA------------------------------------V
YNCD_ECOLI            -QTVLPALL---VLSPVVFA--------------------------------------AD
A0A0H3JEX9_ECO57      -QTVLPALL---VLSPVVFA--------------------------------------AD
A0A0V9J5V7_9ENTR      -YTAVPALLFPLVFSPLAAADS-----------------------------------EAD
A8AGL3_CITK8          -QAAFPALLFPFVFSPVSQAAT-----------------------------------AED
A9MQZ4_SALAR          -QRLYPAFLFPLAFSPVLQAAD-----------------------------------TPN
A0A2X4WLW1_SALER      -QRLYPAFLFPLAFSPVLQAAD-----------------------------------TPN
Q8ZPD5_SALTY          -QRLYPALLLPLTFSPVLQAAS-----------------------------------APN
A0A090UZX5_PSEVU      -HATLPFLLLPAACG--SAFAA-------------------------------------D
A0A3R9NNT4_9ENTR      -KATLPLLLVPVTFAPFIAMGA-------------------------------------E
V5CWI7_ENTCL          -KVTLPVLLLPVALSTSAWAAS-------------------------------------G
A0A0G3Q8J0_9GAMM      -RTAFPALFLPVIYAPAVLAAD-------------------------------------N
L0M2G6_ENTBF          -SASLPALLLPLIFSPA-LFAA-------------------------------------D
A0A2X3EGP8_KLUCR      -TAALPALLLPLVFSPL-SWAN-------------------------------------D
A0A2P5GUQ1_9ENTR      -QAALPALILPVLALPAPSFAA-------------------------------------D
A0A0H3GQG7_KLEPH      -HAALPALLLP-LIAAAQ--AA-------------------------------------D
W1DH48_KLEPN          -HAALPALLLP-LIAAAQ--AA-------------------------------------D
A6T9R9_KLEP7          -LAALPALLLP-LIAAAQ--AA-------------------------------------D
W1H5G2_KLEPN          ------------------------------------------------------------
A0A2X2EHB5_RAOPL      -TAALPALLFP-LIAVAQTSAS-------------------------------------D
A0A0H3G166_KLEAK      -TVALPALLLP-LVANVHASTN-------------------------------------D
A0A085AK19_9ENTR      -RVALPALLLP-FISLSDARAD-------------------------------------D
E3G830_ENTLS          -RAALPALLLP-FIALPDAAAA-------------------------------------D
A0A0J5LP01_PLUGE      -RAAISALLLP---FTPFSQAD-------------------------------------D
A0A2P8VLK3_9ENTR      -KVPLSVWLLPAIFSPCFLSAAAAAQTG-----------------------------PAN
A0A0J8VQQ2_9ENTR      -KAPL--WLLPAVFSPCFIASASAAD----------------------------------
H5V7A7_ATLHE          ------------------------------------------------------------
S3ISV7_9ENTR          MKTAFPLLLIPALTPCFA--HAAETA-------------------------------KSD
A0A0A2VJ30_BEABA      HKTALSLLLIPALTPGFT--QAAETQ-------------------------------AKD
A0A495AHN8_9ENTR      -KSTLPLLLIPALTPWAAPVFAADTP-------------------------------KSS
A0A085GER1_9ENTR      ------------------------------------------------------------
A0A3N1J2H5_9ENTR      ----RAALLLPLAATVLAAHAE--------------------------------------
A0A071M309_9ENTR      -QLACSVLLIPASVIPQAAIAEQTTNN------------------------------SDA
D4GEA9_PANAM          --QASLPLLVLPALFPLPLFAA------------------------------------DG
A0A1T4KVZ7_ENTAG      --QATL--LMLPAILPLPLLAA------------------------------------DN
A0A2P5INZ9_9GAMM      ------------------------------------------------------------
A0A0U5L2I1_9GAMM      --PLPAALLLLAP----GVQAE------------------------------------NA
A0A085JEY3_9GAMM      --LILPVIFPAAGLAATPSRTD------------------------------------TS
A0A095T8R6_9GAMM      ----------------------------------------------------------AQ
A0A1I4VBV2_9ENTR      --LSATLTCPSLQVYAADQQNK------------------------------------DP
A0A2G8EM73_9GAMM      ------------MAFAADNQTT------------------------------------TP
L0M9M2_ENTBF          -GLAATFVLSPVSYVYAQDAATGD-----------------------------------G
A0A4P8YJU9_9ENTR      --VGMPLILAPATAVQAANGVEK-------------------------------------
A0A2I0G1J5_9GAMM      ---------MPLIASPGWAQER--------------------------------------
A0A2N5EP52_9GAMM      SLMIPALLP----WLPSTAQAADT---------------------------------DEQ
W0HYU3_9GAMM          VVCFAISLPGHSVAAPSATATEKT---------------------------------DTA
D4E804_SEROD          ALVLPVILS------TSARAAQSS----------------------------------PE
A0A2X5BTZ1_SERRU      VALLPVLWP------AIAGAASG-----------------------------------AD
A0A240C4B4_SERFI      VIVIPALLP------ASYCFAQ-----------------------------------DGE
A0A250B6D5_9ENTR      AVLIPVLLP------ASVCFAQ-----------------------------------DSD
A0A0F7HDW7_SERFO      PIAISALLP------CALCVAVNVQASD-----------------------------RAV
D8MPI3_ERWBE          LTPLFLLQPALSYAQS-TAP---QSSTD-----------------------------SPS
A0A3R9FPK1_9GAMM      ------------------------------------------------------------
A0A014LVL6_9GAMM      LTPLFLLQPSTAFARS-ATV---DTS-------------------------------SPQ
A0A0J8YI36_9GAMM      LTPLFLMTP--VAISY-AQS---SAAAT-----------------------------QEQ
A0A2S9IIG0_9GAMM      ------------------------------------------------------------
A0A0Q4MYX6_9GAMM      ------------------------------------------------------------
B2VBJ4_ERWT9          LT-FFSLAP--AAVSH-AQA---HSAS-------------------------------GQ
A0A0L7T7S4_9GAMM      LTPLLMMQPLALSYAQ-TSVSGVSHDSV-----------------------------TAQ
A0A4R1N717_9GAMM      LTPMFLLQPVTLCIAQ-SAPLAAGPGGK-----------------------------ASQ
A0A0Q4M9F3_9GAMM      FQPLSVSYAQTSAPAD-KPSAADKKVKS-----------------------------DSQ
H2J1M3_RAHAC          ITFLSFLNPVSVSYAQSATATPKGETDD-----------------------------ASD
A0A4R3YW44_9ENTR      --------------------------MN-----------------------------KPL
A0A3N9TG09_9VIBR      ---SLAVLFLPAALHAETDRTKDKTDS------------------------------TQN
F0KN91_ACICP          ----MSMGCISSPLVWAEDLTQD------------------------------------V
A0A0D5YFB1_ACIBA      YCILMSMGCISSPLVWAEDLNSD------------------------------------V
N9AIG7_9GAMM          HCIFLATGLGATGSVWAQDTADN------------------------------------P
A0A380UGG0_ACIJU      GSVAITMGMAST-FVWSEESSNDQ-----------------------------------I
A0A385C2T7_9GAMM      KTTLLCLTACIAQNLYAEEETQVS-----------------------------------T
A0A2U3MXX0_9GAMM      NSSLLCLTACICQNLYAESEVQSP-----------------------------------V
V2UV07_9GAMM          KSAMLLITVCVCRSLYAEDDVAI------------------------------------Q
A0A2V1HFX4_9GAMM      KSAMLLMTVCVCRSLYAEDEVAI------------------------------------Q
V2UQQ6_9GAMM          NTPLLFISVCICQNLYAEDTVKA------------------------------------I
A0A1Y3CEJ3_9GAMM      KPSLLCLTACINQNMYADTEMTTA-----------------------------------V
N8NZW8_9GAMM          NMTLLCLTACICQNLYAEAGSTEP-----------------------------------V
A0A0M4GVP7_9GAMM      NMTLLCLTSCICQSLYAETKAITP-----------------------------------I
A0A3B7PUD9_9GAMM      QMALLGLTASICQCLYAEAGSAEP-----------------------------------A
A0A0E2GK04_ACIRA      PYKKLLLSACILQASWAQA---QE-----------------------------------V
A0A369PLG9_9GAMM      RSTLSCLIACAGQNIYAENDTQE------------------------------------V
A0A145X2Y7_9GAMM      RSTLSCLIACVGQNLYAESDSQS------------------------------------V
A0A0N9VRY0_9GAMM      RLSVICLGLFIFQSSHAESSSQE------------------------------------V
A0A1Z9YU89_9GAMM      KILTLTAAVVQSMSIYAEDP---------------------------------------V
A0A1E7RFQ6_9GAMM      KKLILGISVLQTMAVYADQQT--------------------------------------I
A0A1B2M179_9GAMM      KPVLLTSIIFQVMTLSAFAE---------------------------------------P
A0A3B7M4C8_9GAMM      HLTLLLLTVCITQQLYADTDINIPP----------------------------------E
A0A1G6LB21_9GAMM      MASVPVYAADMQSSELASDATATAMPDTQ--------------ISEGSTSDIQTSDRQTV
X2HCA5_9NEIS          --ILVLSLTALPFMAYANDKNDE-------------------------------------
A0A2Z3HX37_9GAMM      --LLPLYLLLLSNKLIADDN----------------------------------------
A0A4V6NPZ9_9NEIS      LAALLAALPLPAQADEADT----------------------------------------Q
A0A261TCQ1_9BORD      -MRHAWLLAPALAVAQTQPPAD--------------------------------------
A0A0H4VVP6_9BORD      -------MLPLPVLAQTP------------------------------------------
D4XI85_9BURK          RWLAQGSLAAGLANSAWAQAVD--------------------------------------
A0A0S1Y9D8_9BORD      ------------AVYAQTADVA--------------------------------------
A0A261U1C3_9BORD      FGLACHSTLW-FSASAALAQTP--------------------------------------
A9IF94_BORPD          ALCGALAPLLGSAVRAQPAPAA--------------------------------------
A0A157SHK2_9BORD      SHSLAIALALASASAAAQQTSP--------------------------------------
A0A3A3GCR1_9BURK      AGIVLVACVPALAQMPDAGSAA--------------------------------------
A0A410UXB5_9BURK      --------MGARAEPVES-APP--------------------------------------
F4GNG9_PUSST          LACSQAVFAQTSTNAPDS-AAV--------------------------------------
A0A1M5WFE4_9BURK      RYALSLLALPASLSLAWAQEAP--------------------------------------
A0A2N4UGS7_9BURK      RLTILAASVLSATSPVLAQQPP--------------------------------------
A0A368WU09_9BURK      FLLHAGSIAQAQAPAQTQSTSA--------------------------------------
V2G2U9_9BURK          MLPLSGWADAQDAPAASAADAE--------------------------------------
W0PBC2_9BURK          TVPAVTATQEAVPAAATPDAPV--------------------------------------
A0A4R3V1Y1_9BURK      AFALTQGFSQAAAAQPAET-----------------------------------------
A0A171KR87_9BURK      AAPAADADSPPPASTPASTPEV--------------------------------------
A0A3N1XDZ5_9BURK      TLATASVQAQTAPVAASAGTST--------------------------------------
A0A3M6QPK2_9BURK      ---------MAAAAAQP-LAEV--------------------------------------
A0A0U1Q3B1_9BURK      ---MPAVGWTQGADAEPGAADV--------------------------------------
A0A0H2M5I3_VARPD      LLGVPLAAQAQQQLETQPLADR--------------------------------------
A0A1I5S4R6_9BURK      DLST--ASRAQSATETPSPFAG--------------------------------------
A0A126ZJ57_9BURK      -MGG--AAHAQTVVAQEAP-----------------------------------------
A0A2P8KRE4_9BURK      ATAGLLAAAS-CAAPAQDAPSA--------------------------------------
A0A109D1U4_9BURK      -MAGLLAAAS-CAVQAQEATPS--------------------------------------
A0A244EFB9_9BURK      ATAGLLAAAASCAVQAQDATST--------------------------------------
A0A1G6RCE9_9BURK      ATACLLLAAS--SASAQDAESA--------------------------------------
A0A1H4FD15_9BURK      ASACLLLAAS---PGVWAQVAA--------------------------------------
A0A147GS36_9BURK      KTVGVVVAAAQAGAVAAQVTAA--------------------------------------
A0A1I4NTN6_9BURK      AASLVVPCAALAQDSGSDTTPA--------------------------------------
A0A2A7UZW1_COMTR      ------------------------------------------------------------
A0A0W7YXY2_9BURK      ----AIAILFGSLSLSAFAQDATP------------------------------------
A0A014MHS3_9BURK      ----ALALLLTGLAASAHAQTEPP------------------------------------
A0A363RRR7_9BURK      RPVAGAAALLCALSAAAQTAPATPSTAET--------------P-------------AAE
A0A1I7FES2_9BURK      MSFAACGGLLALAQAAQAQ-VQAP------------------------------------
A0A2S0MBY6_9BURK      LKTVALGGLMAMAQVAVAQQADVP------------------------------------
D0J7S7_COMT2          LLTAQS----ATAQQAAAQ-PELP------------------------------------
A0A1W6LA37_9BURK      RRWPLWALGAPAAAL-AQAEVPPD-----------------------------------P
A0A0Q6W3F1_9BURK      HRSVLCSIVTPAAAL-AQADVA--------------------------------------
A0A0Q7AJE6_9BURK      CTTTSLAWAAEGDAP-RSPAAA--------------------------------------
A0A1P8K341_9BURK      AAVPFHALGQAGSPA-PSPQPR--------------------------------------
A0A0Q7T5N8_9BURK      -------MATSAT-----AAAHAQ-----------------------------------P
A0A4R3UJN9_PELSC      ARRTALALAAATA-----ASAHAT-----------------------------------P
A0A254N915_9BURK      LTLACLALLGGATPGLASAQATAP-----------------------------------T
A0A3N7CF62_9BURK      RPTVCVALLLCAT---AQAQETEA-----------------------------------R
A0A0S9NFX1_9BURK      LP--LLAWCASGLPSIAQTTAP--------------------------------------
A0A0Q4Y1L3_9BURK      VSSSMLALCGAPWAASAQDAAP--------------------------------------
A0A0Q6LB83_9BURK      LPFPVLMLAAAAAPALAQQVLP--------------------------------------
A0A140HL98_9BURK      ----MWACSCAATGAAMAQQTT--------------------------------------
A0A1S8CVI7_9GAMM      -----MSGSVPIGNVANQQLIPAT-----------------------------------L
A0A4Q5VJ30_9GAMM      GAGAGTSGSSLANSSANSPVADRS-----------------------------------V
A0A3R8S8N4_9BURK      --------AAPTLAQTGPDMGTAE-----------------------------------A
A0A1B3PN99_9BURK      AVAALLAAFSTTGVFAADGVPDGG-----------------------------------A
A0A1Y2QXX8_9BURK      ACLVLLATSSFAHAQTPEREDTAG-----------------------------------A
A0A1C9VIT9_9BURK      ---LAATAVHAQNRP-----PEGG-----------------------------------A
A0A0T2Z1W2_9BURK      ---VLPAWLHAQTTPQ-PPEADGG-----------------------------------A
A0A0N7J941_9BURK      ISLMCVTGAQAQSVNDSAAVADAG-----------------------------------A
A0A0Q4GWK8_9BURK      AGALCGSPLLAAAQTAGPVADTVG-----------------------------------T
A0A369AP48_9BURK      LWWVAAATAQDAAPDKEPAHRAEG-----------------------------------L
A9BZT3_DELAS          AALACTLHALPAHAADAAQDSSEA-----------------------------------L
A0A1A9HU13_9BURK      -----MWAPAFGQAQQPPTPG-AQ-----------------------------------A
A0A1I6JQA5_9BURK      -----MGAAALWGWGLAVAQGQPA-----------------------------------A
A0A3S2U0P2_9BURK      CRQPSPARLAALALALPAAVGNAL-----------------------------------A
A2SEP8_METPP          NPVVAACALIGAAPFAQAQDAASG-----------------------------------T
A0A4Q7W0G4_9BURK      PLRCAVSLLVGVGGGAHAQTAAA------------------------------------T
A0A0G3BF75_9BURK      ------------------------------------------------------------
A0A1W6SPZ7_9PROT      ----LVTLAFASGFSSAQPPSQ-------------------------QTSYPVASSSNAQ
A0A1G5DBV6_9PROT      ----LVTLVFASGFSSAQS---------------------------------TASSGSPP
A0A1H7IRG4_9PROT      ----LLTIAASPSFAEAAD-----------------------------------PAASIL
A0A1I4YGQ6_9PROT      ----LPVLVSASGYAFAQPGAE---------------------LTAPSAAQQDPSPASVL
A0A1M7A2V8_9PROT      ----LLILASASGSLLAQPDAEPDTQ-----------------LPVRPVAQPSASSSRAP
Q2Y942_NITMU          ----MPNLVPASDSPPVQSKTG---------------------TNTAAEASPLESSGRSL
A0A1I3AWY9_9PROT      ----PSILISGLGSALAQAISS-----------------------------PRVSTGNAA
A0A1K1MTB4_9PROT      ------------------------------------------------------------
A0A2R5FGK3_9PROT      ---ALAASMAST--AMADSPAPEAT-------------------------PEGNDLANRN
A0A1A9NLC3_9PROT      ---AIAASLAAFP-AWAEETS-----------------------------------ADSA
C6XA35_METGS          ---AVLSACAFAQPGMAAETTDTG-------------------------------HEERI
A0A4R3N5M9_9GAMM      -RGRLALAVAGTLCGVSVAQEAEQ--------------------------LDVIGEGDAP
G2DX18_9GAMM          -SGRL-VAMAAVLWGAGVAQS--------------------------------VADSAGV
F9U8R9_9GAMM          TLGGLAVVVAALQWGNAFAQG-----------------------------LPTVESDAET
A0A1S8DJE3_9PSED      ----FYLPLALLGTATSQAAP---------------------------------------
A0A1H1SUW1_9PSED      ----TTLLLALAGPALAAESS---------------------------------------
A0A2A4AVB8_9PSED      ----ILSSLSFPAATNAQERQ---------------------------------------
A0A1H1YCW3_9PSED      ----PLLTLSAAASAQTDARI---------------------------------------
A0A1H2HZE2_9PSED      ----SLACLTTSHLSHADSTP---------------------------------------
A0A1H9W884_9PSED      ----LALALTLALLPQAHAQDR--------------------------------------
A0A1V0B1W5_9PSED      -----TLSLLIALPVQAVERP---------------------------------------
A0A1I4PI44_9PSED      ----FIALLASIYSGQPMAENAS-------------------------------------
A0A4V3D5B0_9GAMM      ----LAVAVSLLGSGMAWAQEP--------------------------------------
Q47H81_DECAR          RPCHLVTLLAAAFPCLA------------------------------------MAEP--S
A0A3B7A9J1_9RHOO      ------VILAATFPCLA------------------------------------VAAEPAA
A0A133XLV9_9RHOO      ------LVLASIFPCLA------------------------------------LAEA-EP
A0A1R1I5A4_9RHOO      ------TCLALAFAAPA------------------------------------LADE--A
A0A1E7X7J1_9BURK      -----WNAIAALVALGGTVT-----------------------VTQAE-------EAVPL
A0A1H8RG54_9BURK      -----LNAVAALFALGASSL-----------------------ANAAS-------PDSAD
L9PLH7_9BURK          -----LHVAAVLCVTG--------------------------------------LAAAAG
A0A1I4UM90_9GAMM      -----LNAIAALFTAGSAAL-----------------------APAAYSASADSNGADAA
A0A1H8EYS0_9BURK      -----MLTIALL---------------------------------------------AAA
A0A1I7M6W4_9BURK      -----LNTIAALF-AGTAAL-----------------------APPSHAADA--------
A0A0Q6VY91_9BURK      -----LKAVAALFTAGALPL-----------------------TPAVHAAEAA--EVATA
A0A0M2WQT2_9BURK      -----LNTIASLFVAGSATL-----------------------APHVFAAEA---ADPGG
W0UZX2_9BURK          -----LTSMAGLFSA---CL-----------------------SPLAVASDA---ADKP-
A0A2G8SW13_9BURK      -----LNAIASLFAAG---------------------------AAALAASSHA--ADAGA
A0A2G8T7Z0_9BURK      -----LNAIASLFAAG---------------------------ATAIAPAVRA--ADA-P
A0A0S4P7E0_9BURK      -----LNHIATLFA------------------------------LGTAGMAAA--ADAPL
A0A1M5VDX9_9BURK      -----LNTAASLVAA----------------------------ALGPLALAVP--AAAAE
A0A418XFD8_9BURK      -----LNAVAALFAAG---------------------------SASLGVPAFA--GDAPP
A0A2U2I768_9BURK      -----LNAIAALFALGPCAH-----------------------AADAPAAEVS--AEVAA
A0A086WGY1_9BURK      -----RTAIAAACMSA--------------------------------PLCAI--ADEVR
A0A1S9A6W4_9BURK      L---RPTALAAALCSAGLC----------------------------WPLAAS--ADEPA
A0A0Q5HE07_9BURK      -----LNAIAALCACWPLAT-----------------------LAADKAAPES--ADVPQ
A0A098U5Z0_9BURK      -----LNFVAALFAAVPVT-----------------------------APLAA--AAAPD
A0A0J1D7H4_9BURK      -----SSVIAALSAAN-------------------------------ASLVFA--ADDAT
A0A411X720_9BURK      L---TAALCAAYSATAT-------------------------------------ATEPL-
A0A2R4C6S8_9BURK      L---RAAIAAAFPLAAG-------------------------------------AADIP-
A0A0K1K069_9BURK      A---FVSACTTLPWAVA-------------------------------------AQETAS
A0A0Q8R0R7_9BURK      -----MPYIQIP------------------------------------------------
N6X6R5_9RHOO          TATPRAVSAPAPRPIA--------------RLLRLGIPGALAGFACVAGAQDAATADQSA
C4KAP2_THASP          KPEHRAVPAAPIAPIAPIAGHVPPRAKKLASLLHLGVPGALAGFACLAGAQQAAPAAAEA
N6XLG4_9RHOO          -----MYRAPALKPLS--------------RLVAAALL--PSGLMCIA---PALAQDATA
A0A2U8GP29_9RHOO      ----MDDRQLRTTPLR----------------------LAALLCLGLAAGTSLAED----
A1K9Y4_AZOSB          ----MTRPARRTRGARPH----------------TLAPLAAALLGALASLPAMAQETAPT
A0A4R6DSJ4_9RHOO      ----MRRVSPRTQPALR--------------------PISALLLYALAAPAFATSE----
N6XZE9_9RHOO          ---RRPGRQPAPAPAR----------------------LHLALLCALAAHSAAAADTE--
S9ZHQ0_9RHOO          PARRHPNTRGRPAPQR----------------------LCLAVLCALTATTASAADSE--
A0A323V0R6_9RHOO      ---PIPQAVPHLQPSR----------------------LCIALLCALATGNTLAADPE--
A0A290ZTV7_9RHOO      ----MLAATAVLSSPP---------------------------AAAQAGRDAAAAAPPVS
A0A0K1J2B7_9RHOO      ------------------------------------------------------------
H0Q397_9RHOO          ---MRRHATPPTRLRPLH---------------------LALLAGLGAVPAMATMAAETV
Q5NZA7_AROAE          LSSTSGDNAPRSHPRCIV---------------------LALLAGVGAAP---VFAAEAA
A0A2T4IH53_9RHOO      --MSP---LTRPSPAML----------------------LATLLAAPAAA----QAQPAD
A0A2K9LB04_9RHOO      --MSRRKFASRSRPALAP---------------------LAAMVAALAPT----AVQAAD
A4XVG0_PSEMY          MHRQSP---RVWLPALLLP--------------------------LAAQAENAS------
A0A1H2FE51_9PSED      MNKLTPPQFAAALLALLLP--------------------------VTALAEDDAQQEPLV
S6AYR3_PSERE          ARPASPARFARCTPLFCLL--------------------------LGEPLAAADPQP---
A0A4Q9R5Y6_9PSED      LPALSPLYRAIALCGC------------------------------AMAGAAQAADGANR
F6A897_PSEF1          LPELSRLSRALLLCGC------------------------------AAAGTAQAQETTDT
A0A2T5HHJ3_9PSED      MTALNRLPPYSLLLTL------------------------------LAVASAHADEAASA
A0A0J6GFN2_PSETA      MKVLTPAHFVLLLP--------------------------------CLSLSPLALGDNEP
A0A1T1ICR8_9PSED      MKKAAPARLVPLLPGL------------------------------LLGLSGASLAAPAP
I4N656_9PSED          MTAAPPFLRRRSLLTG------------------------------LLLATPLAQADTPE
A0A385Z4L3_9PSED      MKHPTLFRPSMFLYGLSVAA-------------------------VCLGQGDAVQARESA
A0A4V2KCT8_9GAMM      TDSLARLTRDALSLAV--------------------------------SVAFCGHVAAQQ
A0A077LH73_9PSED      PCALA-LRIHALACGLG----------------------------VSALALADDNKVSTY
A0A2X4AFB6_PAULE      PGTLHTLRLPLLFWGLG----------------------------GSVLVCAEP-LPAAV
A0A089WWL9_9PSED      -----------MLPGLG----------------------------LCGVAWAQP--PASF
A0A383RW06_9PSED      ----MRRHFTVLLPTLG----------------------------LCTLAHAES--PAPF
A0A0X8BYJ1_9PSED      ----------MPLPSVL----------------------------LCSLATCLQAQAAPV
Q9I1I6_PSEAE          SRPRPSFVSHLLPGSLA----------------------------LCGLAIACAVQGEER
A0A1H0FRE3_9PSED      ---------------MA----------------------------LLGAAFSLAGEAQER
A0A139SXG9_9GAMM      ----MRTPYPALLLLIS-----------------------------------ASAAAESS
A0A1C3K4L2_9BURK      FHSSWRLRPGALAVALLAGG-------------------------LSAAHAQAAQPSPEP
A0A0L6T3M2_9BURK      -MLCGLATSIAVAFPAL--------------------------------SQAQAPTQVP-
A0A0K8NZK5_IDESA      -MAAAAPVAGLLGLAAPG-------------------------------ARAQAPAADPV
A0A257DDF6_9BURK      ------------------------------------------------------------
A0A1P8FP42_9PROT      -MKRCIALS-----AAFA-------------------------------ALPLAAQEAAV
A0A1V4CI52_9BURK      --------MLMAL--------------------------------------AGTAGAQ--
A0A1V3RSP5_9BURK      ALRRLNAALLIAL--------------------------------------TSASAAHAQ
A0A4V2JG24_9BURK      HRHMLATSLALALGVSPF-------------------------------MAQADEALPDA
A0A2S0MEE8_9BURK      AAACLGTLLAAPGHAQTA-------------------------------PTPTPTPAEPN
A0A069IDM8_9BURK      ----------MLAAAPG-------------------------------------AAFAEE
A0A0C4YTG2_9BURK      SHRLCCLAAAMFAAAPG-------------------------------------AALAEE
A0A1D9H742_9BURK      -ALLATPAAMPFAAAPA-------------------------------------AAWADE
Q0JZD3_CUPNH          ALAFAALVLASAGARAAD-------------------------------PPGTAVAAATA
Q46RM0_CUPPJ          VTRHSAASVFSLLASLA--------------------------------AAGQSAAAEPD
A0A1I1SRE0_9BURK      LYRFSLFPLASLLAMPA-----------------------------------ALAQTAEE
A0A3A3FNJ3_9BURK      DHLLSASS-AILLVLAS------------------------------------DAAAQQE
A0A0Q8QVE3_9BURK      DLLLSLASGTVLLGFTV------------------------------------NACAQQE
A0A3A3FKH4_9BURK      SMLATILLAGSFFGIIA------------------------------------DAAAQQE
A1VRM6_POLNA          GQACAVFLVLAAAAPIS------------------------------------HAQETTN
A0A068YS68_9BURK      GLACATLLAISLVPAAA------------------------------------RAQEGAN
F1W3W1_9BURK          LFDRRTIAALAGTLAMP------------------------------------FVLAQSV
                                                                                  

F5Y3F6_RAMTT          TLAPVVVTPTPGVAQSAFDTPASVDVVDGATLREG-QLGINLSESLVRVPGLVALNRQNY
A0A0Q5ZK33_9BURK      TLRPLVVTPMPGLSTSAFDTPASVDVIDGETLRNG-QLGINLSESLARVPGITALNRQNY
A0A4Q3LHC8_9BURK      TLRPVVVTPTPGVAQEAFDTPASVDVVQGEQLRNA-QLQVNLSEPLVRIPGVVAFNRQNY
A0A1S8FZB0_9BURK      SLSPVVVTVTHGVEQSAFDAPASVDVIDASTIRNA-GPEVNLSEALVRVPGVVAQNRQNY
A0A0C5J8D9_9RHOO      ITADAIVVSATRLDQSAFDLPVSIDSVSQSQLQDG-QLQVNLSESLARIPGIVAQNRQNY
A0A1W1XZC8_9NEIS      ELQPVVVSATR-VETPASDVPAAVSQLGRDDIQAA-QPTINLSEALQRLPGVVAQNRQNY
A0A1M5N1B9_9GAMM      EMETVTVTATRLP-VASFDVPASISTVSGE-DLYGNTLGVNLSEALVAIPGLIARDRQNY
A0A4R7NZ33_9GAMM      PTDTVTVTATRVA-RPAFEVPASIDVIGGE-SFSEDTLGVNLSEGLAGVPGLLARDRQNY
A0A1H9JUC6_9GAMM      EVETVTVTATRIA-QDSFEIPASIDSTT-----IAEGMSVNLNDTLTPVAGVLARDRHNF
A0A2T5MEC7_9GAMM      ELGTVTVTATRIA-ETPYNVPASISVVSGE-TFSNDTLGVNLSEGVRAVPGLLARNRQDY
I7ZK18_9GAMM          PIETVTVTATRLA-APSYDTPASIDSVSGG-ELFGERVGVNLSEALFNVPGIVARDRQNY
A0A1I2HQE2_9GAMM      PLEPITVTATRLP-VSSFEIPASISLVTAQPALSEGTLTAQLSEILDQVPGLVARDRQNY
A0A3N0VKQ9_9GAMM      QLAPVTVSATRVA-TPADEVPATISRREPD----AAELGVNLSELLDGVPGLLARDRQNY
A0A091AMW3_9GAMM      ALEPVTVTATRRE-ASVFETPAAVSVRTAP----DAAPGLNLSEWLGGVPGLLARDRQNY
A0A4R3YN70_9GAMM      NLAPVVVTATRTA-QEPFDVAAAIDVVATP--P-DGTLDVNLSERLQSIPGVVARDRQNY
A0A1K1RTB7_9GAMM      -LAPIVVTATRSA-QSPYDIAAAIDVVTTP--E-DGSLDVNLSERVQAIPGLVVRDRQNY
I4VPH9_9GAMM          ELAPITVTATRTA-QSPFDVAASVDVVAAP--A-SGSLDVNASELLQGVPGILARDRQNY
A0A099CZ84_9GAMM      ALSPVVVTATRLA-QDPYDVAASTDAVKAM--P-DDQLNVNLSQYLDAIPGVLARDRQNY
A0A160DXQ1_9GAMM      KLPTVVVTATRTA-RNAEDVPAAIDAVPIDTAD-QAGLGVNVSEVLEAVPGVLARNRQNY
A0A4R2IG71_9GAMM      DLPAVVVTATRTP-QEADDVPASIDAVAFDDVV-DV-FGVNPSDYLAGIPGLLARDRQNY
A0A1I4ZY64_9GAMM      PLPAVVVTATRAS-EPAFEVPAAIDAVRIDPAG-SDRLAVDLSEVLGGVPGVLVRNRQNR
A0A0Q7PDH8_9GAMM      ----MQVTATRTP-RDTDEVPAAISVVHMRDVR-RDTLGATVSEQLLGVPGVLARSRQNF
A0A345ZNC5_9GAMM      QLDRVQVIATRAP-RALDRTPAAVSVLDGAALD-TSGNGATLAEKLVGVPGVLARTRQNW
A0A2M9E3Y4_9GAMM      ----MVVEGTRLRGVSAFDTPASTATVDLRDG--VEGSGADVSEVLRGVPGLLARNRQNL
A0A1B3WBG7_9GAMM      TLDRVVVEASRLRGVNAFDMPASATVVSLDGD--ASRADADVSEVLRGIPGVLARDRRNL
A0A0H1AHA5_9GAMM      TLERVRVDATRLRGVSDFDTPASVDALRLDDAD-SNRAGTVASEPLAGVPGLLARDRQNH
A0A2A3VKG1_9GAMM      TLERVRVDATRLRGVSDFDTPASVDAIRLDDAD-SNRAGTVASEPLSGVPGLLARDRQNH
A0A290XBJ0_9GAMM      TLDRVRVDATRLRGVSDFDTPASVDAIRLDDAD-SSRAGTVASEPLAGVPGLLARDRQNH
A0A1H1GMD2_9GAMM      TLDRIRVQATRLIGVDDFDTPASVDTVSLGDD--GNSDAVDVSDALGGVPGLLARDRQNY
A0A4V3UU19_9GAMM      ELDTVIVDSAGLHSVPAFEVPASLDTVFIEEG---NRAQAIASELLQGVPGLLARDRQNH
A0A0Q8FEB5_9GAMM      TLDRVVVTATRLEAVSAFDTPASTHVVSLGEG--GARPQAALSEVLDGIPGLLARERQNL
A0A4R6YYN2_9GAMM      VLERVEVYSTRLEGVSSFDTPASISVIDLDSG--PERSNANAAEVFAGIPGLLARDRQNN
A0A4R5TSB5_9GAMM      DLDRVVVTSGPLRGVAAFDTPASVSRIAVDGN--AATAGVHVSEFLDAVPGLVARDRGNY
A0A1T5KN88_9GAMM      TLPRVTVEAARLQGVSAFDTPASLDRVDLRAA--NASPGVNLSERLAGMPGLLARDRQNY
A0A286DF09_9GAMM      TLPAVEVETPRLRSVFAFDTPASIDRIDLRGD--SAMAGMNLSERLGAVPGLLARDRQNH
A0A3R8NPD5_9GAMM      DLPGVLVT-ARLDSVPAFELPASLDVVDLQAG--SARPRSDVSEVLSGIPGLLARDRGNR
E6WP04_PSEUU          ELPGVVVT-ARIESAPAFDLPASLDVVDLQAD--SARPRTDVSEVLSGIPGLLARDRQNR
A0A0E3UN68_9GAMM      TLPRVVVT-ARVDSVSAFDLPASLDVIDLGRD--SSRPQVNLSEVLGGVPGLLARDRQNH
A0A0R0CUL3_9GAMM      TLPAVDVEAARVPGVDPFALPASLDTVWIDDD--RSGPQAQLSEALGGIPGVLARDRQNL
B8L6Y3_9GAMM          ALAAVQVQAARVPGIDPFALPASLDTVWIDAG--RAGAGAQLSEALGGVPGLVARDRQNF
A0A427C8P8_9GAMM      RLPTVQVQAARGVRVADVDLPASISTVQLDDE--VIGTLAQVSEALNGVPGLLARDRQNL
Q8PE83_XANCP          ALPAVQVDAARVHGVDDFDLPASFTVVVADD---DNRRGAQVSELLDGIPGLVARDRQNY
Q5H6Z9_XANOR          RLPAVQVDAARVRGVDDFDLPASFTVVSADD---DNRRGAQVSELLDGIPGLVARDRQNY
A0A1C3THW8_XANCT      TLPVVQVQAVRVSGVDDFDLPASLTAITVGD---SNRTGVQVAEALSGVPGLLARDRQNY
A0A0G9I955_9XANT      TLPVVQVQAARVAGVDDFDLPASLTAISLGD---SSRTGVQVAEALSGVPGLLARDRQNY
A0A0R0C5K6_9GAMM      TLGTVQVQVAKVHAVADFDLPASTTTVDTD----GNGRGALISEALGGVPGLLARERQNF
A0A0R0DRJ3_9GAMM      VLDTVQVQAARVRAVDDFDLPASMTVIDVDEA--GNGRGALVSEAMNGVPGLLARERQNL
A0A0R0A0P3_9GAMM      ELPAVQVQAARVRGVDPFDLPGSFSEVDASAA--ADRRGAQASELLDGLPGVVARDRQNY
A0A1H7WT26_9GAMM      NLDRVVVT-TRLERVPAFDVPASTTTVDLGEG---GHNDVNLSDYLGGVPGLLARDRQNY
G7UU91_PSEUP          TLERVLVT-TRLERVPAFDVPASVTTVDLGES---GHNEVNLSDELGGVPGLLARDRQNY
A0A4Q8LC09_9GAMM      TLDRIVVT-TRLERVPAFRVPASVSSIDLGEG---GHNDVNLSDELQGVPGILARDRQNY
A0A4Q1JV56_9GAMM      TLDKVQVQATRVRGVAPFDLPASLTVVGTTAN----RPGVQLSEMTQTIPGLVARDRQNY
A0A1I6MP04_9GAMM      TLPAVQVNAVRLD-IPPFDLPASLSVVTVAPAD-SGKPGVNLSEALIGVPGVLARDRQNY
A0A4R0YLB1_9GAMM      TLPAVQVNATRLD-IPPFDLPASLSVIRVAPGA-SSKPGVNLSEALVGVPGILARDRQNY
A0A369UJH1_9GAMM      VLPAVRVNAVRLD-VPPFDLPASFSVVTVNAAD-AGKPGVNLSEALVGVPGVLARDRQNY
A0A1H6WZF6_9GAMM      ELPPVPVPAMRLD-IPLFDLPAALSSVPVRAGA-DGKPGVNLSEVLTGVPGVLARDRQDY
A0A160N3V9_9GAMM      SLPAIQVNASRLD-IPPFDVPAALSVIHVDPGN-AGQPGVNFSEVLAGVPGILARDRQNY
A0A1V3PWI6_9GAMM      TLPAVQVNAVRMD-IPPFDLPASLSVVAVAPAD-AGQPGVNLSEALVGIPGILARDRQNY
A0A0G9HAG6_9GAMM      -LPAVQVNASRLD-MPPLDVPAALSVVKVAPAQ-VGNPGINLSEMLVGVPGILARDRQNY
A0A316I2Y1_9GAMM      PLPAVQVNATRLD-IPPFDLPAALSVVSAAPAD-AGLPGVNLSEVLTGVPGILARDRQNY
A0A2Z6E1Y9_9GAMM      TMPVVQVNASRLR-VDPRDVPAALSVVEVNPAQ-AGQPGVNLSEVLVGVPGVLARDRQNY
H8L2W9_FRAAD          RLATVHATAMRMD-IPAFDMPASISEIQVQPAA-SGKPGVNLSETMVGIPGVLDRDRQNY
A0A0A0MB64_9GAMM      -----MVTATRQP-SDDLVVPAAVDVVDGRDVR-LAQPRINLSESVQRIPGVVARDRQNY
A0A0A0EUE8_9GAMM      DLDAVVVTATRNP-TDALLVPAAIDVIGAGEIN-RAQPRIDLSESLQRVPGVVARDRQNQ
A0A0D0S4F9_9GAMM      ----MVVSATRIP-ADALVVPAAIDVVETEAIH-RARPAIDLSESLRRIPGVVARDRQND
A0A3M8SXH2_9GAMM      QLPGVVVTATRQP-SDALLVPAAIDAIDARDIR-RAQPTINLSESLQRIPGVVARDRQNH
A0A087MHC6_9GAMM      QLEPLVVTATRQL-LPRLQVPAAISVLDADDLR-GGRPALSLAESLPRIPGLVVRERQNQ
A0A091BIH3_9GAMM      VLDPVVVTATRDE-VIRADVPASIDVVDAADLT-LARPALSLAEALPRVPGLVVRDRQNQ
A0A2S5TFI1_9GAMM      PLPPVVVSGLPSP-RPELEAPAAIGRVDAEDLA-WTQPGIGLSESLVRVPGLTVRNRQNY
YNCD_ECOLI            EQTMIVSAA--PQVVSELDTPAAVSVVDGEEMRLA-TPRINLSESLTGVPGLQVQNRQNY
A0A0H3JEX9_ECO57      EQTMIVSAA--PQVVSELDTPAAVSVVDGEEMRLA-TPRINLSESLTGVPGLQVQNRQNY
A0A0V9J5V7_9ENTR      EQTLIVSAS--PQAVSELDTPAAVSVVEGEDMRRA-APRINLSESLTRVPGLQVQNRQNY
A8AGL3_CITK8          EQTMIVSAT--PQTVSELDTPAAVTVVEGEDMRLA-TPRINLSESLNGVPGLQVQNRQNY
A9MQZ4_SALAR          EQTMIVTAT--PQTVSELDTPAAVSVVEGEDMRLA-TPRVNLSESLTSVPGLQVQNRQNY
A0A2X4WLW1_SALER      EQTMIVTAT--PQTVSELDTPAAVSVVEGEDMRLA-TPRVNLSESLTSVPGLQVQNRQNY
Q8ZPD5_SALTY          EQTMIVTAT--PQTVSELDTPAAVSVIEGEDMRLA-TPRVNLSESLTSVPGLQVQNRQNY
A0A090UZX5_PSEVU      EQTLIVSAT--PQTVSELDTPAAVSVVNGEEMRHA-APRINLSESLTGVPGLQIQNRQNY
A0A3R9NNT4_9ENTR      EQTMIVSAT--PQTVSELDTPAAVSVVNGDDMRQA-APRINLSESLGGVPGLQIQNRQNY
V5CWI7_ENTCL          EQTMIVSAA--PQAVSELDSPAAVSVVQGDDIRQA-APRVNLSESMGSVPGLQVQNRQNY
A0A0G3Q8J0_9GAMM      EQTMIVSAA--PRTVSELDTPAAISVVNGDDIRQA-TPQINLSESLGGVPGLQVQNRQNY
L0M2G6_ENTBF          EQTIIVTAA--PQTLSELDTPAAVSVVDGEEMRHA-APRVNLSESLGAVPGLQVQNRQNY
A0A2X3EGP8_KLUCR      EQTLIVTAA--PQTVSELDTPAAVSVVDGEEMRHA-APRVNLSESLGAVPGLQIQNRQNY
A0A2P5GUQ1_9ENTR      DQTLIVTAT--PHTVSELDTPAAVSVVNGEEMRHA-EPRINLSESLGAVPGLQVQNRQNY
A0A0H3GQG7_KLEPH      EQTMVVTAA--PTMVSELDTPAAVSVVNGDEMRQA-APRVNLSESLGAVPGLQVQNRQNY
W1DH48_KLEPN          EQTMVVTAA--PTMVSELDTPAAVSVVNGDEMRQA-APRVNLSESLGAVPGLQVQNRQNY
A6T9R9_KLEP7          EQTMVVTAA--PTTVSELDTPAAVSVVNGDEMRQA-APRVNLSESLGAVPGLQVQNRQNY
W1H5G2_KLEPN          ------------------------------------------------MPGLQVQNRQNY
A0A2X2EHB5_RAOPL      EQTMVVTAA--PTAVSELDTPAAVSVVNGDEMRQA-APRVNLSESLGAVPGLQVQNRQNY
A0A0H3G166_KLEAK      EQTMVVTAT--PTAISELDTPAAVSVVNGDDMRQA-APRINLSESLGAVPGLQVQNRQNY
A0A085AK19_9ENTR      EQTLIVTAT--PQAVSELDTPAAVSVVTGDDMRHA-TPRVNLSESLSGIPGLQIQNRQNY
E3G830_ENTLS          EQTLIVTAS--PQPVSELDTPAAISVVDGDDMRRA-TPRVNLSESLGAVPGLQVQNRQNY
A0A0J5LP01_PLUGE      SQTMIVTAA--PQGISELDTPAAVSVVNGDDMRQA-APRINLSESLGAVPGLQVQNRQNY
A0A2P8VLK3_9ENTR      EQTMVVTAT--PGGISELDTPAAVSVVNGDDMRHA-APRVNLSESLGAVPGLQVQNRQNY
A0A0J8VQQ2_9ENTR      EQTMVVTAT--PGTVSELDTPAAVSVVSGEDLRHA-APRVNLSENLGSVPGLQIQNRQNY
H5V7A7_ATLHE          ---MVVTAS--PGPVSELETPAAVSVVTGDDLRYA-APQINLSENLGSVPGLQILNRQNY
S3ISV7_9ENTR          ETTLLVTAK--PATVSELDTPAAVSVVNGDDMRLA-APRINLSESLSSVPGLQIQNRQNY
A0A0A2VJ30_BEABA      ESTLLVTAK--PTTVSELDTPAAVSVVYGDDLRQA-APRINLSENLGGVPGLQIQNRQNY
A0A495AHN8_9ENTR      EQTMVVTAT--PGGISELDTPAAVSTVSGEDMRQA-TPRVNLSESLSSVPGLQVQNRQNY
A0A085GER1_9ENTR      -------------------------------MRQA-AARVNLSESLGSVPGLQVQNRQNY
A0A3N1J2H5_9ENTR      EQTLIVSAT--PQALSELDTPAAVSVVNGDEMRQA-TQQVNLSESLNSVPGLQIQNRQNY
A0A071M309_9ENTR      SSTMIVTAT--PLTPSELDTPAAVTVVNGDDIRHA-KPRINLSESLGEVPGLQILNRQNY
D4GEA9_PANAM          GNTLVVSAAPPVKGLNELDTPAAVSVVNGDDMRQA-APRVNLSENLTSVPGLQIQNRQNY
A0A1T4KVZ7_ENTAG      QNTLVVTAAPPETGLNELDTPAALSVVSGDDMRQA-APRVNLSENLSSVPGLQIQNRQNY
A0A2P5INZ9_9GAMM      -------------------------------MR---------------------HNRQNY
A0A0U5L2I1_9GAMM      PATLVVSAAPAPSGLSELETPAAVSVIGGDDMRRA-APQINLSESLGAVPGLQLLNRQNY
A0A085JEY3_9GAMM      SPVMIVSATPVSHGLSELDTPAAVSVVYGEDMRRA-QPQVNLSEGLAGVPGLQILNRQNY
A0A095T8R6_9GAMM      SPTMIVTAAPSTSGLSELDTPAAVSVAYGDEMRQA-APQVNLSEGLAGIPGLQILNRQNY
A0A1I4VBV2_9ENTR      QQTMVVTAAPGAP--SELDTPAAISMVDGKDLRHA-APRINLSEGLSAVPGLQIQNRQNY
A0A2G8EM73_9GAMM      TETLIVSARQTVP--SELDTPAAIGVVDGSDLRQA-TPRVNLSEGLNAIPGLQIQNRQNY
L0M9M2_ENTBF          EQTMIVSAAP-HSGLSALDTPAAVSVNYGDDIRHA-APRINLSEGLADVPGLQIQNRQNF
A0A4P8YJU9_9ENTR      EQTMVVTAAP-DRGLSPLTAPGAVSVDYGDDLRQA-RPQVNLSEGLSDVPGLQIQNRQNY
A0A2I0G1J5_9GAMM      DSTLVVNAIAPQQTLSELDTPAAVSVINGDDMRAN-QPQINLSESLGVVPGLQVMNRQNY
A0A2N5EP52_9GAMM      TMVVTATPAP--AGLSELDSPAAVSVVNGEEFRRA-KPEINLSESLGAVPGLQVQNRQNY
W0HYU3_9GAMM          TSQTLIVSAPR-AGLTELGTPAALSVLTGEDFRQA-KPQINLSESMGSVPGLQIQNRQNY
D4E804_SEROD          QESTLVVSAKR-DGLSELSTPAAVSVVNGEQMRDA-RPQINLSESLGSVPGLQIQNRQNY
A0A2X5BTZ1_SERRU      DEATVVVTAKR-SGLSELSTPAAVSVVNGEQLRDA-KPQINLSESLGVVPGLQVQNRQNY
A0A240C4B4_SERFI      GEQSMVVTATR-SGLSELATPAAVSVVDGDRIREA-RPQINLSESLGGVPGLQVQNRQNY
A0A250B6D5_9ENTR      DTSAMVVSAKR-EGLSELSTPAAVGVVNGEQLRDA-KPQINLSESLGSVPGVQIQNRQNY
A0A0F7HDW7_SERFO      DQSSMVVTAKR-SGLSELSTPAAVSVLNGDELRQA-RPQINLSEGLGSVPGLQIQNRQNY
D8MPI3_ERWBE          EGSLMVIKQR--SGLSELDTPAAVSVVSGDDLRNS-TAQVNLSESLGSVPGLQIQNRQNY
A0A3R9FPK1_9GAMM      ----MVIKQR--SGLSELDTPAAVSVVSGQQLRSS-VPQVNLSETLGSVPGLQIQNRQNY
A0A014LVL6_9GAMM      EGSLMVIRER--NGLSELDTPAAVSVVNGQALRSS-TPQINLSESLASVPGLQIQNRQNY
A0A0J8YI36_9GAMM      EPSLMVIKQR--TGLSELDTPAAVSVIDGDDMRHA-SAQVNLSESLGSVPGLQIQNRQNY
A0A2S9IIG0_9GAMM      ----MVIKHR--NGLSELDTPAAVSVVEGDDLRHS-TAQVNLSESLGSVPGLQIQNRQNY
A0A0Q4MYX6_9GAMM      ----MVVRHV--SGLSELDTPAAVSVVDGDDLRNS-TAQVNLSETLGSVPGLQLQNRQNY
B2VBJ4_ERWT9          EPSLMVIKQR--DGLSELDTPAAVSVVDGDELRRA-SAQVNLSENLGSVPGLQIQDRQNY
A0A0L7T7S4_9GAMM      DSTLMVVKQR--SGLSELDTPAAVSVVEGQQLRNS-KPQVNLSESLGSVPGLQIQNRQNY
A0A4R1N717_9GAMM      STTIMVIQRP--GGLSELYTPASVSVVNGEDLRGD-RPRVNLSEGLGSVPGLQIQNRQNY
A0A0Q4M9F3_9GAMM      GNTLLIVAQQQNGGLSELDTPAAVSVVNGDDVRDS-RPQVNLSESLTGVPGLQVQNRQNY
H2J1M3_RAHAC          ASTMMVIKQAGTGELSELDTPAAVSVIDGEDFRNS-KAQVNLSESLGSVPGLQVQNRQNY
A0A4R3YW44_9ENTR      AHSLWVIGQG--TGLSELDTPAALSIIEGQDFRNG-KPQVNLSESLGSVPGLQVQNRQNY
A0A3N9TG09_9VIBR      LDTIVVTASS--GALSEFDTPESVTIKSGDELRKA-TPAINLSEKLKDIPGLQVRNRQNY
F0KN91_ACICP          TVLPTLHVEATRTDTTYLQTPASVFRIDAPQVDTS--SQVNLTEVVKGIPSLQLRNRENY
A0A0D5YFB1_ACIBA      AKLPTLHVEATRTDTGYLQTPASVFRIEAPQVDSS--SQVNLTEVVKGIPSLQIRNRENY
N9AIG7_9GAMM          LTLPVIQVEATRTGTTYLQTPASIFRVDAPAQQQS--AQVNLTEVVKGIPSLQINNRENY
A0A380UGG0_ACIJU      EPLPVIKVEATRTDTPYMQTPASVYRIDAPKNDQS--LQVNLTELVKGIPSVQVRNRENY
A0A385C2T7_9GAMM      QQLPTIKVEATRTDTTLIDTPASVFRVDAPINQNN--IDVNLTEVVKGIPSLQINNRENY
A0A2U3MXX0_9GAMM      QQLPTITVEATRTDTSYMQTPASVYRVDAPNQQNS--LDVNLTEVIKGIPSLQINNRENY
V2UV07_9GAMM          EDLPIIKVEATHTDTSYAKTPASVFRVNAPKQQDN--IGVNLTEVVKGIPSLQLNNRENY
A0A2V1HFX4_9GAMM      EDLPIIKVEATHTDTSYAKTPASVFRVNAPKQQDN--IGVNLTEVLKGIPSLQLNNRENY
V2UQQ6_9GAMM          KDLPTITAEATRTGTSYLDTPASIYRIYVPKQTDN--IGVNLTEVVQGIPSLQLNNRQNY
A0A1Y3CEJ3_9GAMM      QQLPTIIIAATRTDSDWLKTPASVYRVEQDNHQNN--MGVNLSETLIGVPGLQLNNRENY
N8NZW8_9GAMM          L-LPTLKIQATRTDTDWLATPASVYRIEQKNNENN--LGINLSETLKGVPGLQLNNRENY
A0A0M4GVP7_9GAMM      V-LPTLKVEATRTDTAWLNTPASVYRIEQDKNQNN--LGVNLTETLKGVPGLQLNNRENY
A0A3B7PUD9_9GAMM      V-LPVIKIEAARTDSAWLNTPASVFRTAQPENRND--LGVNLTETLKGVPGLQLNNRENY
A0A0E2GK04_ACIRA      VQLAPITLEATRTDTSWLETPASVYRIEQPQNQNN--LDVNLSETLKGVPGLQINNRENY
A0A369PLG9_9GAMM      QRLDTIVIQATRTDRERLTTPASVYYLNQ-EQDNS--MNVNLSETLKGVPGLQLNNRENY
A0A145X2Y7_9GAMM      QKLDTIIIEATRTNRDVMSTPASAYYLTQ-EPQKG--MNVNLSETLKGVPGLQLNNRENY
A0A0N9VRY0_9GAMM      HQLDTIVLQAFHLDKDILSTPASIFYVEQPFVQNN--MNVNLSETLKGVPGLQVNNRENY
A0A1Z9YU89_9GAMM      HQLPVIEVQAIHTDNNILTTPASIYQIDASPQQNN--SNVNVSEVLQGVPGLQINNRENY
A0A1E7RFQ6_9GAMM      QQLPELEVQAIRTSDHLATTPASIYKVQQSEHQNN--TNVNFSEVLQGVAGLQINNRENY
A0A1B2M179_9GAMM      LELPIIQIHAVPTHQDLLTTPASVQKIVNDKAQQQ--SNVNLSEQLQGIAGLQVNNRENY
A0A3B7M4C8_9GAMM      NMLPVLKYQATRTDTGFLDTSASVYRVDAPENTQS--MGVNLSEVLKGVPGLQLNNRENY
A0A1G6LB21_9GAMM      QQLPVITVTATHESRDILDVPTAIYKVEMPDQQND--ANIDLAEVLQGVPGLQVKDRENF
X2HCA5_9NEIS          ADLPDIEVTALRTNSKWLNTTASVYTVNANTLKNT--PKTNISDALKAIPGLQALERENY
A0A2Z3HX37_9GAMM      IVLPTLEVNTPITN-DLFNVPASVDIISGEQIRNS-KLQVNLSESLMGIPGVQIQNRNNY
A0A4V6NPZ9_9NEIS      AALDEITVSATRTGTSAKGTPAAVYTVRQDQIQHH-QMQVDLSESLAAVPGVQIKNRRNY
A0A261TCQ1_9BORD      ATLPVVTVSGTRLDTRLIDTPASVDIVDGVQLRAD-AMQINLSENLGGVPGLQLQNRQNY
A0A0H4VVP6_9BORD      -TLAPIVVTGTRNGTSVLDTPASVDVVEGSTLRAN-ALQINLSENLGGVPGLQIQNRQNY
D4XI85_9BURK          ATLAPVVVTGTRLGTSVLDTPASVDVIDGAVMRQG-QPRINLSEGLAGVPGLQIQNRQNY
A0A0S1Y9D8_9BORD      -TMAPVVVTSTRYDTSLLDTPAAVDIIDGAQLRSD-NLQINLSENLGSVPGLQIQNRQNY
A0A261U1C3_9BORD      -TLEPVITTSTRYDTNVLDTPASVNIVDGVQLRAD-NLQINLSDSMGSVPGLQIQNRQNY
A9IF94_BORPD          PMLEPVVVTSIHYDASLLDTPASVNIVEGDRLRFD-TPGINLSESLGGVPGLQIQNRQNY
A0A157SHK2_9BORD      ATLAPVVVTGTRVGASVMDTPASVDIVEGGTLRAR-QPGINLSEGLAGVPGLQIQNRQNY
A0A3A3GCR1_9BURK      ATLKPVVVTSTRIGATPFNTPASVGLVAGEELRAN-RQQVNLSEGLGGVPGLLIQNRQNY
A0A410UXB5_9BURK      SSLKPVIVTSTRTGLPPFATPASVDVVDGESMRSN-LPQVNLSESLAGVPGMLIQNRQNY
F4GNG9_PUSST          GTLAPVVVTSTHVERPVFDVAASVNVIDGELMRAD-QMQVNLSESLGGVPGLMIQNRQNY
A0A1M5WFE4_9BURK      QTLAPIVVTTTRMDTSVLDTPASVTLVDGPDMRDA-KLQINLSESLAGVPGLQIQNRQNY
A0A2N4UGS7_9BURK      ETLAPIIVQTTRTDATLLETPASVSIIDGDSMRQG-KLQVNLSESLGSVPGLQIQNRQNY
A0A368WU09_9BURK      TVLAPVVVTATRLETEILDTPASISVVEGYDLRRD-QPQINLSEGLSGVPGLQIQNRQNY
V2G2U9_9BURK          RALAPVVVTATRIDAPVFDTPASADVVSGGALRED-RPQINLSEGLGGVPGLLVKDRHNY
W0PBC2_9BURK          TELSPIVATSTRMDRPASEIPASISVIDGAQIRAN-EMQVNLSEGLRGIPGLSVRNRENY
A0A4R3V1Y1_9BURK      VELSPVLVQSTRTPRSSLDTPASISRIDGQDLLQG-RPGIHLSESLAAVPGIQAQNRNNN
A0A171KR87_9BURK      AQLPAIEVISTLGPRAILDAPASISQLNESDLYTG-RPALKLSEGLASVPGIQVQDRNNS
A0A3N1XDZ5_9BURK      PTLPEVTISSTLTERPITRTPASVSLVDGADMREG-KAQINLSESLGGVPGLQVQNRNNY
A0A3M6QPK2_9BURK      PMLGEVAVTATRQNDSVWEAPASVQVLGGEAFANG--LGVNLSEGLGRVPGLQVQNRQNH
A0A0U1Q3B1_9BURK      PTLDTVEVTATRQGGTLLQTPASVQVVEGTAFANG--LQVNLSEALGRVPGLQVQNRHNY
A0A0H2M5I3_VARPD      GSLPAITVSTPRGEVAPFNVPGSVDRVDGAEMRDS-RLQVNLSESLGGVPGLQVQNRMNY
A0A1I5S4R6_9BURK      ASLREITVSTPRGEVAPFNVPGSVDRVDGESMRDG-RLGVNLSESLGAVPGLQVQNRLNY
A0A126ZJ57_9BURK      -TLPAITVSTPRGTGSAFDVAGSVDRVDGAQLRDG-NLQVNLSESLASVPGLQVQNRQNY
A0A2P8KRE4_9BURK      PTLREVTVSTPRGEIRPFDVPGSVDRVEGSEMRDA-RLGVNLSESLGSVPGLQVQNRQNY
A0A109D1U4_9BURK      PTLPEITVSTPRGEVRPFDVPGSVDRVEGSEMRDA-RLGVNLSESLGPVPGLQVQNRQNY
A0A244EFB9_9BURK      ATLREVTVSTPRGEVRPFDVPGSVDRVEGGEMRDA-RLQVNLSESLGPVPGLQVQNRQNY
A0A1G6RCE9_9BURK      PTLREITVSTPRGAARPFDVPGSVDRVEGNEMRDA-RLQVNLSESLGSVPGLQIQNRQNY
A0A1H4FD15_9BURK      PTLTEVTVTTPRGPAPAFDVAGSVDRVEGDDIRDS-RLGVNLSEGLGPVPGLQIQNRQNY
A0A147GS36_9BURK      GQLPEVTVSTPGGPQPVFAVPGSVDRVEGADLRDN-RLGVQLSEGLGAVPGLQIRDRQNF
A0A1I4NTN6_9BURK      PSLPPLTVTLPRGSAPPLAVPASVDVVDGEQLRNA-NLSVNLSEAMGSVPGLQIQNRQNY
A0A2A7UZW1_COMTR      --MATTEVRSAAGSPSLQALPTSATVLDGEALRDR-QLQVNLSESLASVPGLQIKNRQNY
A0A0W7YXY2_9BURK      -TLDTVEIRSATNGASLQSLPTSATVLDGEHMREH-QLQVNLSEGLASVPGLQIKNRQNY
A0A014MHS3_9BURK      -TLEAVEVRSAPGTPSLQALPTSATVLDGEQLRDR-QLQVNLSEGLAGVPGLQIKNRQNY
A0A363RRR7_9BURK      ATLPTVSVRSAVGTADLLQLPASANVVEGRELQDR-QMQVNLSEALGSVPGLTLNNRNNY
A0A1I7FES2_9BURK      -ALPDVTVRSTLVQSPLDYAPASVTLVDGDRLRDR-QWQVNLSEALSTTPGLLLQNRQNY
A0A2S0MBY6_9BURK      -TLPDVTVGSTLAPSTLDQTAASITVVDGERARDR-QWQVNLSEALPGVPGLLLQNRQNY
D0J7S7_COMT2          -QLSEVTVRSTLQESALEQTPASVTVLDGERMRER-NLQVNLSESLSAAPGLQLQNRQNY
A0A1W6LA37_9BURK      VRLPPVVVTATRTDAAGFDVPASIDRVDGTDVR-AGRARINISESLGAVPGLQARDRQNY
A0A0Q6W3F1_9BURK      -QLPPVVVTATRTEAPADDIPASIDRLDGAEVR-AGRAQVNISESLGAVPGVLARDRQNY
A0A0Q7AJE6_9BURK      -QLAPVVVTATRIEALAADVPASITRIDGDDVR-NAHALVNISESLGAVPGLLARDRQNY
A0A1P8K341_9BURK      -TLSQITVTATRIDALAFDVPASIDRIEGDEAR-AGRAQTNISEMLGTVPGLQARDRQNY
A0A0Q7T5N8_9BURK      TVLAPVVVTATRADATPFEVPAAIDRIDGDALR-AGRAQVNLSEGLGAVPGLLARDRQNY
A0A4R3UJN9_PELSC      AVLEPVVVTATRTETSPYDLPASVDRIDGDALR-AGKPQVNISEGLGAVPGLLARDRQNY
A0A254N915_9BURK      QRLETVVVSATRSEAAALAVPAAVTRIDGDALR-AGRAQVNLSESLGEVPGLLARDRQNY
A0A3N7CF62_9BURK      ASLERVVVSATRSEAQSFDVPASISRIDGDEAR-DRRAQINISESLLAVPGLLARDRQNY
A0A0S9NFX1_9BURK      AALGAVVVTATRTEADPQDVPASISSVAGDQLR-QGRAQVNISEALGSVPGLQARERQNY
A0A0Q4Y1L3_9BURK      AALGAVVVTATRTEAQALDVPASVDRIEGEDMR-RGRAQVNISEALGAVPGLQARDRQNY
A0A0Q6LB83_9BURK      ----TVTVTATRTETPRFDIPASIDVVDGERLR-DGRLQVNLSDGLAGIPGLQARDRQNY
A0A140HL98_9BURK      -ALQPVTVTATRTEAAPFDVPASVSVIDGERMRSAARPEINLSESIFVVPGVVARDRQNY
A0A1S8CVI7_9GAMM      LPTIVVTATRRGR--DAFELPTSVDRIDASTIASA-GPRINLSEALVRVPGISVLNRQNY
A0A4Q5VJ30_9GAMM      LPTIVVTATRSGR--DAFELPASVDRIDASTIASA-GPRINLSEALVRVPGISVLNRQNY
A0A3R8S8N4_9BURK      LPEVVVSATRTPE--DRRDVAASVDTVDAVTLRQM-GPQINLSEALQRVPGLGVLNRQNY
A0A1B3PN99_9BURK      LAPVVVTGGSGWR--SGWLSPGSVDVVDGEELRAG-QLQVNLSEGLGRVPGLVVRNRNNY
A0A1Y2QXX8_9BURK      LAPVIVTGESAWQ--SSWRSPGSVEVIEGEELRAG-QLQINLSEGLGRVPGLVVRNRQNY
A0A1C9VIT9_9BURK      LAPVVIRGSADAA--QRWLGSASVDVVDGSELREG-QLQINLSEGLGRVPGLVIRQRENY
A0A0T2Z1W2_9BURK      LAPVVITGSSSAD--RRWRGSATVDVVDGRELRDG-QLQINLSEGLARVPGLVIRNRENY
A0A0N7J941_9BURK      LSPVVVSAERAGG--GVWRGAASVDVVSGDELREG-QAQVNLSESLGRVPGLVIRNRQNY
A0A0Q4GWK8_9BURK      LQPMVITGASPDR--QRWTAPASIDVIDGEEIRAG-QLQVNLSESLGRVPGLVIQNRQSY
A0A369AP48_9BURK      LQPVVITSGTAER--TRWDTPATLDVVEGDEIRAH-PLQVNLSESLGRVPGLMVLNRQNY
A9BZT3_DELAS          LAPVVITASQPGAGPDLWRATAAIDSVEGAVLRDG-QMQINLSESLARVPGLVVLNRQNF
A0A1A9HU13_9BURK      LPTVVVSGSVAER--RLDEAPYAASVIDADTLRGA-GPMVNLSEALSRVPGLTANNRQNY
A0A1I6JQA5_9BURK      LPAVVVTGSTSER--ALQDAPYAASVVDADTLRGA-GPGIHLSEALNRVPGLTANNRQNY
A0A3S2U0P2_9BURK      QQQVVITGSTVER--AVEEAPYAITVVDRDTLRTA-GPMVNASEALQRVPGLVANNRGNY
A2SEP8_METPP          LAPVVVTGKGFEQ--RAFDTPYSVGTVDEEALRNA-GPMINLSEAMARVPGLTVANRNNY
A0A4Q7W0G4_9BURK      LEPVIVVGSGFEQ--RAFETPYSVSAVEREAIRAG-GPMVNLSESMARVPGLIVANRSNY
A0A0G3BF75_9BURK      MEPVVVTGSRVEA--RVFDTPYAITVIDAATLRTA-GPMVHLSEALTRVPGLLVQNRQNF
A0A1W6SPZ7_9PROT      PTLNPVVVTGTRVDQSSFLLPMSIDVVESPVIR-DGRPLVNLSEALSRVPGLVIQNRQNY
A0A1G5DBV6_9PROT      SALNPVVVTGTRVEQSSFSLPMSIDVVEAADIQ-EGRPRVNLSESLVRVPGLVIQNRQNY
A0A1H7IRG4_9PROT      SKLNPVVITGTRIEQSSFSLPMSADVVEAGVIR-DGRPLVNLSEALARVPGLVIQNRQNY
A0A1I4YGQ6_9PROT      PILDPVVISGTRIERSSFSLPMSVDVVEALVIQ-EAQPRVNLSEALSRVPGLVIQNRQNY
A0A1M7A2V8_9PROT      STLHPVVITGTRIEQSSFSLPMSIDVVEGLVIQ-DSQPRVNLSEALSRVPGLVIQNRQNY
Q2Y942_NITMU          PVLNPVVITGTRTEQSSFSLPMSIDVVETKVIQ-EVQPRVNLSEALSRVPGLVIQNRQNY
A0A1I3AWY9_9PROT      VSLSPVVVSGTRVEQSSFSLPMSIDVVEGLVVQ-DSQPRVNLSEALSRVPGVLIQNRQNY
A0A1K1MTB4_9PROT      -MLDPVVVTGTRVDQPSFLLPFSIDVVDAAVIR-DGRPLTDLSEALARVPGLTIQNRRNY
A0A2R5FGK3_9PROT      VVIAPVVVTGTRQETNSFDLPMSIDAVSGETLR-DGQAQINLSETAARIPGVNIGNRNNY
A0A1A9NLC3_9PROT      VITAPVVVTATRVEQNSFDLPVSIDVVDGETIR-EGQPRINLSETAVRIPGVVVSNRNNP
C6XA35_METGS          SILAPIVVTATRQAQDSFDLPVAIDVVEKENIQ-DGQARMTLSESLIRVPGITAQNRTQM
A0A4R3N5M9_9GAMM      TQLETVVVTATRVGEPDFDLPVAIDVLNRQVIQ-DRNPGVLISEVLPRVPGTVVTNRGTF
G2DX18_9GAMM          TELDAVVVTATRVEARNFDLPVSIDALESDVIQ-DQTARVLVSEVLKRVPGTLVTNRGTF
F9U8R9_9GAMM          IELAPLVVTATRSGESTFDLPVAIDVLDKAIIQ-DQKPMVLISEDLPRVPGTVVTNRGTY
A0A1S8DJE3_9PSED      IQLPTQTVLGASDDTHELTLPLARSTLFLDQQP-ATSLGANLSESLQRVPGLLALNRQNY
A0A1H1SUW1_9PSED      IKLPTQTILGSNPATAADALPSASSHVDSNAIS-PFSLGANLSESLQRVPGVLALNRQNY
A0A2A4AVB8_9PSED      LSLPAQLVLGSEAQEDDTRLPLARSTLSADELE-TSNLGANLSESLQRVPGLVAVNRQNY
A0A1H1YCW3_9PSED      LSLPTQVVLGSERSENDIRLPLARDTVSGDRLQ-PQTAGANISEALQRVPGIVALNRQNY
A0A1H2HZE2_9PSED      LSLPTQVVLGSQQNQPDARLPLTRDSVSGAQLQ-PNALGANLSESLQRVPGILALNRENY
A0A1H9W884_9PSED      LSLPAQIILGGG-DDQDLQLPLARHTVSGQQLN-GPNLGANLSESLQRVPGLVALNRQNY
A0A1V0B1W5_9PSED      LSLPAQVILGSQ-SDDQNQQPLTRSVLSDAELS-RQQLGANVSEPLQRLPGILALNRQNY
A0A1I4PI44_9PSED      LALPAQRILGSQPGTAHLPQPLSRSIISGDRLN-NANAGAHISESLQQVPGLLALDRQNH
A0A4V3D5B0_9GAMM      LNLPAQVILGGGQDTTDQTMPLARHTLQMQDEQ-ATQLGANLSESLQRVPGLSAFNRENY
Q47H81_DECAR          LMLDSVVVTGSRVEHNSFDLPAAVDVVDASRIG-ADQARVNASEALASVPGITVQNRQNY
A0A3B7A9J1_9RHOO      LTLDSVVVSGSRVEHNSFDLPAAVDVVDAARLG-ADQARVNASEALVAVPGITVQNRQNY
A0A133XLV9_9RHOO      LTLDSVVVTGSRIEHSSFDLPAAVDVVGAERIG-ADQAKVNASEALSSVPGISVQNRQNY
A0A1R1I5A4_9RHOO      IRFDPMVITGSRVEQSTFDLPAAVDVVDSAKIG-AAQLGVNASEALASVPGIVVQNRQNY
A0A1E7X7J1_9BURK      PAADVVVVSATRIGHTVFDMPASIDVIDATRIQ-QSQQRVNASEALAAVPGLVAQNRQNY
A0A1H8RG54_9BURK      APVEVVVVSATRVGHTVFDMPAAIDVVDAARIH-ESQARVNASEALAAVPGLVAQNRQNY
L9PLH7_9BURK          EPAEVVVISATRVGHTVFDMPAAIDIVDADRIH-ASQVRVNASEALAAVPGLVAQNRQNY
A0A1I4UM90_9GAMM      ASAEVVVVSGTRVGHASFDLPAAIDVLDAARIR-DGQARVNASEALAAVPGLVAQNRQNY
A0A1H8EYS0_9BURK      AEAPVVVISGTRTERASFDVPASIDAVVID----DSQLRVNASEALAAVPGLVVQNRQNY
A0A1I7M6W4_9BURK      ----VVIVSGARVEHSGFDFPAAIDVIDAARIR-DSQMRVNASEALSAVPGLVAQNRQNY
A0A0Q6VY91_9BURK      VAAPVVIVSGSRVEHSSFDFPAAVDVIGAERIR-DSQMRVNASEALASVPGLVAQNRQNY
A0A0M2WQT2_9BURK      QLMDTVVISGSRIAHPSQEVPASIDVVDSARIQ-DGQIRVNASEALAAVPGLVVQNRQNY
W0UZX2_9BURK          -VMDVIVVSGSRVEHSSQDLPASIDVLDRARIE-DGQMRVNASEALAAVPGLVVQNRQNY
A0A2G8SW13_9BURK      PLAGVVVVSASRVEHNSFDLPASIDVIDAARIR-DGQMRVNASEALSSVPGLVAQNRHNY
A0A2G8T7Z0_9BURK      VLADVVVVSASRIEHNSFDLPASIDLVDGARIG-DGQMRVNASEALASVPGLVAQNRQNY
A0A0S4P7E0_9BURK      P--DVVVISGSRVEHGSFDLPAAIDVLDTARIR-DGQLRVNASESLSAVPGLVAQNRQNY
A0A1M5VDX9_9BURK      PPMDVVVVSGSRIEHASFDLPAAIDVVDARRIR-DTQMRVNASEALAAVPGLVAQNRQNY
A0A418XFD8_9BURK      N-MPVVVVSGSRVEHNSFDLPAAIDVIDASRIR-DSQLRVNASESLVAVPGLVANNRQNY
A0A2U2I768_9BURK      APTVVVVVTGSRVERSSFDLPAAIDVVDADHIG-AAQMRVNLSESLAAVPGLVARNRQNY
A0A086WGY1_9BURK      APINVVVVSATRSEHSSFDLPAAIDIVDASQIA-DTQPRVNASEALAAVPGLVARDRQNY
A0A1S9A6W4_9BURK      GPMSVVVVSGTRAEQASFDLPAAIDVVDASQIR-DTQPRVNASEALVAVPGLVARDRQNY
A0A0Q5HE07_9BURK      GPMNVVVVTGSRSEHASFDLPAAIDVIDAAAIR-DTQPRVNASEALAAVPGLVARDRQNY
A0A098U5Z0_9BURK      APMSVVVVSATRAEHTSFDLPAAIDVVDADRIG-AAQPRVNASEALAAVPGLVVQNRQNY
A0A0J1D7H4_9BURK      TPTNVVVVTGSRAEHLSFDLPASIDVVNAAQIG-AAQPRVNVSEALAAVPGLVVQNRQNY
A0A411X720_9BURK      --ADVVVITASRIEHASFELPAAIDVIDTSRIR-DAQLRVNASESLVAVPGLVVQNRQNY
A0A2R4C6S8_9BURK      --GDLVVITASRIEHNSQDIPAAIDVVDAARIR-DGQLRVNASEALVAVPGLVVQNRYNY
A0A0K1K069_9BURK      ALADVVVVSGSRTEHMSFSLPAAIDVIDAERIK-EGQLRVNASESLIAVPGLTALNRQNY
A0A0Q8R0R7_9BURK      EQLPIVVVSATRSERASFDVPAAIDVLGAGRIH-EGQPRVNASEALAAVPGLVVQNRQNY
N6X6R5_9RHOO          VTLNPVVVTGSRVETNSFDLPFSVDAVDMRANQ-AGNLGVNASEALAGVPGLVIQNRQNY
C4KAP2_THASP          VTLNPVVVTGAPTATESFDLPYSVDSVDMRANQ-AGNLGVNASEALAGVPGLVIQNRQNY
N6XLG4_9RHOO          VTLRPVVVTGSRVEAESFDLPYSVDVVDMRGTQ-EGNLRVNASEALNGVPGLVIQNRQNY
A0A2U8GP29_9RHOO      QPLGAIVITGSRVEVSPFDVPYSVEGVPLSENA-AEGLRVNVSEVLAGVPGVVVQNRQNY
A1K9Y4_AZOSB          QVLAPTVITGSRVEASSFDLPYSVDSVSLGADS-AAGLRVNVSEVMNAVPGVVVQNRQNY
A0A4R6DSJ4_9RHOO      AVLAPVVITGSRVETSSFDLPYSVDAVQLNQDG-TPALRVNVSEVLGAVPGVVVQNRQNY
N6XZE9_9RHOO          KTLDTLVISGSRVEVSPFDVPYSVDGVRLDGNG-GQGMRVNVSEVLGSVPGVVVQNRQNY
S9ZHQ0_9RHOO          KTLDTVVISGSWVEVSPFDAPYSVDGVRLDTNA-GQGMRVNVSEVLGSVPGVVVQNRQNY
A0A323V0R6_9RHOO      RTLETMVITGSRVEVSPFDVPYSIEGVQLQENG-SEGLRVNVSEVLNSVPGVVVQNRQNY
A0A290ZTV7_9RHOO      QVMSPVVITGSRVEASAFDVPYSVEGVDVGSAS-SGNLRVNASEVLSGVPGVVVQNRQNY
A0A0K1J2B7_9RHOO      ------MVTGSRVEAESFDLPFSVDAVDMRGVQ-AGNLGVNASEALAGVPGLVVQNRQNY
H0Q397_9RHOO          PTLNPIVVTGSRVETESFDLPFSIDSIDAQAVR-AGNLGVNASETLNGVPGLVVQNRQNY
Q5NZA7_AROAE          PVLNPVVVTGSRVEAESFDLPFSVDVVDMARVR-AGNLGVNASEALTGIPGLVVQNRQNY
A0A2T4IH53_9RHOO      PTLNPVVVSGSRAEAESFDLPYSVDLIELSAQR-AGKLGVNVSEALAGVPGLVVQNRQNY
A0A2K9LB04_9RHOO      PTLSPVVVTGSRAEAESFWQPFSVDVVDMQAVQ-AGNLNVNASEALTAVPGLVVQNRQNY
A4XVG0_PSEMY          YQAEPLVVTGSRYQASGWRLPFSVNRIDAEQAT-LGKPGVNLSEALGSVPGLVVQNRQNY
A0A1H2FE51_9PSED      FEAPPLVITGSHYKANSFNLPFSVQRIEAEQAT-EAKPKVNISEALGSVPGLVVQNRNNY
S6AYR3_PSERE          LEAPPLVISGSRYRAPAFDLPFSVDRVDPQQR---AQPGINLSEQLSGVPGLAIQNRQNY
A0A4Q9R5Y6_9PSED      VLLEPSVVSGSRSASQSFDLPFSVDGIDREQIS-DGQLGINASEVLTRVPGLVVQNRQNY
F6A897_PSEF1          LVLEPSVVSGSRSEAQSFDLPFSVDSIDREQIS-DGQLGINASEVLMRVPGLVVQNRQNY
A0A2T5HHJ3_9PSED      VELDPLVVSGSRQASASFALPFSIDSVDRQQIS-DGQLGINASEALNRVPGLVVQNRQNY
A0A0J6GFN2_PSETA      LLLDPSVITGSRSASPSFDLPYSVDSINQQQIN-DGQLGINASEVLSRVPGLVVQNRQNY
A0A1T1ICR8_9PSED      LELDPSVVTGSRSATQSFDLPYSVDSVSQQQIS-DGQLGINASEALSRVPGLVVQNRQNY
I4N656_9PSED          IVLDSVVVSGSRSQNSSFDLPYSVDSVSHEQIS-DGQLGINASEALQRIPGLVVQNRQNY
A0A385Z4L3_9PSED      VLLDALVVSGTYRPDDSFDLPFSVDSLDQQQIS-DGQLGINASEVLNRVPGLVVQNRQNY
A0A4V2KCT8_9GAMM      LELDPLVVSGSRSAAASFDLPFSVDSVSARQIR-DGQLGINASEALARVPGLVVQNRQNY
A0A077LH73_9PSED      EILTPIVVTGTYAPVSSFDLPFSVDTVNLQQIQ-DGQLGTNLSEVLPRVPGLVVQNRQNY
A0A2X4AFB6_PAULE      NILDPLVVTGTYAPVSSFDLPFSIDTVTHAQIN-DGQLGVNLSEALSRVPGLVVQNRQNY
A0A089WWL9_9PSED      TLLEPLVVTGSYAPSASFDLPFSVDTVERSQFA-DGQLGVNLSEALNRVPGLVVQNRQNY
A0A383RW06_9PSED      QLLEPLVVTGTYAPNASFDLPYSIDTVDRAQIS-DGQLGVNLSEALNRVPGLVVQNRQNY
A0A0X8BYJ1_9PSED      SELEPLVVTGSAAPAGSFDLPFSIDTVERAQFA-DGQLGVNLSEALSRVPGLVVQNRQNY
Q9I1I6_PSEAE          RSLEPMVVTGSYNPSDTFDLPFSVDSIERRQIA-DGQLGINLSEVLPRVPGLVVQNRQNY
A0A1H0FRE3_9PSED      AELDPMVVTGSYSLSRSFDQPASVDSVDRRQIA-EGQLRINASEALARVPGLVVQNRQNY
A0A139SXG9_9GAMM      VELAPVVISGSRSEASGFDLPFSVDSVNTREIK-DGQPAINASEVLQRVPGLLVQNRQNY
A0A1C3K4L2_9BURK      NTLDTIVVSGSYGAISSFMAPYSVDSVDASQIA-TGQLRINASEALARVPGLVVQNRQNY
A0A0L6T3M2_9BURK      TQLDPVVVSAERSRQTTFDAPAAISAVTRETID-NGGVQANLSEVLNRVPGITVLNRQNY
A0A0K8NZK5_IDESA      TELEPVVVTARRAREASFDAPAAISAIGRDAIE-AGGLQVNLSESLVRVPGITVLNRQNY
A0A257DDF6_9BURK      MALDTVVISGRRTREPSFDVPAAISAVNRDAIE-SAGPQVSLAEVMNQVPGISVLNRNND
A0A1P8FP42_9PROT      PAAEPIVVTASRLEERAFDAPASISVVGGDALR-SAGPQVNLSEALNRVPGLTVLNRQNY
A0A1V4CI52_9BURK      -TLQEVVVSASRQEQQSFDAPASVQAVGQDAIE-AAGPRVNLSEVMTRVPGITVLNRQNY
A0A1V3RSP5_9BURK      TTLQEVVVTANRQEQKSFDAPASIQAVGQDAIE-AAGPRVNLSEVMTRVPGITVLNRQNY
A0A4V2JG24_9BURK      QGLQDVVVSASRQAQRSFDAPASVQSVQRAAIE-AAGPRVNLSEVMNRVPGITVLNRQNY
A0A2S0MEE8_9BURK      TSLDEVVISAGRQAQKSFDVPAAVQSVDQATID-QAGPRVNLSESLNRVPGITVLNRQNY
A0A069IDM8_9BURK      T-FPDVVVSVSRAEQKRFDAPVAIDNVPVDSLA-TPSPLINLSELLTLVPGVAARERQNY
A0A0C4YTG2_9BURK      M-LPDVVVSVSRAEQKRFDAPAAIDSVPVDSLS-TPSPLINVSELLPLVPGVAARERQNY
A0A1D9H742_9BURK      ATLSDVVVSASRAEQKRFDAPAAIDAVTLDPLA-SPTPLVNLSEVLGGVPGLSARERQNY
Q0JZD3_CUPNH          ETLPDVVVSATRSEQRRFDAPAAVDSVPVDPLR-SATPLVNLSEVLAGVPGVAVRDRQNY
Q46RM0_CUPPJ          VALPDVVVSASRSEQRRFDAPAAVDSVPVDALR-ATSPLVNLSEVLTGVPGVAVRDRQNY
A0A1I1SRE0_9BURK      KTLPDVVVSASRSEQRQFDAPAAVTSIAVDPFT-AASPLVNLSELTLTVPGIAVRDRQNY
A0A3A3FNJ3_9BURK      KQLDAVVVSASRSEQQRFDAAASIDAVTIDPLR-AASPLVNMSELLSSAPGIQIRERQNY
A0A0Q8QVE3_9BURK      KQLDPVVVSASRTEQKRFDAAASVDAVTNDPFR-AASPLVNMSELLSTVPGIQIRERQNY
A0A3A3FKH4_9BURK      KQLEEVVVSASRSEQKRFDAPASIDAIQVDPLR-AASPLVNLSELLGTAPGIQIRERQNY
A1VRM6_POLNA          QALSEVVISASRAEQRRFDAPGAIDAVQVDPFR-TASPLVNLSELMGGVAGLQIRDRQNF
A0A068YS68_9BURK      PALQEVVVSASRAEQRRFDAPGAIDAVQVDPFR-TASPLVNLSELMGSVPGLQIRDRQNF
F1W3W1_9BURK          TPVEPVVVSASRSAQTRFDAPAAIDVIQVDPFT-TMSPLVNLSELLGSVPGLQVRERQNF
                                                                              *   

F5Y3F6_RAMTT          AQDVQISSRGYGARATFGVRGLRLYTDGIPATAPDGQSQISHFDLQSADRIEVLRGPFSA
A0A0Q5ZK33_9BURK      AQDVQISSRGYGARATFGVRGLRLYTDGIPATAPDGQSQVSHFDLQSADRIEVLRGPFSA
A0A4Q3LHC8_9BURK      AQDLQISVRGFGARSTFGVRGVRLFTDGIPATAPDGQGQVSHFDLGSADRLEVLRGPFSA
A0A1S8FZB0_9BURK      AQDIQISSRGFGARSTFGVRGLRLYADGIPASFPDGQGQVSNFDLASASRIEVLRGPFSV
A0A0C5J8D9_9RHOO      AQDLQISSRGFGARASFGVRGLRLYADGIPATMPDGQGQVSHFDLGSAARVEVLRGPFSA
A0A1W1XZC8_9NEIS      AQDVQLSVRGFGARSTFGVRGVRIVVDGIPATMPDGQAQTSHIDLASAEHIELLRGPFSV
A0A1M5N1B9_9GAMM      AQDTQISIRGFGSRATFGVRGLRLYLDGIPATQPDGQGQVSHFNLGSAERVEVLRGPFSS
A0A4R7NZ33_9GAMM      AQDTQISIRGFGSRASFGIRGLRLYLDGIPATQPDGQGQVSHFNLATADRVEVLRGPFST
A0A1H9JUC6_9GAMM      AQDMQISVRGFGARSAFGIRGVRLLLDGVPATQPDGQGQVSHFNLDSAARVEVLRGPFSS
A0A2T5MEC7_9GAMM      AQEEQVSIRGFGANSTFGILGVRLYVDDIPATQPDGQGAVSNFNYASADRVEVLRGPFST
I7ZK18_9GAMM          AQDTQISVRGFGTRSAFGLRGVRLYVDGIPATQPDGQGQVSHFNLATAKSVEILRGPFSS
A0A1I2HQE2_9GAMM      AQDTQIAIRGFGARSTFGIRGIRLYLDGIPASQPDGQGQIAHFDLASADRVEVLRGPFST
A0A3N0VKQ9_9GAMM      AQDTQISLRGFGARSAFGIRGLRLYLDGIPASQPDGQGQISHFPLAAADHVEVLRGPFST
A0A091AMW3_9GAMM      AQDTQVSIRGFGTRASFGIRGLRVIIDGIPATQPDGQSQLSHANLASAERVEVLRGPFSA
A0A4R3YN70_9GAMM      AQDTQISIRGFGARSTFGIRGVRLYTDGIPASMPDGQGQVSHFNLDSADRVEVLRGPFSA
A0A1K1RTB7_9GAMM      AQDAQVSIRGFGARSTFGIRGIRLYTDGVPASMPDGQGQVSHFNLDSAERIEVLRGPFSA
I4VPH9_9GAMM          AQDTQISIRGFGARTTFGIRGVRLYSDGIPATMPDGQGQVSHFSLDAADRIEVLRGPFSA
A0A099CZ84_9GAMM      AQDEQISIRGFGARAPFGIRGVRLYTDGIPATMPDGQGQVSHFNLDSAERVEVLRGPFSA
A0A160DXQ1_9GAMM      AQDEQISIRGFGARSTFGVRGVRLFVDGIPASMPDGQGQVSHFNLDSASRVEVLRGPFSA
A0A4R2IG71_9GAMM      AQDEQISIRGFGARATFGVRGVRLYTDGIPATMPDGQGQVSHFSLDSAARIEVLRGPFSA
A0A1I4ZY64_9GAMM      AQDEQISIRGFGSRATFGVRGVRLYTDGIPATMPDGAGQVSHFNLDSAERIEVLRGPFSA
A0A0Q7PDH8_9GAMM      AQDEQVSIRGFGTRASFGIRGVRLYVDGIPATMPDGQGQLSHFPLLDAERIEVLRGPFSA
A0A345ZNC5_9GAMM      AQDEQISIRGFGTRASFGIRSVRLYVDGIPATMPDGQGQVSHFPLGDATRIEVLRGPFAA
A0A2M9E3Y4_9GAMM      AQDTQLSIRGFGSRATFGVRGLRLYVDGIPASMPDGQGQLSHFSLAGGDRIDVIRGPFSA
A0A1B3WBG7_9GAMM      AQDTQLSIRGFGARSTFGVRGLRLYADGIPASMPDGQGQVSHYSLAGADRIEVLRGPFSA
A0A0H1AHA5_9GAMM      AQDTQLSIRGFGARSTFGVRGVRLYADGIPASMPDGQGQLSHFSLVGGDRIEIMRGPFSS
A0A2A3VKG1_9GAMM      AQDTQLSIRGFGARSTFGVRGVRLFADGIPASMPDGQGQLSHFSLVGGDRIEIMRGPFSA
A0A290XBJ0_9GAMM      AQDTQLSIRGFGARSTFGVRGVRLFADGIPASMPDGQGQLSHFSLVGGDRIEIMRGPFSA
A0A1H1GMD2_9GAMM      AQDTQLSIRGFGARSTFGVRGVRLFSDGIPASMPDGQGQLSHFNVLGGERIEIMRGPFSA
A0A4V3UU19_9GAMM      AQDTQLSIRGFGARATFGVRGVRLYADGIPATMPDGQGQLSHFALAGAERIEVMRGPFSA
A0A0Q8FEB5_9GAMM      AQDTQLSIRGFGARSTFGVRGLRLYADGVPATMPDGQGQVSHFNMLGADRVEVLRGPFSA
A0A4R6YYN2_9GAMM      AQDTQLSIRGFGARATFGVRGLRLYADGIPATMPDGQGQISHFSLFGGERIEVMRGPFSA
A0A4R5TSB5_9GAMM      AQDLQLSLRGFGARATFGVRGLRLYADGIPATMPDGQGQVSHFALAGAERIEVLRGPFSA
A0A1T5KN88_9GAMM      AQDTQLSIRGFGARATFGVRGVRLYADGVPATMPDGQGQLSHFNLMGGDRVEVLRGPFSA
A0A286DF09_9GAMM      AQDTQLSIRGFGARSTFGVRGVRLYADGIPATMPDGQGQLSHFSLAAGDRVEIIRGPFSA
A0A3R8NPD5_9GAMM      AQDTQLSIRGFGARSTFGVRGVRLYADGIPATMPDGQGQVSHFALAAGDRIEVMRGPFSA
E6WP04_PSEUU          AQDTQLSIRGFGARSTFGVRGVRLYADGIPATAPDGQGQVSHFALAAGDRIEVMRGPFSA
A0A0E3UN68_9GAMM      AQDTQLSIRGYGARATFGVRGVRLYADGIPATMPDGQGQLAHFSLAAGDRVEVMRGPFSA
A0A0R0CUL3_9GAMM      AQDTQLSIRGFGARSTFGVRGVRVLVDGVPATMPDGQGQLSHASLLGAERIDVLRGPFSA
B8L6Y3_9GAMM          AQDTQLSIRGFGARSTFGVRGVRVLIDGVPATMPDGQGQLSHASLLGAERIDVLRGPFSA
A0A427C8P8_9GAMM      AQDTQLSIRGFGARSTFGVRGVRVLVDGVPATMPDGQGQLSHASLLSAQRIEVLRGPFSA
Q8PE83_XANCP          AQDTQLSIRGFGARSTFGVRGVRLLVDGIPASMPDGQGQLSHFNVLGAQRVEVLRGPFSA
Q5H6Z9_XANOR          AQDTQLSIRGFGARSTFGVRGVRLLVDGIPASMPDGQGQLSHFNVLGAERVEVLRGPFSA
A0A1C3THW8_XANCT      AQDTQLSIRGFGARSAFGVRGVRLLLDGIPATMPDGQGQLSHFNLLGAERIEVLRGPFSA
A0A0G9I955_9XANT      AQDTQLSIRGFGARSAFGVRGVRLLLDGIPATMPDGQGQLSHFNLLGAARIEVLRGPFSA
A0A0R0C5K6_9GAMM      AQDTQLSIRGFGARSTFGVRGVRLLVDGVPATMPDGQGQLSHFNLLGAERIEVLRGPFSA
A0A0R0DRJ3_9GAMM      AQDTQLSIRGFGARSTFGVRGVRLLADGVPASMPDGQGQLSHFNLLGAERIDVLRGPFSA
A0A0R0A0P3_9GAMM      AQDTQLSIRGFGARSTFGVRGVRLYVDGVPATMPDGQGQLSHFNVMGVERAEVLRGPFSA
A0A1H7WT26_9GAMM      AQDTQISIRGAGARSTFGVRGIRLYSDGIPATMPDGQGQVSHFNLLGGERVEVLRGPFSA
G7UU91_PSEUP          AQDTQISIRGAGARATFGVRGIRLYSDGIPATMPDGQGQLSHFNLLGGARVEVLRGPFSA
A0A4Q8LC09_9GAMM      AQDTQLSVRGFGARTTFGVRGIRLYADGIPAAMPDGQGQVSHFNLLGGGRVDVLRGPFSA
A0A4Q1JV56_9GAMM      AQDTQLSLRGFGARSTFGVRGVRLYTDGIPASMPDGQGQASHFNLLGGDRIEVLRGPFSA
A0A1I6MP04_9GAMM      AQDEQLSLRGFGARSTFGVRGVRLYADGIPATMPDGQGQLSHFSLDAAERVEVLRGPFSA
A0A4R0YLB1_9GAMM      AQDEQVSLRGFGARSTFGVRGVRLYADGIPATMPDGQGQASHFSLDGADRIEVLRGPFSA
A0A369UJH1_9GAMM      AQDEQVSIRGFGARATFGVRGVRMFADGIPATMPDGQGQLSHFSLDAAERVEVLRGPFSA
A0A1H6WZF6_9GAMM      AQDEQLSIRGFGARASFGVRGVRLYADGIPATMPDGQGQVSHFALAAADRVEVLRGPFSA
A0A160N3V9_9GAMM      AQDEQISIRGFGSRTTFGVRSIRVFMDGIPATLPDGQGQVSQFNLDSADRVEVLRGPFSV
A0A1V3PWI6_9GAMM      AQDEQISIRGYGARATFGVRSIRLYVDGIPATLPDGQGQVAHFNLDSAERVEVLRGPFSV
A0A0G9HAG6_9GAMM      AQDEQISIRGFGSRSTFGVRSIRLYVDGIPATLPDGQGQVSHFDFDVADRVEVLRGPYSV
A0A316I2Y1_9GAMM      AQDEQLSIRGFGARATFGVRGIRLYVDGVPATLPDGQGQVSHFNLDAAERVEVLRGPFSV
A0A2Z6E1Y9_9GAMM      AQDEQFSIRGFGARSTFGVRSMRLFIDGIPATLPDGQGQVSNFVLNMGGRLEVLRGPFSV
H8L2W9_FRAAD          AQDAQLSIRGFGSRSTFGVRGVRVYTDGIPGTLPDGQGQISQINLATAERIEVLRGPFSA
A0A0A0MB64_9GAMM      AQDQQISIRGFGARATFGVRGIRMYTDGIPATMPDGQGQVSHFLLDAADRIEVLRGPFSA
A0A0A0EUE8_9GAMM      AQDLQVSIRGFGARAAFGVRGVQLYTDGIPATMPDGQGQVSHFPLESAGRIEVLRGPFSA
A0A0D0S4F9_9GAMM      AQDLQISIRGFGARATFGVRGVRLYTDGIPATMPDGQGQVSHFPIASAERIEVLRGPFSA
A0A3M8SXH2_9GAMM      AQDLQISIRGFGARSTFGVRGVRLYTDGIPATMPDGQGQVSHFALSSAERIEVLRGPFSA
A0A087MHC6_9GAMM      AQDLQLSIRGFGARASFGVRGVRLYADGIPATMPDGQGQVSHFLLPAAERIEVLRGPFSV
A0A091BIH3_9GAMM      AQDLQLSIRGFGARATFGVRGVRLYADGIPATMPDGQGQVSHFALEAAQRIEVLRGPFSA
A0A2S5TFI1_9GAMM      AQDLQIQSRGFGARSSFGVRGIQLRLDGIPLTAPDGQGQPSSLSVTSLDHVEVLRGPLAY
YNCD_ECOLI            AQDLQLSIRGFGSRSTYGIRGIRLYVDGIPATMPDGQGQTSNIDLSSVQNVEVLRGPFSA
A0A0H3JEX9_ECO57      AQDLQLSIRGFGSRSTYGIRGIRLYVDGIPATMPDGQGQTSNIDLSSVQNVEVLRGPFSA
A0A0V9J5V7_9ENTR      AQDLQLSIRGFGSRSTYGVRGIRLYVDGIPATMPDGQGQTSNIDLSSVQNVEVLRGPFSA
A8AGL3_CITK8          AQDLQLSIRGFGSRSAYGIRGIRLYVDGIPATMPDGQGQTSNIDLSSVQNVEVLRGPFSA
A9MQZ4_SALAR          AQDLQISIRGFGSRSAFGVRGIRLYVDGIPATMPDGQGQISNIDINSIQNVEVLRGPFSA
A0A2X4WLW1_SALER      AQDLQISIRGFGSRSAFGVRGIRLYVDGIPATMPDGQGQISNIDINSIQNVEVLRGPFSA
Q8ZPD5_SALTY          AQDLQISIRGFGSRSAFGVRGIRLYVDGIPATMPDGQGQISNIDINSIQDVEVLRGPFSA
A0A090UZX5_PSEVU      AQDLQLSMRGFGSRSTYGVRGIRMYVDGIPATMPDGQGQTSNIDLNSVESVEVLRGPFSA
A0A3R9NNT4_9ENTR      AQDLQLSMRGFGARSTFGVRGIRMYVDGIPATMPDGQGQTSNIDLSSIDSVEVLRGPFSA
V5CWI7_ENTCL          AQDLQLSIRGFGSRSTYGVRGIRLYVDGIPATMPDGQGQTSNIDLNSVEHIDVLRGPFSA
A0A0G3Q8J0_9GAMM      AQDLQLSIRGFGSRSTYGVRGIRMYVDGIPATMPDGQGQTSNIDLTSVESIDVLRGPFSA
L0M2G6_ENTBF          AQDLQLSIRGFGARSTFGVRGLRLYVDGIPATMPDGQGQTSNIDINSVESIDVLRGPFSA
A0A2X3EGP8_KLUCR      AQDLQLSIRGFGARSTFGVRGIRMYVDGIPATMPDGQGQTSNIDIGSVESIDVLRGPFSA
A0A2P5GUQ1_9ENTR      AQDLQLSIRGFGSRSTYGVRGLRLYVDGIPATMPDGQGQTSNIDINSVESVDVLRGPFSA
A0A0H3GQG7_KLEPH      AQDLQLSIRGFGSRSTYGVRGLRIYVDGIPATMPDGQGQTSNIDIGSVDTIEVLRGPFSA
W1DH48_KLEPN          AQDLQLSIRGFGSRSTYGVRGLRIYVDGIPATMPDGQGQTSNIDIGSVDTIEVLRGPFSA
A6T9R9_KLEP7          AQDLQLSIRGFGSRSTYGVRGLRIYVDGIPATMPDGQGQTSNIDIGSVDTIEVLRGPFSA
W1H5G2_KLEPN          AQDLQLSIRGFGSRSTYGVRGLRIYVDGIPATMPDGQGQTSNIDIGSVDTIEVLRGPFSA
A0A2X2EHB5_RAOPL      AQDLQLSIRGFGSRSTYGVRGLRIYVDGIPATMPDGQGQTSNIDIGSVENIDVLRGPFSA
A0A0H3G166_KLEAK      AQDLQLSIRGFGSRSTYGVRGLRLYVDGIPATMPDGQGQTSNIDIGSIDSLEVLRGPFSA
A0A085AK19_9ENTR      AQDLQLSIRGFGSRSTYGVRGVRMYVDGIPATMPDGQGQTSNIDINSVDHIDVLRGPFSA
E3G830_ENTLS          AQDLQLSIRGFGSRSTFGVRGIRLYVDGIPATMPDGQGQTSNIDINSIESVDVLRGPFSA
A0A0J5LP01_PLUGE      AQDLQISIRGFGSRSTFGVRGIRLYVDGIPATMPDGQGQTSNIDIASIDHIDVLRGPFSA
A0A2P8VLK3_9ENTR      AQDLQLSIRGFGSRSTFGVRGLRLYVDGIPATMPDGQGQTSNIDINSVESIDVLRGPFSA
A0A0J8VQQ2_9ENTR      AQDLQLSMRGFGSRSTYGVRGIRMYVDGIPATMPDGQGYTSNFDLNSIDSVEVLRGPFSA
H5V7A7_ATLHE          AQDLQLSIRGFGSRSTYGVRGIRLYVDGIPATMPDGQGQTSNIDLNSVASVEVLRGPFSA
S3ISV7_9ENTR          AQDLQLSVRGFGSRSMYGVRGVRMYVDGIPATMPDGQGQTSNIDLNSVESVEVLRGPFSA
A0A0A2VJ30_BEABA      AQDLQLSVRGFGSRSMYGVRGVRMYVDGIPATMPDGQGQTSNIDLNSVDSVEVLRGPFSA
A0A495AHN8_9ENTR      AQDLQLSVRGFGSRSTYGVRGVRMYVDGIPATMPDGQGQTSNIDINSVESIDVLRGPFSA
A0A085GER1_9ENTR      AQDLQLSVRGFGSRSTYGVRGIRMYVDGIPATMPDGQGQTSNIDINSVESIEVLRGPFSA
A0A3N1J2H5_9ENTR      AQDLQLSMRGFGARSTFGVRGLRLYVDGIPATMPDGQGQTSNIDIGSIDRVEVLRGPFSA
A0A071M309_9ENTR      AQDLQLSIRGFGARSTYGVRGLRIYEDGIPSTMPDGEGQTSNIDLSSVGSITVLRGPFSA
D4GEA9_PANAM          AQDLQLSVRGFGSRSTYGVRGLRIYVDGIPATMPDGQGQTSNIDIGSVDRVEVLRGPFSA
A0A1T4KVZ7_ENTAG      AQDLQLSMRGFGSRSTYGVRGLRIYVDGIPATMPDGQAQTSNIDIGSIDHVEVLRGPFSA
A0A2P5INZ9_9GAMM      AQDLQLSVRGFGSRSTYGVRGLRLYVDGIPATMPDGQGQTSNIDIGSIDHIEVLRGPFSA
A0A0U5L2I1_9GAMM      AQDLQLSVRGFGSRSTYGVRGVRMYVDGIPATMPDGQGQTSNIDINSIDHVEVLRGPFSA
A0A085JEY3_9GAMM      AQDLQLSIRGFGSRSTFGVRGIRIYVDGIPATMPDGQGQTSNIDIGSIDHVDVLRGPFSA
A0A095T8R6_9GAMM      AQDLQLSVRGFGARSTFGVRGLRIYVDGIPATMPDGQGQTSNIDISTIDHVDVLRGPFSA
A0A1I4VBV2_9ENTR      AQDLQLSVRGFGARSTFGVRGVRIYVDGIPATMPDGQGQTSNIDLNSVDRVEILRGPFSA
A0A2G8EM73_9GAMM      AQDLQLSVRGFGARSTFGVRGVRIYVDGIPSTMPDGQGQTSNIDLNSVDNVTVLRGPFSA
L0M9M2_ENTBF          AQDLQMSIRGFGARSTFGIRGLRLYVDGIPATMPDGQGQLSNIDIGSVERIDVLRGPFSA
A0A4P8YJU9_9ENTR      AQDLQLSLRGFGSRSTFGVRGIRIYQDGIPSTMPDGQSQISNVDLSSVESIEVLRGPFSA
A0A2I0G1J5_9GAMM      AQDLQLSVRGFGSRSTFGVRGVRIYVDGIPATMPDGQGQTSNIDLNSVESVSVLRGPFSA
A0A2N5EP52_9GAMM      AQDLQLSVRGFGARSMYGVRGVRIYVDGIPATMPDGQGYTSNIDLNSVDRVEVLRGPYSA
W0HYU3_9GAMM          AQDLQLSVRGFGARSMYGVRGVRIYVDGIPATMPDGQGQTSNIDLNSVDKVEVLRGPFSA
D4E804_SEROD          AQDLQLSIRGFGARSTYGVRGVRIYVDGIPATMPDGQGQTSNIDLNSVDKVEVLRGPFSA
A0A2X5BTZ1_SERRU      AQDLQLSVRGFGARSTYGVRGVRIYVDGIPATMPDGQGQTSNIDLASADKVEVLRGPFSA
A0A240C4B4_SERFI      AQDLQLSVRGFGARSMYGVRGVRIYVDGIPATMPDGQGQTSNIDLNSVEKVEVLRGPFSA
A0A250B6D5_9ENTR      AQDLQLSVRGFGARSMYGVRGVRIYVDGIPATMPDGQGQTSNIDLNSAERVEVLRGPFSA
A0A0F7HDW7_SERFO      AQDLQLSIRGFGSRSMYGVRGVRIYVDGIPATMPDGQGQTSNIDLNSVDKIEVLRGPFSA
D8MPI3_ERWBE          AQDLQLSVRGFGSRSMYGVRGVRVYVDGIPATMPDGQGQTSNIDINSIDKVEVLRGPYSA
A0A3R9FPK1_9GAMM      AQDLQLSVRGFGSRAMYGVRGVRVYVDGIPSTMPDGQGQTSNIDINSVDKVEVLRGPYSA
A0A014LVL6_9GAMM      AQDLQLSVRGFGSRAMYGVRGVRVYVDGIPATMPDGQGQTSNIDINSIDRVEVLRGPYSA
A0A0J8YI36_9GAMM      AQDLQLSVRGFGSRSMYGVRGVRMYVDGIPATMPDGQGQTSNIDINSIGKVEVLRGPYSA
A0A2S9IIG0_9GAMM      AQDLQLSVRGFGSRSMYGVRGVRIYVDGIPATMPDGQGQTSNIDINSIGKVEVLRGPYSA
A0A0Q4MYX6_9GAMM      AQDLQLSVRGFGSRSTFGVRGVRMYVDGIPATMPDGQGQTSNIDINSVGRVDVLRGPYSA
B2VBJ4_ERWT9          AQDLQLSVRGFGSRAMYGVRGVRLYVDGIPATMPDGQGQTSNIDINSLGRVEVLRGPYSA
A0A0L7T7S4_9GAMM      AQDLQMSVRGFGSRSMYGVRGVRIYVDGIPATMPDGQGQTSNIDINSIEKVEVLRGPYSA
A0A4R1N717_9GAMM      AQDLQLSVRGFGSRSTYGVSGVRIYVDGIPATMPDGQGQTSNIDLNSVDKIEVLRGPYSA
A0A0Q4M9F3_9GAMM      SQDLQLSVRGFGSSSTYGVSGVRIYVDGIPATMPDGQGQTSNIDLSSVDKIEVLRGPFSA
H2J1M3_RAHAC          AQDLQLSVRGFGSRSMYGVRGVRIYVDGIPATMPDGQGQTSNIDLNSVERVEVLRGPFSA
A0A4R3YW44_9ENTR      AQDLQLSVRGFGSRSMYGVRGVRLYVDGIPATMPDGQGQTSNIDLNSVKRVEVLRGPFSA
A0A3N9TG09_9VIBR      AQDLQMAIRGFGASAKYGVRGIRIYVDGIPATMPDGQSQTSNIDIDTIDNVTILRGPFSA
F0KN91_ACICP          AQDLQLSMRGFGARSTFGVRGIRLYADGIPATMPDGQGQTSNIDLSSLDHVEVLTGPFSS
A0A0D5YFB1_ACIBA      AQDLQLSMRGFGARSTFGVRGIRLYVDGIPATMPDGQGQTSNIDLSSLDHVEVLTGPFSS
N9AIG7_9GAMM          AQDLQLSMRGFGARSTFGVRGIRLYVDGIPATMPDGQGQTSNIDLSSLDHVEVLTGPFSS
A0A380UGG0_ACIJU      AQDLQLSMRGFGARSTFGVRGIRLYVDGIPATMPDGQGQTSNIDMNSLSHLEVLTGPFSS
A0A385C2T7_9GAMM      AQDLQISMRGFGARSTFGVRGIRLYVDGIPATMPDGQGQTSNIDLASLDHLEVLSGPFSS
A0A2U3MXX0_9GAMM      AQDLQISMRGFGARSTFGVRGIRIYVDGIPATMPDGQGQTSNIDLGSLDHLEVLTGPFSS
V2UV07_9GAMM          AQDLQLSMRGFGARSTFGVRGIRLYVDGIPATMPDGQGQTSNIDLKSLDHLEVLTGPFSS
A0A2V1HFX4_9GAMM      AQDLQLSMRGFGARSTFGVRGIRLYVDGIPATMPDGQGQTSNIDLQSLDHLEVLTGPFSS
V2UQQ6_9GAMM          AQDLQLSMRGFGARSTFGVRGIRIYVDGIPATMPDGQGQTSNIDLNSLDHVEVLTGPFSS
A0A1Y3CEJ3_9GAMM      AQDLQISMRGFGARSTFGVRGIRLYVDGIPATMPDGQGQTSNIDLSSLDHIEVLGGPFSS
N8NZW8_9GAMM          AQDLQLSMRGFGARSTFGVRGIRLYVDGIPATMPDGQGQTSNIDLSSLDHIEVLGGPFSS
A0A0M4GVP7_9GAMM      AQDLQLSMRGFGARSTFGVRGIRLYVDGIPATMPDGQGQTSNIDLSSLDHIEVLGGPFSS
A0A3B7PUD9_9GAMM      AQDLQLSMRGFGARSTFGVRGIRLYVDGIPATMPDGQGQTSNIDLSSLSHIEVLGGPFSS
A0A0E2GK04_ACIRA      AQDLQISMRGFGARSTFGVRGIRLYVDGIPATMPDGQGQTSNIDLGSLDHIEVLSGPFSS
A0A369PLG9_9GAMM      AQDLQISMRGFGARSSFGVRGVRLYVDGIPATMPDGQGQTSNIDLNSLGHIEVLGGGFSS
A0A145X2Y7_9GAMM      AQDLQISMRGFGARSSFGVRGVRLYVDGIPATMPDGQGQTSNIDLSSLDHIEVLGGGLSS
A0A0N9VRY0_9GAMM      AQDLQMSMRGFGARSTFGIRGIRLYVDGIPATMPDGQGQTSNIDLNSLSHIEILGGAFSS
A0A1Z9YU89_9GAMM      AQDLQISMRGFGARSTFGVRGIRLYVDGIPATMPDGQGQSSNIDLNSLSNIEVLSGPFSS
A0A1E7RFQ6_9GAMM      AQDLQISMRGFGARSTFGVRGIRLYIDGIPATMPDGQGQSSNIDLNSLNDVEVLTGPFSS
A0A1B2M179_9GAMM      AQDLQISMRGFGARSTFGVRGIRLYVDGIPATMPDGQGQSSNIDLNSLRQLEVLSGPFSS
A0A3B7M4C8_9GAMM      AQDLQISMRGFGARSTFGVRGIRLYVDGIPATMPDGQGQTSSIDLSSLSHLEVLGGPSSS
A0A1G6LB21_9GAMM      AQDLQLSIRGFGARSTFGVRGIRMYVDGIPATMPDGQGQTSNIDLNSLSNVEVLTGPFSS
X2HCA5_9NEIS          AQDMQISMRGFGARSTFGVRGIRIYVDGIPSSMPDGQGQTSNIDLNSLEKIEVLGGPFSS
A0A2Z3HX37_9GAMM      AQDLRLSIRGSGARSAFGVRGTRIYVDGIPSSMPDGQAQISNIDLSSVDHIEVLRGPFSS
A0A4V6NPZ9_9NEIS      AQDTQISVRGFGARTAFGVRGVRIYVDDIPATLPDGQGAISHIDLGSARRIEVLNGPMSA
A0A261TCQ1_9BORD      AQDLQISVRGFGARSTFGVRGVRLYVDGIPATMPDGQGQTSNIDIGTASRVEVLRGPFSA
A0A0H4VVP6_9BORD      AQDLQLSIRGFGARSTFGVRGVRLYVDGIPATMPDGQGQTSNIDIGSADRVEVLRGPYSA
D4XI85_9BURK          AQDLQISSRGFGARSTFGVRGVRLYVDGIPATMPDGQGQTSNIDIASLARVEVMRGPFSA
A0A0S1Y9D8_9BORD      AQDLQISIRGFGARSTFGLRGVRLYVDGIPATMPDGQGQTSNIDIGSADHVEVLRGPYSA
A0A261U1C3_9BORD      AQDLQLSIRGFGARSTFGVRGIKIFVDGIPATMPDGQGQTSNIDIASADHVEVLRGPFSA
A9IF94_BORPD          AQDLQVSVRGFGARSTFGVRGVRLYVDGIPATMPDGQGQTSNIDLASAARIEVLRGPFSA
A0A157SHK2_9BORD      AQDLQISIRGFGARSTFGVRGVRLYVDGIPGTMPDGQGQTSNIDIASIDRVEVLRGPYSA
A0A3A3GCR1_9BURK      AQDLQISVRGFGARSTFGIRGVRLYVDGIPATLPDGQGQSSNIDIASIDRVEILRGPFSA
A0A410UXB5_9BURK      AQDLQIAIRGFGSRSTFGIRGVRLYVDGIPATLPDGQGQSSNIDIASAERVEILRGPYSA
F4GNG9_PUSST          AQDLQLSIRGFGSRSTFGVRGIRLYVDGIPATMPDGQGQTSNIDIASIDRVEVLRGPFSA
A0A1M5WFE4_9BURK      AQDLQVSIRGFGARSTFGVRGLRLYVDGIPATMPDGQGQTSNIDIASIDRVEILRGPFSA
A0A2N4UGS7_9BURK      AQDLQISIRGFGARSAFGVRGLRLYVDGIPATMPDGQGQTSNIDISSIDRVEILRGPFSA
A0A368WU09_9BURK      AQDLQVSIRGFGARSTFGVRGVRLYVDGIPATMPDGQGQTSNIDIASIESVEVLRGPFSA
V2G2U9_9BURK          AQDLQLSIRGFGARSSFGVRGLRLYVDGIPATMPDGQGQTSNIDIASIDRVEVLRGPASA
W0PBC2_9BURK          AQDLQVGIRGFGARSAFGVRGIRLYVDGIPATMPDGQGQTSNIDLSSIDSAEVLRGPFST
A0A4R3V1Y1_9BURK      AQDLQVSIRGFGARSTFGIRGVRIYVDGIPATMPDGQGQLSNIDLASAESVEVLRGPYSA
A0A171KR87_9BURK      AQDLQISIRGFGARSTFGVRGVRIYVDGIPATMPDGQAQLSNIDLTSASTVEVLRGPYSA
A0A3N1XDZ5_9BURK      AQDLQLSVRGFGARSTFGVRGLRIYVDGIPATMPDGQGQTSNIDIASIDHVEVLRGPFSA
A0A3M6QPK2_9BURK      AQDLQIIMRGFGARSTFGVRGIRIYVDGIPATMPDGQSQTSNIDLASLGRVEALNGPFSA
A0A0U1Q3B1_9BURK      AQDLQIIMRGFGARSTFGVRGIRIYVDDIPATMPDGQGQTSNIDITSLDRIEVLNGPFSS
A0A0H2M5I3_VARPD      AQDLQLSIRGFGARSTFGVRGVRLYVDGIPATLPDGQGQTSNIDIGSLDRIEILRGPFSA
A0A1I5S4R6_9BURK      AQDLQLSIRGFGARSTFGVRGVRLYVDGIPATLPDGQGQTSNIDIGSLDRVEILRGPFSA
A0A126ZJ57_9BURK      AQDLQLSVRGFGARSTFGVRGVRIYVDGIPATLPDGQGQTSNIDIGSADRVEVLRGPFSA
A0A2P8KRE4_9BURK      AQDLQLSIRGFGARSTFGVRGVRLYVDGIPATLPDGQGQTSNIDIGSADRVEILRGPFSA
A0A109D1U4_9BURK      AQDLQLSIRGFGARSTFGVRGVRLYVDGVPATLPDGQGQTSNIDIGSAGRVEILRGPFSA
A0A244EFB9_9BURK      AQDLQLSIRGFGARSTFGVRGVRLYVDGIPATLPDGQGQTSNIDIGSADRVEILRGPFSA
A0A1G6RCE9_9BURK      AQDLQLSIRGFGARSTFGVRGVRLYVDGIPATLPDGQGQTSNIDIGSADRVEILRGPFSA
A0A1H4FD15_9BURK      AQDLQLSIRGFGARSTFGVRGVRLYVDGIPATMPDGQGQTSNIDIGSLDRVEVMRGPFSA
A0A147GS36_9BURK      AQDLQLSIRGFGARSTFGVRGVRLYVDGIPATLPDGQGQTSNIDIASLERIDVLRGPFSA
A0A1I4NTN6_9BURK      AQDLQLSIRGFGARSTFGVRGVRIYVDGVPATMPDGQGQTSNIDISSADRVEVLRGPFSA
A0A2A7UZW1_COMTR      AQDLQLSVRGYGARSTFGLRGVRLYVDGIPATMPDGQGSLSHIDIASLERVEVLRGPYSA
A0A0W7YXY2_9BURK      AQDLQLSIRGYGARSTFGVRGVRLYVDNIPATMPDGQGSLSHIDIGSIERVEVLRGPYSA
A0A014MHS3_9BURK      AQDLQLSVRGYGARSTFGVRGVRLYVDGIPATMPDGQGSLSHIDIASLERVEVLRGPYSA
A0A363RRR7_9BURK      AQDLQLSVRGYGARSTFGVRGVRLYVDGIPATMPDGQGQTSNVDISSLERVEVLRGPYSA
A0A1I7FES2_9BURK      AQDLQLSIRGHGARSMFGVRGVQILVDGIPSTMPDGQGQANNIDLQSVERIEVLRGPYST
A0A2S0MBY6_9BURK      AQDLQLSIRGHGARSTFGVRGVQVFVDGIPSTMPDGQGQISNIDLSSAERIEVLRGPYSA
D0J7S7_COMT2          AQDLQLSIRGFGARSTFGVRGIQIYVDGIPSTMPDGQGQTNNIDIASLERVEVLRGPYSA
A0A1W6LA37_9BURK      AQDVQLSMRGFGARSTFGIRGVRLYVDEIPATLPDGQGQITHAELGTVGRIEVLRGPFSA
A0A0Q6W3F1_9BURK      AQDVQVSVRGFGARSTFGIRGVRLYVDGIPATLPDGQGQITHVDIGTVGHIEVLRGPFSA
A0A0Q7AJE6_9BURK      AQDVQISVRGFGARSTFGIRGVRLYVDGIPATLPDGQGQITNVELGSVERIEVLRGPFSA
A0A1P8K341_9BURK      AQDVQISVRGFGARSTFGIRGVRLYVDGIPATLPDGQGQISHVDLGTIGRIEVLRGPFSA
A0A0Q7T5N8_9BURK      AQDVQISVRGFGARASFGIRGVRLYVDDIPATLPDGQGQITNVDIGTVSRVEVLRGPFSA
A0A4R3UJN9_PELSC      AQDVQISVRGFGARANFGIRGVRVYVDDIPATLPDGQGQITNVELGTVGRVEVLRGPFSA
A0A254N915_9BURK      AQDVQISVRGFGARASFGIRGVRVYVDDIPATLPDGQGQVTHMELGSAGRVEVLRGPFSA
A0A3N7CF62_9BURK      AQDVQISVRGFGARASFGIRGVRLYVDGIPATLPDGQGQISHVDLGSVGRMEVLRGPFSA
A0A0S9NFX1_9BURK      AQDVQISMRGFGTRATFGIRGLRLYVDGIPATQPDGQGQLSHVDLASAERIEVMRGPFSA
A0A0Q4Y1L3_9BURK      AQDVQVSVRGFGARATFGIRGVRLYVDGIPATLPDGQGQISHVDLASAERIEVLRGPFSA
A0A0Q6LB83_9BURK      AQDVQISVRGFGARSTFGIRGVRLYVDGIPATLPDGQGQISNADLNSVERIEVLRGPFSA
A0A140HL98_9BURK      AQDLQLSIRGFGSRSTFGVRGVRLYVDGIPATMPDGQGQLSHFDLASAGRLEVLRGPFSV
A0A1S8CVI7_9GAMM      AQDLQISSRGFGARSTFGVRGVRLYTDGIPATMPDGQGQAANFDLESAERLEVLRGPFSA
A0A4Q5VJ30_9GAMM      AQDLQISSRGFGARSTFGVRGVRLYTDGIPATMPDGQGQAANFDLESAERLEVLRGPFSA
A0A3R8S8N4_9BURK      AQDLQISSRGFGARSTFGVRGVRLYADGIPATMPDGQGQSASFDLGSAERIEVLRGPASA
A0A1B3PN99_9BURK      AQDLQISVRGFGARAPFGVRGVRLYVDGIPATAPDGQGQVAHFPLGSADRIEVVRGPFSV
A0A1Y2QXX8_9BURK      AQDLQISVRGYGARAPFGVRGVRLYVDGIPASAPDGQGQAANFPLGSAERIEVIRGPFSA
A0A1C9VIT9_9BURK      AQDLQVSIRGYGSRATFGVRGVRLFVDGIPASAPDGSGQAANFPLGSADRIEVVRGPFAA
A0A0T2Z1W2_9BURK      AQDLQVSIRGYGARSTFGVRGVRLFVDGIPASAPDGSGQAANFPLGSAERIEVVRGPFSA
A0A0N7J941_9BURK      AQDLQISVRGYGARATFGVRGVRLFVDGIPASAPDGSGQAANFPLGSADRVEVVRGPMAA
A0A0Q4GWK8_9BURK      AQDLQLSIRGFGARSTFGVRGVRLFVDGIPASAPDGQGQTANFPLGNAERIEVIRGPYSA
A0A369AP48_9BURK      AQDLQISVRGYGARSTFGVRGVRLFVDGIPATAPDGQGQAANFPLGSAERIEVIRGPFAA
A9BZT3_DELAS          AQDLQISVRGFGARSTFGVRGLRLYVDGIPAGAPDGQGQAANFTLGNAARLDVVRGPAAV
A0A1A9HU13_9BURK      AQDLQLSSRGFGARAPFGVRGLRLYTDGIPATMPDGQGQVTHFDLASAARVEVLRGPFSA
A0A1I6JQA5_9BURK      AQDLQLSSRGFGARAPFGVRGLRLYTDGIPATMPDGQGQVTHFDLASAARIEVLRGPFTA
A0A3S2U0P2_9BURK      AQDLQISARGFGARASFGVRGLRLYADGIPAAGPDGQGQVSHFDLAGAERIEVLRGPFSV
A2SEP8_METPP          AQDLQINSRGYGARSTFGVRGMRLYSDGIPATMPDGQGQVSHFDLAGAQRVEVLRGPFSA
A0A4Q7W0G4_9BURK      AQDLQINSRGFGARATFGVRGLRLYTDGIPATMPDGQGQVSHFDLAGAQRVEVLRGPFSA
A0A0G3BF75_9BURK      AQDLQISSRGFGARSTFGVRGVRLYTDGIPATMPDGSGQVSHFDLAGAQRIEVLRGPFSA
A0A1W6SPZ7_9PROT      AQDLQISSRGFGARSTFGIRGIRMIVDDIPATMPDGQGQAATINLGSVKRIEVLRGPFSA
A0A1G5DBV6_9PROT      AQDLQVSSRGFGARSTFGIRGIRLIVDDIPATMPDGQGQAANINLGSTKRIEVLRGPFSA
A0A1H7IRG4_9PROT      AQDLQISSRGFGARSPFGIRGIRMVVDGIPVNNPDGQGQAANINLGSVKRIEVLRGPFSA
A0A1I4YGQ6_9PROT      AQDLQVSSRGFGARSTFGIRGIRIIVDEIPASMPDGQGQAANINLGSAKRIEVLRGPFSA
A0A1M7A2V8_9PROT      AQDLQVSSRGFGARSTFGIRGIRMIVDDIPASMPDGQGQAANINLGSTKRIEVLRGPFSA
Q2Y942_NITMU          AQDLQISSRGFGARSTFGIRGIRIFVDDIPATMPDGQGQAANINLGSTKRIEVLRGPFSA
A0A1I3AWY9_9PROT      AQDLQVSIRGFGARSTFGIRGIRLVVDDIPASMPDGQGQAANINLGSVERIEVLRGPFSA
A0A1K1MTB4_9PROT      AQDLQISSRGFGARSTFGIRGVRLIVDDIPLTMPDGQGQAATINLGSIERIEVLRGPFSA
A0A2R5FGK3_9PROT      AQDLAISTRGFGARSAFGVRGVRLYADGIPMSMPDGQGQTGTFNLDSASRVEFLRGPFSA
A0A1A9NLC3_9PROT      AQDIAISTRGFGARSAFGVRGVRLYADGIPMSMPDGAGQTGTFNLDTAKSIEFMRGPFSA
C6XA35_METGS          AQDPQISTRGFGARSSFGVRGVRVYVDGIPLTMPDGQGQPGIMDLGVVNNIEVMRGPFSA
A0A4R3N5M9_9GAMM      AQEEQIMIRGFGGRSQFGTRGVRLIADGIPASTPDGQGGPGLFDLGSAGNIEVMRGGFSA
G2DX18_9GAMM          AQEEQIMIRGFGGRSQFGTRGIKLVADGIPASTPDGQGGPGLFDLGSAGDIEVMRGGFSA
F9U8R9_9GAMM          AQEEQIMIRGFGGRAQFGTRGVKLIADGIPASTPDGQGGPGLFDLGSARSIEVMRGGFSA
A0A1S8DJE3_9PSED      AQDVQISSRGFGARAQFGVRGVRLLQDGIPLTMPDGQGQPGLFDLDNLYRIEVLRGPLSS
A0A1H1SUW1_9PSED      AQDVQISARGFGARAQFGVRGVRLTQDGIPLTMPDGQGQPALFDLDGMQYIDVLRGPLSA
A0A2A4AVB8_9PSED      AQDLQISSRGFGARAAFGVRGVRLVQDGIPLTMPDGQGQPALFDLDSMQRIEVLRGPLTT
A0A1H1YCW3_9PSED      AQDLQISSRGFGARAQFGVRGVRLVQDGIPLTMPDGQGQPALFDLDSLQRIEVLRGPLAA
A0A1H2HZE2_9PSED      AQDLQISSRGFGARAQFGVRGVRLVQDGIPLTMPDGQGQPALFDLDTLDRIDVLRGPLAA
A0A1H9W884_9PSED      AQDLQISSRGFGARAQFGVRGVRLVQDGIPLTMPDGQGQPALFDLDGLQRIEVLRGPLTT
A0A1V0B1W5_9PSED      AQDLQISSRGFGARAAFGVRGVRLVQDGIPLTMPDGQGQPALFDLDALQRLEVLRGPLTT
A0A1I4PI44_9PSED      AQDLQISSRGFGARASFGVRGVRLSQDGIPLTMPDGQGQPALFDLDNLQRLEVLRGPLAS
A0A4V3D5B0_9GAMM      AQDLQISSRGFGARSQFGVRGVRLVQDGIPLTMPDGQGQPALFDLDGLQRLEVLRGPLTT
Q47H81_DECAR          AQDLQISSRGFGARSAFGVRGIRLVSDGIPASMPDGQGQAATFNLDRAERIEVMRGPMSA
A0A3B7A9J1_9RHOO      AQDLQISSRGFGARSAFGVRGIRLMADGIPASMPDGQGQAATFNLDRAARIEVLRGPMAV
A0A133XLV9_9RHOO      AQDLQISSRGFGARSAFGVRGIRLISDGIPASMPDGQGQAATFNLDRAERIEVMRGPMSS
A0A1R1I5A4_9RHOO      AQDLQISSRGFGARTAFGVRGIRLVADGIPASMPDGQGQAATFNLDRAERIEVMRGPLSS
A0A1E7X7J1_9BURK      AQDLQISSRGFGARSTFGVRGVRLIADGIPASMPDGQGQAATFNLDMAERIEVLRGPFSA
A0A1H8RG54_9BURK      AQDLQISSRGFGARSTFGVRGVRLIADGIPASMPDGQGQAATFNLDMAERIEVLRGPFSA
L9PLH7_9BURK          AQDLQISSRGFGARSTFGVRGVRLIADGIPASMPDGQGQAATFNLDIAERIEVLRGPFSA
A0A1I4UM90_9GAMM      AQDLQISSRGFGARSAFGVRGVRLIADGIPASMPDGQGQAATFNLDMAERIEVLRGPFSA
A0A1H8EYS0_9BURK      AQDLQISSRGFGARAAFGVRGVHLIADGIPASMPDGQGQAATFNLDMAERIEVLRGPYSA
A0A1I7M6W4_9BURK      AQDLQISSRGFGARSAFGVRGVKLIADGIPASMPDGQGQAATFNLDMAERIEVLRGPFSA
A0A0Q6VY91_9BURK      AQDLQISSRGFGARSAFGVRGVKLVADGIPASMPDGQGQAATFNLDMAERIEVLRGPFSA
A0A0M2WQT2_9BURK      AQDLQISSRGFGARSAFGVRGVKLISDGIPASMPDGQGQAATFNLDTAERIEVLRGPFSA
W0UZX2_9BURK          AQDLQISSRGFGARSAFGVRGVRLISDGIPATMPDGLGQAATFNLDMAERIEVLRGPFSA
A0A2G8SW13_9BURK      AQDLQISSRGFGARSAFGVRGVRLISDGVPATMPDGQGQPSAFNLDMAERIEVLRGPFSA
A0A2G8T7Z0_9BURK      AQDLQISSRGFGARSAFGVRGVRLISDGVPASMPDGQGQPSAFNLDMADRMEVLRGPFSA
A0A0S4P7E0_9BURK      AQDLQISSRGFGARSAFGVRGVRLIADGIPATMPDGQGQAATFNLDMAERIEVLRGPFSA
A0A1M5VDX9_9BURK      AQDLQISSRGFGARSAFGVRGVKLIADGIPATMPDGQGQAATFNLDMAERMEVLRGPFSA
A0A418XFD8_9BURK      AQDLQISSRGFGARSAFGVRGVRLIADGIPASMPDGQGQAATFNLDMAERIEVLRGPFSA
A0A2U2I768_9BURK      AQDLQISSRGFGARSAFGVRGVRLIADGIPASMPDGQGQAATFNLDMAERIEVLRGPFSA
A0A086WGY1_9BURK      AQDLQISSRGFGARSAFGVRGVRLVADGIPATMPDGQGQAATFNLDIAERIEVLRGPFSA
A0A1S9A6W4_9BURK      AQDLQISSRGFGARSAFGVRGVRLVADGIPATMPDGQGQAATFNLDMAERIEVLRGPFST
A0A0Q5HE07_9BURK      AQDLQISSRGFGARSAFGVRGVRLIADGIPATMPDGQGQAATFNLDMAERIEVLRGPFSA
A0A098U5Z0_9BURK      AQDLQISSRGFGARSAFGVRGVRLLADGIPATMPDGQGQAATFNLDMAERIEVLRGPFST
A0A0J1D7H4_9BURK      AQDLQISSRGFGARSAFGVRGVRLIADGIPATMPDGQGQAATFDLDLAERIEVLRGPFSA
A0A411X720_9BURK      AQDLQISSRGFGARSAFGVRGVRLIADGIPATMPDGQGQAATFNLDRAQRIEVLRGPFSV
A0A2R4C6S8_9BURK      AQDLQISSRGFGARSAFGVRGVRLIADGIPATMPDGQGQAATFNLDRAQRIEVLRGPFSA
A0A0K1K069_9BURK      AQDLQLSSRGFGARSAFGVRGVRLIADGIPASMPDGQGQAASFNLDRAQRIEVLRGPYSA
A0A0Q8R0R7_9BURK      AQDLQISSRGFGARSAFGVRGVRLIADGIPASMPDGQGQAATFNLDMAERIEVLRGPFSA
N6X6R5_9RHOO          AQDLQISVRGFGARAAFGVRGVKLIADGIPASNPDGQGQAATFNLDTAERIEVMRGPFST
C4KAP2_THASP          AQDLQISVRGFGARAAFGVRGVKLIADGIPATNPDGQGQAATFNLDTAERIEVMRGPFST
N6XLG4_9RHOO          AQDLQISVRGFGARAAFGVRGVKLIADGIPASNPDGQGQAATFNLDTAERIEVLRGPFST
A0A2U8GP29_9RHOO      AQDLQISVRGFGARAAFGVRGVKLIADGIPATNPDGQGQAATFNLDTAERIEVLRGPFAT
A1K9Y4_AZOSB          AQDLQISVRGFGARAAFGVRGVKLIADGIPATNPDGQGQAATFNLDTAERIEVLRGPMAT
A0A4R6DSJ4_9RHOO      AQDLQISVRGFGSRAAFGVRGVKLIADGIPATNPDGQGQAATFNLDTAERIEVLRGPYAT
N6XZE9_9RHOO          AQDLQISVRGFGARAAFGVRGVKLIADGIPATNPDGQGQAATFNLDAAERIEVLRGPFAT
S9ZHQ0_9RHOO          AQDLQISVRGFGARAAFGVRGVKLISDGIPATNPDGQGQAATFNLDAAERIEVLRGPFAT
A0A323V0R6_9RHOO      AQDLQISVRGFGARAAFGVRGVKLIADGIPATNPDGQGQAATFNLDTAERIEVLRGPFAT
A0A290ZTV7_9RHOO      AQDLQISVRGFGSRAAFGVRGVKLIADGIPATNPDGQGQAATFNLDTAERIEVLRGPFAT
A0A0K1J2B7_9RHOO      AQDLQISVRGFGSRAAFGVRGVKLIADGIPASTPDGQGQAATFNLDTAERIEVMRGPFST
H0Q397_9RHOO          AQDLQISVRGFGSRAAFGVRGIKLITDGIPASTPDGQGQAATFNLDTAERLEVMRGPFSS
Q5NZA7_AROAE          AQDLQISIRGFGARSAFGVRGVKLIADGIPASNPDGQGQAATFNLDVAERIEVLRGPFST
A0A2T4IH53_9RHOO      AQDLQISVRGFGARAAFGVRGVKLVADGIPASNPDGQGQAATFNLDTAERIEVLRGPFAT
A0A2K9LB04_9RHOO      AQDLQISVRGFGARAAFGVRGVKLIADGIPASNPDGQGQAATFNLDTAERIEVLRGPIAT
A4XVG0_PSEMY          AQDLQVSSRGFGARSAFGIRGIKLLADGVPLSNPDGQGQAATFDLDSLERIEVLRGPFAS
A0A1H2FE51_9PSED      AQDLQISSRGFGARSAFGIRGIKLMADGIPLSNPDGQGQAATFDLDTLDHIEVLRGPFTN
S6AYR3_PSERE          AQEPQLSSRGFGARSAFGVRGIRLLSDGIPATTPDGQGQVSSFDLDVIDHIEVLRGPFAT
A0A4Q9R5Y6_9PSED      AQDLQISSRGFGARSAFGVRGLKLIADGIPASTPDGQGQAATFNLDTAERIEVLRGPAST
F6A897_PSEF1          AQDLQISSRGFGARSAFGVRGLKLITDGIPASTPDGQGQAATFNLDTAERIEVLRGPAST
A0A2T5HHJ3_9PSED      AQDLQISSRGFGARSAFGVRGIKLISDGIPASTADGQGQAATFNLDTAERIEVLRGPAST
A0A0J6GFN2_PSETA      AQDLQISSRGFGARSAFGVRGIKLIADGIPASTPDGQGQAATFNLDTAERIEVLRGPAAT
A0A1T1ICR8_9PSED      AQDLQISSRGFGARSAFGVRGIKLLADGIPASTPDGQGQAATFNLDTAERIEVLRGPAAT
I4N656_9PSED          AQDLQISSRGFGARSAFGVRGLKLIADGIPASTPDGQGQAATFNLDTADRIEVLRGPAAT
A0A385Z4L3_9PSED      AQDLQISSRGFGARAAFGVRGLKLIADGIPASTPDGQGQAATFNLDTAERIEVLRGPVAT
A0A4V2KCT8_9GAMM      AQDLQISSRGFGARSAFGVRGIKLITDGIPASTPDGQGQAATFNLDSAERIEVLRGPASV
A0A077LH73_9PSED      AQDLQISSRGYGARSAFGIRGLKLLSDGIPASTPDGQGQAATLNLDVAERIEVLRGPTST
A0A2X4AFB6_PAULE      AQDLQISSRGYGARSAFGIRGLKLLSDGIPASTPDGQGQAASLNLDVADRIEVLRGPTSS
A0A089WWL9_9PSED      AQDLQISSRGYGARSAFGIRGLKLISDGIPASTPDGQGQAATLNLDVADRVEVLRGPASA
A0A383RW06_9PSED      AQDLQISSRGYGARSAFGIRGIKLLSDGIPASTPDGQGQAASLNLDVAERIEVLRGPASA
A0A0X8BYJ1_9PSED      AQDLQISSRGYGARSAFGIRGLKLISDGIPASTPDGQGQASSLNLDVAERIEVLRGPAST
Q9I1I6_PSEAE          AQDLQISSRGYGARSAFGIRGLKLLADGIPASTPDGQGQAATLNLDVAERIEVLRGPAST
A0A1H0FRE3_9PSED      AQDLQISSRGFGARSAFGVRGIELLMDGIPASTPDGQGQAATFNLDVAERFEVLRGPAAT
A0A139SXG9_9GAMM      AQDLQISSRGFGARSAFGVRGIKLIADGIPASTPDGQGQAATFDLDSAERIEVLRGPMAT
A0A1C3K4L2_9BURK      AQDLQISSRGFGAQTPFGVRGLKLITDGIPASTPDGQGQAATFNLDTAERIEVLRGPMAT
A0A0L6T3M2_9BURK      AQDLQLSIRGFGARSTFGIRGVRLVVDGIPASMPDGQGQASNVSLASAGRIEVLRGPLAQ
A0A0K8NZK5_IDESA      AQDLQLSIRGFGSRSTFGIRGVRLIVDGIPATMPDGQGQVSTVALASAGRVEVLRGPLAQ
A0A257DDF6_9BURK      SQDLQLSIRGFGARSTFGIRGVKVLVDGIPATMPDGQGQVSNVSLGSVGRIEVLRGPLAQ
A0A1P8FP42_9PROT      AQDLQLSIRGFGSRSTFGIRGVRLIVDGIPATMPDGQGQASTVSLPSAERIEVLRGPLAQ
A0A1V4CI52_9BURK      AQDLQLSIRGSGSRSPFGIRGARLIVDGIPATMPDGQGQASTISLPSAQRIEVLRGPLAQ
A0A1V3RSP5_9BURK      AQDLQLSIRGSGSRSPFGIRGARLIVDGIPATMPDGQGQASTISLPSAQRIEVLRGPLAQ
A0A4V2JG24_9BURK      AQDLQLSIRGSGARAPFGIRGARLIVDGIPATMPDGQGQASTISLPSAERIEVLRGPLAQ
A0A2S0MEE8_9BURK      AQDLQLSIRGSGARSAFGIRGARVIVDGIPATMPDGQGQASTISLPSAARLEVLRGPMAL
A0A069IDM8_9BURK      SQDLQLAVRGFGSRSTFGVRGVRLYVDGIPATMPDGQGQASTADLTNASRIEVLRGPFAQ
A0A0C4YTG2_9BURK      AQDLQLAVRGFGSRSTFGVRGVRLFVDGIPATMPDGQGQASTADLTNASRIEVLRGPFAQ
A0A1D9H742_9BURK      AQDLQLAVRGFGSRSTFGVRGVRLLVDGIPATMPDGQGQAATADLANASRIEVLRGPFAA
Q0JZD3_CUPNH          SQDLQLAVRGFGTRSTFGVRGVRLYVDGIPATMPDGQGQASTADLANASRVEVLRGPFAQ
Q46RM0_CUPPJ          SQDLQLSVRGFGTRSTFGVRGVRLYVDGIPATMPDGQGQTSTADLANASRVEVLRGPFAQ
A0A1I1SRE0_9BURK      AQDLQIAVRGFGSRSTFGVRGVRLFIDGIPATMPDGQGQASTFDLANASRVEVLRGPFAQ
A0A3A3FNJ3_9BURK      AQDLQLSVRGFGTRSTFGVRGVRILVDGIPATMPDGQGQAATATLSSAQRIEILRGPVAQ
A0A0Q8QVE3_9BURK      AQDLQLSVRGFGTRSTFGVRGVRILIDGIPATMPDGQGQAATATLNSTRSIEILRGPLAQ
A0A3A3FKH4_9BURK      AQDLQLSVRGFGTRSTFGVRGVRILIDGIPATMPDGQGQAATATLTSARRIEILRGPVAQ
A1VRM6_POLNA          AQDLQLSVRGFGTRSTFGVRGVRILIDGIPATMPDGQGQAATASLMSAKRIELLRGPLAQ
A0A068YS68_9BURK      AQDLQVSVRGFGTRSTFGVRGVRILVDGIPATMPDGQGQAATASLNSAKRIELLRGPLAQ
F1W3W1_9BURK          AQDLQISVRGFGTRSTFGVRGVRILVDGIPATMPDGQGQAATANLAAASRIEVLRGPMAQ
                      :*:  .  ** *  : :*  . .:  * :*   .** .               : *  : 

F5Y3F6_RAMTT          LYGNSSGGVISLFTADGG-PE--TVAEAGTAFGSDDTRRHNVRLSGQQGQ----------
A0A0Q5ZK33_9BURK      LYGNSSGGVISLFTADGG-PD--TVAEAGTAFGGFGTRRHNARLSGQEGR----------
A0A4Q3LHC8_9BURK      LYGNSSGGVISLFTADGG-PQ--EVLEAGTAFGADGVRRQNVRFSGEEGA----------
A0A1S8FZB0_9BURK      LYGNSSGGVISLFTADGG-PQ--TIADISTTWGSNGVQRTGVKLSGTEGA----------
A0A0C5J8D9_9RHOO      LYGNASGGVISLFTEDGT-PG--TTITPSVTFGSYGTQRIGTKLSGDTGA----------
A0A1W1XZC8_9NEIS      LYGNAAGGTLLVNSESGQ-PG--NAVTASVAAGSDGARKNGIKASGLQGG----------
A0A1M5N1B9_9GAMM      MYGNSSGGVIQMFTADGAGD---PMVGGAFVAGSFGTQRSSITMRSS-VD----------
A0A4R7NZ33_9GAMM      LYGNSSGGVIQMFTADGAEP---SRISGGFAAGSFGTWRANAGASGR-SG----------
A0A1H9JUC6_9GAMM      LYGNSSGGVIQMFTADGTPE---PQLSLSAGGGSYESWRTALGARGS-YG----------
A0A2T5MEC7_9GAMM      LYGNSAGGVIAIYTADGAEV---PTISGGATGGSYGTYRADLGTSGT-KG----------
I7ZK18_9GAMM          LYGNSSGGVIQMFTADGTET---PTVSASTSIGSYGTSRSSVGTTGS-IG----------
A0A1I2HQE2_9GAMM      LYGNSSGGVIQMFTADPPPQG--SEILTSLAAGSFETYRASAGARGT-LG----------
A0A3N0VKQ9_9GAMM      LYGNSSGGVIQLFSRDGGAS---PEFRLDSAYGSDGRQRWSASLSGPLSP----------
A0A091AMW3_9GAMM      LYGNSSGGVLQVFSGEGVAP---GEWRLGAAGSDAGDWRVSSGLR---TQ----------
A0A4R3YN70_9GAMM      LYGNASGGVIQLFTADGTEP---PEVRLGVAGGSNGNFRVSANARG--------------
A0A1K1RTB7_9GAMM      LYGNASGGVVQVFTADGTDP---AELRFGVAGGSNGNLRSSVNARG--------------
I4VPH9_9GAMM          LYGNASGGVVQLFSAEGTDP---PQVRLGLAGGSDGMLRAALNARG--------------
A0A099CZ84_9GAMM      LYGNASGGVIQLFTADGTSP---PQVRLGLAGGSDGTLRAEANARG--------------
A0A160DXQ1_9GAMM      LYGNSAGGVIQLFTADGRDA---DELRLGLVGASYGVGRASVNARG--------------
A0A4R2IG71_9GAMM      LYGNSSGGVIQLFGADGSVP---PEISLALVGGSYGNARASVNARG--------------
A0A1I4ZY64_9GAMM      LYGNASAGVIQLFTADGADP---PEWRLGLAGGSDAAARTSLNWRD--------------
A0A0Q7PDH8_9GAMM      LYGNAAGGVLQLFTVDGVAP---MEAGMEAAAGGDGNRRFGVEVRD--------------
A0A345ZNC5_9GAMM      LYGNGAGGVVQLTTADGGEP---DRIGVDASIGSFDTWRVGANARG--------------
A0A2M9E3Y4_9GAMM      VHGNSSGGVVEMYSEDGQAG---DPWRMRASAGRNDSYTLATQLLGE-------------
A0A1B3WBG7_9GAMM      LHGNSSGGVVQIWSADGQPG---DPWQARVTVGADDTWTAAAQLLGG-------------
A0A0H1AHA5_9GAMM      LYGNSSGGVVQLWSADGMPG---DDWRFKASHGRDDTTSLAAQLRG--------------
A0A2A3VKG1_9GAMM      LYGNSSGGVVQIWSADGAPG---DDWRFKASEGRDSTTSLSTQLRG--------------
A0A290XBJ0_9GAMM      LYGNSSGGVVQLWSADGAPG---DPWRLKASHGRDDTTSLSAQLLG--------------
A0A1H1GMD2_9GAMM      LYGNSSGGVVQLWSTEGKEG---DPWRVRATAGSDDAYTLGAQLRG--------------
A0A4V3UU19_9GAMM      LHGNSSGGVVQLFTADGQAG---DPWRVRSTFGSDDTWTVSANLQG--------------
A0A0Q8FEB5_9GAMM      LHGNSSGGVIQLWSEIPEEG---YEARVQASVASHDSRLLGARLRG--------------
A0A4R6YYN2_9GAMM      LYGNSSGGVVQIFSADGTAP---TQGRVQFSNGSYGNNVIGAGLRG--------------
A0A4R5TSB5_9GAMM      LHGNSSGGVLQLWTADGVAP---TQGHVQASSGRHASHALSAGVRG--------------
A0A1T5KN88_9GAMM      LYGNSSGGVLQFFSADGASP---DEVDVRAGAGSHGSRSLGARWLG--------------
A0A286DF09_9GAMM      LYGNSSGGVVQLFSAVGQEP---DEATARVTAAGDDSYGASARWLG--------------
A0A3R8NPD5_9GAMM      LYGNSSGGVVQLWSADGTPE---PSLDLRATAGRYGHLAGSVRLRG--------------
E6WP04_PSEUU          LYGNSSGGVVQLWSADGTPE---PSLDLRATAGRHGHLAGSARLRG--------------
A0A0E3UN68_9GAMM      LYGNSSGGVVQLWSADGGDA---TQADLRATAARYGSVAASARLLG--------------
A0A0R0CUL3_9GAMM      LYGNSSGGVLQVHTAQGREG---DPWRLRLNAGADNTLSVGAHLRG--------------
B8L6Y3_9GAMM          LYGNSSGGVLQVWSAQGQAG---DPWRLRLNAGADNTLSVGAQLKG--------------
A0A427C8P8_9GAMM      LYGNSSGGVVQVWSADGAPG---DPWRARVAAGSDATLSAGAQLRG--------------
Q8PE83_XANCP          LYGNSSGGVLQLWSADGKPG---DPWRLRATYGSNATVNTGAQLLG--------------
Q5H6Z9_XANOR          LYGNSSGGVLQLWSADGAPN---DPWRLRATYGSNATVDVGTQLLG--------------
A0A1C3THW8_XANCT      LYGNSSGGVVQLWSADGAPG---DPWRLRSTVGSNGTYSAGAQLQG--------------
A0A0G9I955_9XANT      LYGNSSGGVVQLWSGDGAPD---DPWRLRTTAGSNGTYSAGAQLQG--------------
A0A0R0C5K6_9GAMM      LYGNSSGGVLQLWSADGQRG---DPWRLRSSYGSNNSISTGVQLKG--------------
A0A0R0DRJ3_9GAMM      LYGNSSGGVVQLWSGDGQPG---DPWRLRATWGSDASSSLGLQLRG--------------
A0A0R0A0P3_9GAMM      LYGNASGGVVQWWSGAGAAG---DPWRLRTTWGSDASFTTGAQLRG--------------
A0A1H7WT26_9GAMM      LYGNSAGGVIQLWSAAPTQE---PEFTVQSTYGRNDSWTAGARVRG--------------
G7UU91_PSEUP          LYGNSAGGVIQLWSAAPTQD---QELTVQSTYGRDDSWTAGARVRG--------------
A0A4Q8LC09_9GAMM      LYGNSSGGVIQLWSAAPTQA---PELTVQTTYGRDDSWTAGARVRG--------------
A0A4Q1JV56_9GAMM      LYGNSSGGVVQLWSQDGTDT---PQLRAEGSAGPDHAWTAGARVLG--------------
A0A1I6MP04_9GAMM      LYGNASGGVVQLWSAEGSTP---AQTRVGLFAGSNASMRLGLSTRG--------------
A0A4R0YLB1_9GAMM      LYGNASGGVMQIWSAEGGTP---AQVRVGLFAGSDASMRMGASARG--------------
A0A369UJH1_9GAMM      LYGNSSGGVVQLWSADGSTP---AQTRIGLYAGGDNSYRLGASTRG--------------
A0A1H6WZF6_9GAMM      LYGNSSGGVVQLWSAEGGPV---PERTLEAYAGADASLRLGGAARG--------------
A0A160N3V9_9GAMM      LYGNAAGGVIQLYTADGTPT---PQTTLGVYGGSYDSFRFMADTRG--------------
A0A1V3PWI6_9GAMM      LYGNAAGGVVQVWSAGGTPT---PVTTLGMNAGSNDTFRYSANTRG--------------
A0A0G9HAG6_9GAMM      LYGNAAGGVVQLWSAPGTAT---PQTTLGVYAGSNDSFRYLADTRG--------------
A0A316I2Y1_9GAMM      LYGNAAGGVVQLWSAPGTAT---PQTVLGVDGGSHDSFRYSVDTRG--------------
A0A2Z6E1Y9_9GAMM      LYGNAAGGVVQLWTAQGTAV---PQTTLSVYAGSYDSFRYSADMRG--------------
H8L2W9_FRAAD          LYGNSSGGVVQIFTADGGDT---PVSTVGIYGGSYGTLTSSATTRG--------------
A0A0A0MB64_9GAMM      LYGNASGGVISLFTADAPVD---PFLRGEYVTGSDGLRRGSLSYHAPWGA----------
A0A0A0EUE8_9GAMM      LYGNASGGVIELFTAAAPAD---PTVRAGYTAGADGLRRGSLSFHTPWGR----------
A0A0D0S4F9_9GAMM      LYGNASGGVISLFTAAAPAD---PAASAGLVLGGYGLQQSSLSFQSPWGR----------
A0A3M8SXH2_9GAMM      LYGNASGGVIELFSAPPPAD---RELEAGGVGGSDRLRRTWLGLRGPLDA----------
A0A087MHC6_9GAMM      LYGNSSGGVVSVFSRPPPAS---PEAGAEGLLGSDGLWRASASWRGPVA-----------
A0A091BIH3_9GAMM      LYGNASGGVLAVFSAPPPAA---AEFEAGALVGSDGQWRLSASWRGPVGGIRDDDTAA--
A0A2S5TFI1_9GAMM      PYGNASGGVIAAFSAPPPAA---LSFGSRLVMGSDETWRASASAAG----------QA--
YNCD_ECOLI            LYGNASGGVMNVTTQTGQ-QP--PTIEASSYYGSFGSWRYGLKATGATGDGTQP------
A0A0H3JEX9_ECO57      LYGNASGGVMNVTTQTGQ-QP--PTIEASSYYGSFGSWRYGLKATGATGDGTQP------
A0A0V9J5V7_9ENTR      LYGNASGGVMNVTTQTGQ-QP--PTIEASSYYGSYGSWRYGLKATGALGDGTQA------
A8AGL3_CITK8          LYGNSSGGVMNVTTETGR-QP--PTIEASSYYGSFGSWRYGMKATGAMGDGTQA------
A9MQZ4_SALAR          LYGNASGGVINVTTETGK-QP--PTLEASSYYSSYGSWRYGLKATGAMGDGTQP------
A0A2X4WLW1_SALER      LYGNASGGVINVTTETGK-QP--PTLEASSYYSSYGSWRYGLKATGAMGDGTQP------
Q8ZPD5_SALTY          LYGNASGGVINVTTETGR-QP--PTLEASSYYGSYGSWRYGLKATGAMGDGTQP------
A0A090UZX5_PSEVU      LYGNASGGVVNVTTETGQ-QP--TTIEASSYYGSYGSWRYGLKATGATGDGTQA------
A0A3R9NNT4_9ENTR      LYGNASGGVININTQTGQ-QP--PTIEASSYYGSYGTWRYGMKATGAMGDGTHA------
V5CWI7_ENTCL          LYGNASGGVMNVTTQTGR-EP--ATVEASSYYGSFGSWRYGMKATGAMGDGTHA------
A0A0G3Q8J0_9GAMM      LYGNASGGVVNVTTQTGR-QP--TELEASSYYGSYGSWRYGTKASGAVGDGTLP------
L0M2G6_ENTBF          LYGNSSGGVINVNTQTGQ-QP--GTIEASSYYGSFGSWRYGLKASGAVGDGTQA------
A0A2X3EGP8_KLUCR      LYGNSSGGVVNVKTETGE-QP--TTLEASSYYGSFGTWHYGMKASGAVGDGTQA------
A0A2P5GUQ1_9ENTR      LYGNSSGGVMNVTTQTGE-QP--ATIEASSYYGSFGSWRYGLKATGATGDGTQA------
A0A0H3GQG7_KLEPH      LYGNSSGGVINVTSQTGT-QP--PTVEASSYYGSFGTWHYGMKATGAVGDGSHA------
W1DH48_KLEPN          LYGNSSGGVINVTSQTGT-QP--PTVEASSYYGSFGTWHYGMKATGAVGDGSHA------
A6T9R9_KLEP7          LYGNSSGGVINVTSQTGA-QP--PTVEASSYYGSFGTWHYGMKATGAVGDGSHA------
W1H5G2_KLEPN          LYGNSSGGVINVTSQTGT-QP--PTVEASSYYGSFGTWHYGMKATGAVGDGSHA------
A0A2X2EHB5_RAOPL      LYGNSSGGVINVTSQTGS-QP--PTIEASSYYGSFGTWHYGLKATGAVGDGTHA------
A0A0H3G166_KLEAK      LYGNSSGGVINVNTQTGS-QP--PTIEASSYYGSFGTWHYGLKATGAVGDGTQA------
A0A085AK19_9ENTR      LYGNSSGGVVNVTTETGT-QP--ATIEASSYYGSYGSWRYGLKATGAVGDGTQS------
E3G830_ENTLS          LYGNASGGVMNITTETGR-EP--ATIEASSYYGSYGSWRYGLKATGAVGDGSHA------
A0A0J5LP01_PLUGE      LYGNSSGGVVNVTTQRGQ-QP--DTVEASSYYGSYGTWRYGLKASGATGDGSQA------
A0A2P8VLK3_9ENTR      LYGNASGGVLNVTTETGR-QP--PTVEASSWYGSYGSWRYGLKATGAVGDGTQA------
A0A0J8VQQ2_9ENTR      LYGNASGGVIDVKTETGA-QP--PKIEAGTWYGSYGSVRYGLKATGATGDGTQA------
H5V7A7_ATLHE          LYGNASGGVIDVKTETGE-AP--PTIETSSYYGSFGTWRYGLKASGATGDGTQP------
S3ISV7_9ENTR          LYGNASGGVVNVKTQTGT-QP--PTLEASSYYGSFGSWRNSVKATGSTGDGTHA------
A0A0A2VJ30_BEABA      IYGNSSGGVVNVKTETGR-QP--TTLEASSYFGSFGSWRNSVKATGSTGDGTQA------
A0A495AHN8_9ENTR      LYGNSSGGVVNVNTTTGT-QP--PTLEASTWYGSFGSWRNSVKATGATGDGTHA------
A0A085GER1_9ENTR      LYGNASGGVINVTTTTGT-QP--PTLEASTYYGSFGSWRNSVKATGATGDGTQA------
A0A3N1J2H5_9ENTR      LYGNASGGVVNVITQKGQ-QP--NTLQASTDYGSFGSWRYGVKASGATGDGNQP------
A0A071M309_9ENTR      LYGSSSGGVIDIQSQKGK-QP--PEIEASSYYGSYGTWRYGLKASGATGDGTHS------
D4GEA9_PANAM          LYGNASGGVINVTTQTGQ-QP--PTLEAGSWFGSYGSWRNSVKASGATGDGTKA------
A0A1T4KVZ7_ENTAG      LYGNASGGVINVTTQQGQ-QP--TTLEASSWYGSYGSWRNSVKASGATGDGSHA------
A0A2P5INZ9_9GAMM      LYGNASGGVINVDTQTGQ-QP--PTLEAGSWYGSYGSWRNSVKASGATGDGSQA------
A0A0U5L2I1_9GAMM      LYGNASGGVVNVETETGS-QP--TRVQASSYYGSYGTWRYGLKATGAVGDGTQP------
A0A085JEY3_9GAMM      LYGNSSGGVINVVTKKGQ-QP--DTLKAGSWYGSYGSWRNSLQASGSTGDGTHA------
A0A095T8R6_9GAMM      LYGNSSGGVINVVTQQGK-KP--DTVSVGSWYGSYGSWRNSMKASGSVGDGTHA------
A0A1I4VBV2_9ENTR      LYGNSAGGVVNVTTETGH-LP--PLLEYSSYYGSYGSWRNSVKASGAVGDGTHA------
A0A2G8EM73_9GAMM      LYGNAAGGVVNINSQQGS-QP--ATLEYGSWYGSYGSWRNSIKASGAVGDGSHP------
L0M9M2_ENTBF          LYGNASGGVVNVETETGR-QP--TTIESSNYYGSFGTWRTGLKATGAVGDGTQK------
A0A4P8YJU9_9ENTR      LYGNASGGVINITTERGR-QP--TTLSTSNYYGSYGSWRSGVRLSGATGEGDAP------
A0A2I0G1J5_9GAMM      LYGNASGGVVNIETEKGK-NP--PSVQASGYGGSNGTWRYGLKANGALGEGQQP------
A0A2N5EP52_9GAMM      LYGNASGGVVNVDTVTGS-QP--TTLEAGMYYGSYGSWRYGVKATGATGDGTQA------
W0HYU3_9GAMM          LYGNASGGVVNVDTVTGS-QP--DKLEAGLYAGSYGSWRYGVKATGAVGDGSHA------
D4E804_SEROD          LYGNASGGMMNVETQTGR-QP--NQLESGMYTGSDGTWRYGVKATGATGDGSQS------
A0A2X5BTZ1_SERRU      LYGNASGGVLNVETQTGR-QP--NRVEAGMYAGSYGSWRYGLKASGATGDGSQA------
A0A240C4B4_SERFI      LYGNASGGMLNVETETGR-QP--NRLEAGSYFGSYGSWRYGVKATGATGDGSHA------
A0A250B6D5_9ENTR      LYGNASGGMVNVVTETGQ-QP--PRIESGMYFGSDGTWRYGLKATGATGDGTHA------
A0A0F7HDW7_SERFO      LYGNASGGVINVETETGQ-QP--DKIEAGMYSGSDGTWRYGMKASGATGDGTHA------
D8MPI3_ERWBE          LYGNASGGVVNIDTQTGS-QP--TTLTAGTYFGSYGSWRNSVKASGSTGDGSHA------
A0A3R9FPK1_9GAMM      LYGNASGGVVNIDSETGS-QP--TTLTAGTYYGSYGSWRNSVKASGATGDGTHA------
A0A014LVL6_9GAMM      LYGNASGGVVNVESETGS-QP--ATLTAGTYYGSYGSWRNSVKASGATGDGSHA------
A0A0J8YI36_9GAMM      LYGNASGGVVNIDTTTGT-QP--TTLEAGTYFGSFGSWRNSVKASGATGDGTHA------
A0A2S9IIG0_9GAMM      LYGNASGGVVNIDTTTGS-QP--TTLEAGTYFGSYGTWRNSVKASGATGDGTQA------
A0A0Q4MYX6_9GAMM      LYGNASGGVVNIETETGT-QP--PTLEAGTYFGSFGSWRNSVKASGATGDGTQA------
B2VBJ4_ERWT9          LYGNASGGVVNIDTLSGS-QP--TTLEAGTYFGSYGSWRNSIKASGATGDGSQA------
A0A0L7T7S4_9GAMM      LYGNASGGVVNIETQTGT-QP--TTLEAGSYFGSDNTWRNSVKATGATGDGSQA------
A0A4R1N717_9GAMM      LYGNASGGVVNVESQTGS-QP--DTLEAGTYYGSYGTWRNSVKASGATGDGTRA------
A0A0Q4M9F3_9GAMM      LYGNASGGVVNVETQTGQ-QP--TTLTAGTYFGSYGSFRNSVKASGSTGDGTHA------
H2J1M3_RAHAC          LYGNASGGVVNVDTQTGS-QP--ASLEAGTYFGSYGSFRNSVKASGATGDGTHA------
A0A4R3YW44_9ENTR      LYGNASGGVVNVETETGS-QP--ALVEAGTYFGSYGSFRNSVKASGATGDGTQA------
A0A3N9TG09_9VIBR      LYGNSAGGVINIETETAVNQP--NKIETSHYYGSYGTWKSGVKAVGKTGTGNQA------
F0KN91_ACICP          LYGNSSGGTILTSTKEGQ-GK--DSIELSYSGGSHDKSRAGLVLQGGAKGAN--------
A0A0D5YFB1_ACIBA      LYGNSSGGTILTSTKEGQ-GK--DSIELSYSGGSHDKSRAGLVLQGGAKGAN--------
N9AIG7_9GAMM          LYGNSSGGTILTTTKEGQ-GK--DSIELGYSGGSHDKGRSGIILQGGAKAPN--------
A0A380UGG0_ACIJU      LYGNSSGGAVLATTREGQ-GK--DSVEMSYSGGSHNKNHAGLVLQGGAKNQN--------
A0A385C2T7_9GAMM      LYGNSSGGTILSTTQEGH-GK--DSITLSYAGGSDQKNHIGLVLQGGSKNQY--------
A0A2U3MXX0_9GAMM      LYGNSSGGTILTSTKEGQ-GK--DSIELSYAGGENKKNHIGLILQGGSKNQY--------
V2UV07_9GAMM          LYGNSSGGTILATTKEGQ-GR--DSVTMGYSGGSDQRSNSSIVLQGGAHAEN--------
A0A2V1HFX4_9GAMM      LYGNSSGGAILATTKEGQ-GR--DSVTIGYSGGSDQRSNSSIVLQGGAHAEN--------
V2UQQ6_9GAMM          LYGNSSGGVLLAETKEGK-GK--DSVTLNYGGGSHNSNHTGMILQGGAESSS--------
A0A1Y3CEJ3_9GAMM      LYGNSSGGTILTTTKEGQ-GR--DSVELGYAGGSHHKGRANILLQGGAEKSN--------
N8NZW8_9GAMM          LYGNSSGGTVLTSTKQGE-GR--DSIQLGYAGGSHHKGRADIVLQGGVDKAG--------
A0A0M4GVP7_9GAMM      LYGNSSGGAILTSTKEGS-GQ--DSIELGYSAGSHNKNRADVILQGGADKAG--------
A0A3B7PUD9_9GAMM      LYGNSSGGAVLTSTKEGA-GK--DSIELGYAGGSHHKSRADVILQGGADKAG--------
A0A0E2GK04_ACIRA      LYGNSSGGTILTTTRKGK-GR--DSVELGYAEGSHHKNKTSLVLQGGANKAG--------
A0A369PLG9_9GAMM      LYGNSSGGTILTTTREGQ-GA--DSIELGHSAGSQNKGQTKLVLQGGSENAS--------
A0A145X2Y7_9GAMM      LYGNSSGGTILTTSREGK-GK--DSITLGYSGGSENKGQANIVLQGGAKNAN--------
A0A0N9VRY0_9GAMM      LYGNSSGGTILTTTRKGE-GQ--DSIRLDYAGGSHQKGQANLILQGGTTNSS--------
A0A1Z9YU89_9GAMM      LYGNSSGGTILAQSKEGE-GR--DSIQLGYNAGSHQKQQGNIVLQGGSDHAG--------
A0A1E7RFQ6_9GAMM      LYGNSSGGTILATTRQGQ-GK--DSVTLGYLAGSHGKQQANVVLQGGADKIT--------
A0A1B2M179_9GAMM      IYGNSSGGTILTQTQEGQ-GR--DSLQLGYVGGSHGKQQLNVQLQGGSDQAS--------
A0A3B7M4C8_9GAMM      LYGNSSGGTILATTKQGQ-GK--DSLELGYAAGSHHKNRADLILQGGADRVG--------
A0A1G6LB21_9GAMM      LYGNSSGGTILTETRTGE-GR--DSVTVGVGAGSHDQQQVTLSAQGGADQGN--------
X2HCA5_9NEIS          LYGNSSGGTILATTREGT-GN--PSVSVGFNTARFAKQQTSFQLQGGSKAAS--------
A0A2Z3HX37_9GAMM      LYGNSSGGVIQIFTEDGS-DR--PTLEASSAAGSYNTYRNNLKVTGSTTTDNG-------
A0A4V6NPZ9_9NEIS      LYGNASGGVMLVQSEEGQ-NP--PSIETHANAGRYGTYQYGIKASGG-GNGKE-------
A0A261TCQ1_9BORD      LYGNSSGGVIQVYTEDGA-RP--PSLTASVAAGSDNTWRYSTQASGATGTGVG-------
A0A0H4VVP6_9BORD      LYGNSSGGVVQVFTEDGA-RP--PRLQASMAAASYGTFRYGAQASGASGTGIG-------
D4XI85_9BURK          LYGNSSGGVIQAYTEDGA-SP--PSLSANGWGASYGTWRYGVLASGVAGQGQGE------
A0A0S1Y9D8_9BORD      LYGNASGGVILVETASGK-QP--PTVQASLAGGSNHTWRYGLKASGATADG---------
A0A261U1C3_9BORD      LYGNASGGVLLVETETGK-AP--PTLQANFGAGSYGTYHYGVKASGATDQ----------
A9IF94_BORPD          LYGNSSGGVVQVFTEDGE-NP--PRVQAGLSAGSYGTYHYGIEASGVRDA----------
A0A157SHK2_9BORD      LYGNSSGGVLQVFTQDGA-RP--PSVSGTFSAGSDRTIRYGASANGATGSGIG-------
A0A3A3GCR1_9BURK      LYGNSSGGVIQVFTEEGS-GA--PKVTPSFAFGSDGLRRYGIKAGGSTGSGAG-------
A0A410UXB5_9BURK      LYGNSSGGVIQVFTEEGS-GA--LRLTPSLTVGSHGLRRYGTKAAGSGGEEHG-------
F4GNG9_PUSST          LYGNSSGGVVQVFTEDGS-GP--PQVSSSFTAGSDNQRRYGLKASGSANEER--------
A0A1M5WFE4_9BURK      LYGNSSGGVIQVFTEDGA-AP--PELSAGFAAGSYGTYRYGVKASGVAGAGDS-------
A0A2N4UGS7_9BURK      LYGNSSGGVIQVFSEDGS-SP--ATLSAGLAAGSYGTYRYSAKAKGLAELGST-------
A0A368WU09_9BURK      LYGNASGGVMVINTERGE-YP--PSISGDFSAGSYGTYRYGLKAGGTLDLDET-------
V2G2U9_9BURK          LYGNASGGVIQVWTEPGA-RP--PLLEASFGAGSYGTWRYGLKASGAPTEGEP-------
W0PBC2_9BURK          LYGNSSGGVLLTETETGE-GP--LTLTPSFAAGSYGQLRYGMKASGSRGDGPG-------
A0A4R3V1Y1_9BURK      VYGNSSGGIIQVATAPGK-GR--PRVGASLLTGSDNLRRYGLQASGGTDLATG-------
A0A171KR87_9BURK      LYGNSSGGVLMVETAKGS-GT--LRPAASLTTGSYGLRRYGLQAGAATESSVG-------
A0A3N1XDZ5_9BURK      IYGNSSGGVIQVYTAPGE-GR--PQVTTRFSVGSDHTYRYGLQASGATGLATG-------
A0A3M6QPK2_9BURK      LYGNASGGVLQMETEQGH-QP--ATLSVSTTFGSDGARRLGLKAQGARDVVQG-------
A0A0U1Q3B1_9BURK      IYGNAAGGVLQMYTAAGT-NP--PSVTVHTAAGSDGALRYGVQAQGRRDVEQG-------
A0A0H2M5I3_VARPD      LYGNSSGGVLQAFTASGE-GA--PRLSYSAAGGSFGTWRQSLQASGSQGA----------
A0A1I5S4R6_9BURK      LYGNSSGGVLQAFTASGE-GR--PKLAYSAAGGSNGTWRQSLQASGSQGA----------
A0A126ZJ57_9BURK      LYGNSSGGVMQVFTESGE-GA--PQLRYSFAAGSNGVLRQSLKLGGASGA----------
A0A2P8KRE4_9BURK      LYGNSSGGVVQVFTEDGE-GP--PTLGFSGAGGSFGTWRVGSKLGGSAGA----------
A0A109D1U4_9BURK      LYGNSSGGVVQAFTEEGE-GP--PTLGFSVAGGSFGTWRAGSKLSGSAGA----------
A0A244EFB9_9BURK      LYGNSSGGAVQVFTEQGE-GP--PMLGFSVAGGSFGTWRVGSKLTGSSGA----------
A0A1G6RCE9_9BURK      LYGNSSGGVVQVFTEDGQ-GP--PLLGFSLAGGSFGTARVGSKLSGSSGA----------
A0A1H4FD15_9BURK      LYGNSSGGVVQSFTETGE-GP--PRLGFSMAGGSFGTSRISSQVSGSSGA----------
A0A147GS36_9BURK      LYGNSSGGVVQAFTAPGE-AP--TRLSYSLAGGSDGTWRTGIVGSGRQGA----------
A0A1I4NTN6_9BURK      LYGNSSGGVIQVFTQAGE-GP--PRLGFGVAAGSYGTWRESAQVSGSTPS----------
A0A2A7UZW1_COMTR      LYGNSAGGVVSMYTETPT-GA--PSVEGGFAVGSNGQKRLSAKASGQTAQGLS-------
A0A0W7YXY2_9BURK      LYGNSSGGVVSIFTETPE-GK--PFVEAGVAFGSNGQKRFSAKAGGETAQGLS-------
A0A014MHS3_9BURK      LYGNSAGGVVSLFTETPE-GR--PFVEGGVSFGSDGQQRLSAKAGGQTAQGLS-------
A0A363RRR7_9BURK      LYGNASGGVLSFYTEDPQ-GP--LKLETGVSVGSDGQQRYSLKASGQTEGGMG-------
A0A1I7FES2_9BURK      LYGNASGGVINAYTARGE-GS--PRIDSSFAMGSNGQKRLGLKAQGE-RQGVG-------
A0A2S0MBY6_9BURK      LYGNSAGGVLNVYTERGE-GA--PRVQSTFAVGSDGQKRLGLKAQGE-SQGIG-------
D0J7S7_COMT2          LYGNASGGVINAYTERGE-GA--PSVESSFALGSDGQKRLGLKAKGE-ANGIG-------
A0A1W6LA37_9BURK      LYGNSAGGVVQVFTEDPE-GP--PRLEFGASGGSDDTYRLGTNAIG-VVDG---------
A0A0Q6W3F1_9BURK      LYGNSSGGVIQVFTEDPA-GP--PRIGFGVTAGSDGLLRLATQASG-TGGD---------
A0A0Q7AJE6_9BURK      LYGNSSGGVIQVFTAEGR-GA--PTLGFGVSGGSDGALRYGVQASGGTDGG---------
A0A1P8K341_9BURK      LYGNSSGGVIQVFTEEGR-GA--PQVQFDVSAGSDGALRFGTKASG-QSGG---------
A0A0Q7T5N8_9BURK      LYGNSSGGVISIYSEAPA-GP--PRVDAGIAFGSDGLRRVAASSSGKTGG----------
A0A4R3UJN9_PELSC      LYGNSSGGVISIYSETPS-GP--PRVDAGVAFGSDGLRRVAASASGKTGG----------
A0A254N915_9BURK      LYGNASGGVISLYTEEPA-RP--PRVSTSVAVGSDGLRRVAATASGTAGG----------
A0A3N7CF62_9BURK      LYGNSSGGVINVFSEDGA-GP--PRLGLSVATGSDGLRRISSQLSGAVEGPKQ-------
A0A0S9NFX1_9BURK      LYGNSSGGVLQVFTEEGR-GA--PQLRLDTAAGSDDLLRFGAKASGNTGANDSG------
A0A0Q4Y1L3_9BURK      LYGNSSGGVLQVFTEEGR-GA--PRLTLGTAAGSDGLLRYGLKASGNSGVNDSG------
A0A0Q6LB83_9BURK      LYGNSSGGVLQVFTEEGE-GR--PTLSFGMAGGSDGALRSSSKLSGSEGR----------
A0A140HL98_9BURK      LYGNSSGGVVQLFTDPGQ-GP--AQATGTLALGSDALVRPGVRVTGSTPS----------
A0A1S8CVI7_9GAMM      LYGNASGGVIQLFTEEGV-PG--QTLEAGLSAGSDGLMRESLKSSGKSGD----------
A0A4Q5VJ30_9GAMM      LYGNASGGVIQLFTEDPQ-PG--QKLEAGVSAGSDGLLRESLKSSGKSGD----------
A0A3R8S8N4_9BURK      LYGNAAGGVVQVFTEDGP-PS--PELSLGLAIGPDGLRRQQLKLGGQSGA----------
A0A1B3PN99_9BURK      LYGASAGGVVALYTQDGQ-RP--GEWRSGLAAGADGLWRLSTQVSGQTGTGA--------
A0A1Y2QXX8_9BURK      LYGASAGGAIALYTQDGQ-EP--TEWRTGVATGANGLWRLSTQLSGRTGSEA--------
A0A1C9VIT9_9BURK      LYGASSGGAILLYTEDGA-RP--GEWRTGLAVGPDGLWRLSTQVLGQTGTAE--------
A0A0T2Z1W2_9BURK      LYGASSGGAILLYTEDGG-RP--GEIRAGVAAGANGLWRFSTQATGQTGTTD--------
A0A0N7J941_9BURK      LYGASSGGALLLYTEDGQ-RP--AQWRTGVVAGSDGLWRASTQATGQTGTPQ--------
A0A0Q4GWK8_9BURK      LYGASSGGVIALTTAEGR-AP--TTVRGGLAVGSDGFWRASTQAQGMVG-----------
A0A369AP48_9BURK      LYGSSSGGVISLYTREGA-EP---AVRAGVAGGADGVRRASGQAEGRVG-----------
A9BZT3_DELAS          LYGNSAGGALLLYTEDGE-EP--GLWRSGMAVGPDGLWRLSTQLRGTIGGGKPDQADG--
A0A1A9HU13_9BURK      LYGNSSGGVIALVSAP-V-RE--RFAELDLDAGSAGLRQARLTAGTPFGD----------
A0A1I6JQA5_9BURK      LYGNSSGGVIALVSAP-V-RE--RFAELDLDAGSAGLRQTRLQAGTPFGD----------
A0A3S2U0P2_9BURK      LYGNSSGGVIALVGAP-V-RQ--PGWEVGLDAGSFGLRQARVSGAAVLGQ----------
A2SEP8_METPP          LYGNSSGGVIALVSQP-V-RE--RYGELGADIGRFGLRQGRVTVQAPLGDEP--------
A0A4Q7W0G4_9BURK      LYGNSSGGVIALVSAP-V-DS--RYGEVALDGGSFGLRQARLTAQAPFGDTP--------
A0A0G3BF75_9BURK      LYGNSSGGVIALVTAP-P-RE--RRGVVAVDAGSDGSGQLRAGFETPLDG----------
A0A1W6SPZ7_9PROT      IYGNAPGGVIQAYTEEGPPG---TELSAMLLGGSYGTTRAELKLGGTLGATGATG-----
A0A1G5DBV6_9PROT      IYGNASGGVIQAFTEDGPPG---TVLSGTLLGGSYGTIRGEMTLGGTLGGTAGPGGAG--
A0A1H7IRG4_9PROT      IYGNAAGGVIQAFTEDGPAG---TVLSGMLLGGSYGTSRGEIKLGGTLGGTAEVNGATNG
A0A1I4YGQ6_9PROT      IYGNASGGVIQAFTEDGPAA---TTLSGSVLGGSYGTIRGEVKLGGSLGGTGGADGA---
A0A1M7A2V8_9PROT      IYGNASGGVIQAFTEDGPAE---HMISGTLLGGSYGTTRGEIKLGGTLGGTGAGGTA---
Q2Y942_NITMU          IYGNASGGVIQAFTEDGPNE---TTLSGTLLGGSYGTSRGEIKLGGTLGGT---------
A0A1I3AWY9_9PROT      IHGNASGGVIQAFTEDGPAR---ATITGTLLGGSFGTSRGEIKLGGTLGGTKGADGN---
A0A1K1MTB4_9PROT      VYGNAPGGVIQAFTEKGPPG---TAFDAVLHGGSYGATRAELKLGGTLGRAPEGSPD---
A0A2R5FGK3_9PROT      LYGNSSGGVVQIFTKDGPPD---LTIGGGVEFGSYNTQRDSLSLGG--------------
A0A1A9NLC3_9PROT      LYGNSSGGVVQLLTADGEEM---PTVSGGITFGSYDSQRESLTFSG--------------
C6XA35_METGS          LYGNSSGGVIQMLTEDAPKT---PEVSAGVMFGSYDTKQENVRAAG--------------
A0A4R3N5M9_9GAMM      LYGNHSGGVVQVFTEDGPQE---PTLSARLMGGSDGTWIAGTRLGG--------------
G2DX18_9GAMM          LYGNHSGGVVQVFTEDGPVD---PTLSMRLMAGSDGTWIAGSKFGG--------------
F9U8R9_9GAMM          LYGNHSGGVVQVFTEDGPPE---PTLSVRLMGGSDSTWIAGTKLGG--------------
A0A1S8DJE3_9PSED      LYGNASGGIIQGFSSEGSYF---PTLENRSAVGSDGLWRSRFKYGA--------------
A0A1H1SUW1_9PSED      LYGNASGGIIQGYSAPAPLN---PTLDNRSAVGSDGLWRSRLKYGG--------------
A0A2A4AVB8_9PSED      LYGNASGGIIQGFTGEGSFY---PTLENRTAFGPDGLRRSRLRYGG--------------
A0A1H1YCW3_9PSED      LYGNASGGIVQGFTGEAPFY---PTLENRSAIGSDGLWRSRLRYGG--------------
A0A1H2HZE2_9PSED      LYGNASGGVIQGFSGEGPFY---PTLENRTAVGNDGLWRSRLRYGA--------------
A0A1H9W884_9PSED      LYGNASGGIIQGYTGEAPFY---PTLDNRTVIGSDGLWRSRLRYGG--------------
A0A1V0B1W5_9PSED      LYGNASGGIIQGFSSEAPFH---PTLNSRSAVGSDGLWRSRLRYGA--------------
A0A1I4PI44_9PSED      LYGNASGGIIQAFSAEPPLF---PTLDNRSAAGSDGLWRSRLRYGA--------------
A0A4V3D5B0_9GAMM      LYGNASGGIIQGYTADGPQT---PTLDARVAGGPDSLLRSRIRYGG--------------
Q47H81_DECAR          IYGNHAGGVIQMFTPDGKGA---PSVEGAFSAGSYGTWKSDVSAQGEVGG----------
A0A3B7A9J1_9RHOO      VYGNHAGGVIQMFTPDGKGA---PSVEGGFVAGSNNTWKTDVSAQGEVGG----------
A0A133XLV9_9RHOO      VYGNHAGGVIQMFTADGKGR---PSVEGGFTAGSYGSWKGDVSAQGEAGG----------
A0A1R1I5A4_9RHOO      VYGNAAGGVIQLFTPDGKGR---PSIEGRFSAGSNDTWKSDLASQGEVGG----------
A0A1E7X7J1_9BURK      IYGNHSGGVIQLFTRDGEGA---PTIEASYSAGSYGSRKADVNAQGKQGD----------
A0A1H8RG54_9BURK      IYGNHSGGVIQLFTRDGDGA---PTIETSLTAGSYGTRKADLNAQGKQAG----------
L9PLH7_9BURK          IYGNHSGGVIQLFTRDGDGA---PALEATLTAGSYGSRKADVNAQGKQAG----------
A0A1I4UM90_9GAMM      IYGNHSGGVIQLFTRDGDGA---PTLETTLVGGSDGARKLDLNARGKAGA----------
A0A1H8EYS0_9BURK      IYGNHAGGVIQLFSKEGEGA---PTVELNTGAGSYGTHKTDLNAQGQQAG----------
A0A1I7M6W4_9BURK      VYGNHSGGVVQLFTRDGAGA---PTIETSVSGGSDGALKVDVNAQGKSGG----------
A0A0Q6VY91_9BURK      VYGNHAGGVVQLFTREGDGA---PSVESTLSGGSDGARKLDVNAQGKSGG----------
A0A0M2WQT2_9BURK      IYGNHSGGVIQLFSKDGQNP---PSVELNVTGGSFGTSKVDLSAQGQAGG----------
W0UZX2_9BURK          IYGNHSGGVIQLFTKDGTGA---PTVELGLIGGSDGTRKTDLNAQGKNGG----------
A0A2G8SW13_9BURK      IYGNHSGGVIQLFTRDGKGR---PTLELNVAAGSDGARKLDLNAQGSNGG----------
A0A2G8T7Z0_9BURK      IYGNHSGGVIQLFTRDGQGR---PTVELNLSGGSYDTRKADLSAQGSSGG----------
A0A0S4P7E0_9BURK      IYGNHSGGTVQLFTRDGQGR---PSIEGSVIGGSNGTRKVDVNAQGAANG----------
A0A1M5VDX9_9BURK      IYGNHAGGTIQLFTRDGKGK---PEVETSIAAGSDNARKIDINAQGEAGG----------
A0A418XFD8_9BURK      IYGNHSGGVIQLFTREGAGR---PSIETSLAAGSYGQRKVDVNAQGQAGT----------
A0A2U2I768_9BURK      MYGNHSGGVIQMFTRDGEGG---PTLELGVLGGSDGTRKLDMNAQGKSGG----------
A0A086WGY1_9BURK      LYGNHSGGVVQLFTRDPKGA---PSIESSFTAGSDGMRKLDVNAQGRSGK----------
A0A1S9A6W4_9BURK      LYGNHSGGVVQLFTRDPKGP---PAVEASFAAGSDGLRKTDVNAAGRSGG----------
A0A0Q5HE07_9BURK      LYGNHSGGVVQLFTRDPKGP---PSIETSVSAGSYGMRKLDLNAQGEANG----------
A0A098U5Z0_9BURK      LYGNHAGGVIQLFTRDPRGA---PYIETNVSAGSDGMRKLDVNTGGKQGA----------
A0A0J1D7H4_9BURK      LYGNHSGGVIQMFTRDPKGA---QEVELNVSAGSYGSHKTDLNASGSAGG----------
A0A411X720_9BURK      LYGNHSGGVVQLFTEDGREP---ASAEMSVMAGSDGQRKVDVSAQGRDGK----------
A0A2R4C6S8_9BURK      LYGNHSGGVVQLFTEEGKAP---ASVEMSVMGGSDGTRKADLSTQGRNGS----------
A0A0K1K069_9BURK      LYGNHAGGVIQLFTSDGKGA---PSIEFALMGGSDGMRKADVGAQGESAG----------
A0A0Q8R0R7_9BURK      LYGNHSGGVIQLFTREGKGR---PTLETSSSAGSDGLQKIDMSAQGKADG----------
N6X6R5_9RHOO          VYGNHAGGVIQLFSRTGEGA---PRMRASVLGGSWGTTKIGVGLEGEQSG----------
C4KAP2_THASP          VYGNHAGGVIQLFSRTGEGA---PRVRASALGGSWGTTKFGIGAEGEKDG----------
N6XLG4_9RHOO          VYGNHAGGVIQLFSRDGEGP---PRITGGLTVGSWGTKRFGLGAEGEKNG----------
A0A2U8GP29_9RHOO      IYGNHAGGVIQLFSRDGKGT---PRVSGGIAGGDHGTLKIDIGAEGEKDG----------
A1K9Y4_AZOSB          IYGNHAGGVIQLFSREGQGA---PRVSAGVFGGDHGTVKVDIGAEGEKNG----------
A0A4R6DSJ4_9RHOO      IYGNHAGGVIQLFSRDGKGD---PRLRASVVGGEHGTLKYGLGAEGEKNG----------
N6XZE9_9RHOO          VYGNHAGGVIQLFSRDGKGA---PRIRGSVYAGEHGTYKIGIGAEGEKNG----------
S9ZHQ0_9RHOO          VYGNHAGGVIQLFSRDGKGA---PRIRGSVFAGEHGTYKIGVGAEGEKNG----------
A0A323V0R6_9RHOO      IYGNHAGGVIQLFSRDGKGA---PRIRGGVYAGENGTLKIGIGAEGESNG----------
A0A290ZTV7_9RHOO      IYGNHAGGVIQLFSRDGKGE---PRLRAGLLGGRHGTLKADVGAEGEAGG----------
A0A0K1J2B7_9RHOO      VYGNHAGGVIQLFSRDPKGA---PTLRGGVLGGSWGTTKVDIGAEGEKNG----------
H0Q397_9RHOO          IYGNASGGVIQLFSRDPKGP---PSVYGGVIAGSWDTTKINLGAEGEKNG----------
Q5NZA7_AROAE          IYGNHAGGVIQLFSRDPKGT---PSVRGGALAGSWGTTRIGVGSEGEKDG----------
A0A2T4IH53_9RHOO      TYGNHAGGVIQLFSRDGQGA---PSLSGHYTAGSWGTRKAGLGAEGEARG----------
A0A2K9LB04_9RHOO      VYGNHSGGVIQLFSRDGAGT---PRLHGDAIAGAWDTRKYALGAEGETGS----------
A4XVG0_PSEMY          VYGSNSGGVIQLFSRDGEGA---PRVSLDTSQAAFGTSRTRVAAEGGNDQ----------
A0A1H2FE51_9PSED      LYGSNSGGVIQLFSRDGAGA---PSVSANTAMSAWDTQRYQAGAEGGNES----------
S6AYR3_PSERE          TYGSNSGGVVQLFSRDGEGP---PRLSGGAILGSWGTQRERLTVEGGDGR----------
A0A4Q9R5Y6_9PSED      LYGSNAGGVIQLFSRDGEGR---PRIGAETLFGSDGLTRNHLSAEGEAEG----------
F6A897_PSEF1          LYGSNAGGVIQVFSRDGVGR---PRIGAETLIGSDGLSRNHLTAEGEADG----------
A0A2T5HHJ3_9PSED      LYGSNAGGVVQVFSREPEGP---PQVGAETIFGSDGMNKNHLSAEGAVEQ----------
A0A0J6GFN2_PSETA      LYGSNAGGVIQMFSRDGEGP---PRIGAETLIGSDGMSKNHLTAEGATDD----------
A0A1T1ICR8_9PSED      LYGSNAGGVIQMFSRDGEGP---PRIGAETLIGSDGLSKNHLSAEGAVDG----------
I4N656_9PSED          LYGSNAGGVIQMFSRDGEGA---PKVGAETLMGSDGMSKNHVYAEGGIDED---------
A0A385Z4L3_9PSED      LYGSNAGGVIQLFSRDGEGA---PRIGAETLIGSDGLSKNHLSAEGAVAG----------
A0A4V2KCT8_9GAMM      LYGSNAGGVVQMFSRDGQGS---PRIGAGTLFGSDGLRRNRLNAEGAANG----------
A0A077LH73_9PSED      IYGSNAGGVIQMFTRDGQGK---PKVGAETTFGSDGYRKNHLSAEGGNDQ----------
A0A2X4AFB6_PAULE      IYGSNAGGIIQMFSRDGQGP---AKVGAETTFGSDGFNKNHLYAEGGDDK----------
A0A089WWL9_9PSED      IYGSNAGGVIQMFSRDGSGP---PKVGAATTYGSDGFSKQRVYGEGGNDD----------
A0A383RW06_9PSED      IYGSNAGGVIQMFTRDGAGP---PKVGVETTFGSDGFNKNHVYGEGGNDQ----------
A0A0X8BYJ1_9PSED      LYGSNAGGVIQMFSRDGTGP---GTLGAETLVGSDGFAKQHVQAEGGSEQ----------
Q9I1I6_PSEAE          IYGSNAGGVIQMFSRDGQGA---PRVGAEATVGSDGLSRNHLYTEGEGDG----------
A0A1H0FRE3_9PSED      LYGSNAGGVIQMFSRDGQGA---PRVGAESLLGSDELKRNHVYAEGGNDAGD--------
A0A139SXG9_9GAMM      LYGSNTGGVIQLFSRDGEGA---PKLSAGSYWGSGGLNKQLISTEGGNAK----------
A0A1C3K4L2_9BURK      LYGSNAGGVIQVFSRDGQGR---PSITAETLSGSDGLWKRRLGSEGEIDG----------
A0A0L6T3M2_9BURK      LYGNAAGGVVQVFTDMDGTK---PTTTVTGAAGSFGQKKGGIKFTGGNS-----------
A0A0K8NZK5_IDESA      LYGNAAGGVVQVFTEADATR---PTVSFSAGAGRYHQGRVGLKFSTTTPG----------
A0A257DDF6_9BURK      LYGNAAGGVVRIVTQDDALV---PTATVTAARGRFGLSKIGVKASTSTP-----------
A0A1P8FP42_9PROT      LYGNSAGGVVQVFTAVGAAQ---PTAGVTATAAPYDAHRYGAQFAATNG-----------
A0A1V4CI52_9BURK      LYGNSAGGVLQVFTADGPAK---PEVRFSVDAGSEQLRRYGLQAAGQSG-----------
A0A1V3RSP5_9BURK      LYGNSAGGVVQVFTADGPAK---PEVRFSVDAGSEQLRRYGLQAAGQSG-----------
A0A4V2JG24_9BURK      LYGNSAGGVLQVFTAAGPKR---PEITATYDAGPQRMHRVGLQAGGQQD-----------
A0A2S0MEE8_9BURK      LYGNSSAGVVQVFTADGPAR---PTVTGTVDVAPNGLLRLGAQAAGQQG-----------
A0A069IDM8_9BURK      LYGNASGGVVQIFTPDPPK---APMARVGSGFGSDGQWMTSVAVGGGND-----------
A0A0C4YTG2_9BURK      LYGNASGGVVQIFTPDPPK---APMARATSGFGSDGQWMAGVTVGGGND-----------
A0A1D9H742_9BURK      LYGNASGGVVQVFSPDPPKD--SATARATTGMGSDGQWMAGVSAAGGTG-----------
Q0JZD3_CUPNH          MYGNASGGVVQVFTPDPPKD--GFSGRASTGFGSDGQWQAGIALAGGND-----------
Q46RM0_CUPPJ          MYGNASGGVVQVFTPDPPKD--GFTGRASTGVGSDGQWQAGVSLGGGND-----------
A0A1I1SRE0_9BURK      MYGNASGGVVQVFTPDPPKD--GFTGRASTGLGSDGQWQAGVALAGGND-----------
A0A3A3FNJ3_9BURK      LYGNAAGGVVQVFTSDPPLAPQAPIASASLGAGSDGQRQMGVTLAGGGS-----------
A0A0Q8QVE3_9BURK      LYGNAAGGVVQVLTNDPPLAPQPPMASLSLGAGSDGQRQTGFTVAGGGS-----------
A0A3A3FKH4_9BURK      LYGNAAGGVLQVFTADPPLAPQAPYASASVGAGSDGQRQLGFTLAGGGE-----------
A1VRM6_POLNA          LYGNAAGGVLQVFTKDPPVTPGKPDYSLSAGAGSDGQRHVAAGIAGGSE-----------
A0A068YS68_9BURK      LYGNAAGGVLQVFTKDPPVTPDKPEYSLSAGAGSDGQRHIAGGIAGGSD-----------
F1W3W1_9BURK          LYGNAAGGVVQIFTKNPPRGDEPMTGSVTAGVGSDGQRQLGASIAGGND-----------
                       :*  ..* :                      .                           

F5Y3F6_RAMTT          -----------LQYNLSATRFDTDGYREHSAAQRTGFNGKLRYNASA---DTKLSLILNY
A0A0Q5ZK33_9BURK      -----------FQYNLSATRFDTDGLRDHSAARRTGLNGKVRFNASD---DTRLGLVLNS
A0A4Q3LHC8_9BURK      -----------WNWNLGATHFETDGFRDHSAAERNGFNGKLRLKATQ---ATRVTFVLNA
A0A1S8FZB0_9BURK      -----------LQYNISAAKFGTDGYREHSAATRENFNGKLRYTVSD---DTHWTFVLNN
A0A0C5J8D9_9RHOO      -----------LNYVTDISTFRTDGYRDHSAAKRDTINGKFKWKLGT---DSKLTLVVNT
A0A1W1XZC8_9NEIS      -----------INYLLDANRFSTDGYRDHSAATRDLLNGKLVFGVGE---QGVATLVVNS
A0A1M5N1B9_9GAMM      -------PARTIDYIANYMRFDTDGFRDHSAAKRESFNTKLNWQISE---ASRLSLVLNT
A0A4R7NZ33_9GAMM      -------GA---DYTFDYTHFETDGYRDHSEAERESLNGKVNFAIGT---NGKLTLVGNY
A0A1H9JUC6_9GAMM      -------IS---DYNLGFTHYATGGFRDHSRARRESGNAKLNIKLDE---HQRLSLLANN
A0A2T5MEC7_9GAMM      -------IT---DYNLHFTHFYTDGYRQHARARRESFNGKVNFQLSE---RSRLSLLGNF
I7ZK18_9GAMM          -------IA---DYNLGYTHFETDGYRDHSKATRDGFNGKLNLQLND---AGKLTFLLNS
A0A1I2HQE2_9GAMM      -------PA---GYVFNYTHLATEGFRSHSRARRDLLNAKLVWASSP---DHRFSLIVNH
A0A3N0VKQ9_9GAMM      -------EAGAGDFSFALSRFETDGYRAHSAASRENLYGKLRFTLGE---GRHLSLLLSH
A0A091AMW3_9GAMM      -------WRGAG-VVAGLSHLRVDGFRPHSAAERTSFNARLHWPGDG---GEGGSLVFNH
A0A4R3YN70_9GAMM      -------VEGPIDYNVDVSHFRTSGYRDHSAARRESGNAKLGWQIDD---DRKLTLVLNA
A0A1K1RTB7_9GAMM      -------VDGPVDYNIDFTHFRTSGYRDHSAARRESGNAKIGWKVNE---DAKLTLVLNA
I4VPH9_9GAMM          -------VQGPLDYNIDFSHFRTDGYRDHSRAQRESGNAVLGWKLDD---RRKLTVVLNT
A0A099CZ84_9GAMM      -------VQGPFDYNVDFTHFQTDGYRDHSRAKRESGNAKLNWQLDP---NRKLTLVVNT
A0A160DXQ1_9GAMM      -------SAGLFGYNLDFSHFQTDGYRDHSAARRESGNAKLSWDFGS---GSTLTMVANT
A0A4R2IG71_9GAMM      -------VAGDLDYNLDLTHFQTDGWRDHSAAKRESGNAKLAWTIGE---GGKLTLLANT
A0A1I4ZY64_9GAMM      -------RFGALDSNLDLDRFRTAGYRDHSAAERISANAKLAWQSAD---GARLTVLANT
A0A0Q7PDH8_9GAMM      -------RRGAIDYVLGLNHFATDGYRDHSRAERTVFNGKLNVARGD---T-RMTLVANA
A0A345ZNC5_9GAMM      -------AVGGVDYAVGASHFATGGWREHSRARRESVDAKLRFDVAG---G-ELTLLGNA
A0A2M9E3Y4_9GAMM      -------GAGGIGYNLALSRYDTDGWRDHSAARRDIANLKLHRDFGE---RRRLDVVANW
A0A1B3WBG7_9GAMM      -------GER-FGYNFAISRFDTDGWREHSAARRDVANLKLNFDLGD---RRRLQLVGNY
A0A0H1AHA5_9GAMM      -------GTDALGYNLALSRFDTDGWRDHSAARRDSANAKLRVDLGD---RRRLDLVANW
A0A2A3VKG1_9GAMM      -------GTQAAGYNLALSRFDTDGWRDHSAARRDSANAKLRFDFGD---RRRLDLVANH
A0A290XBJ0_9GAMM      -------GSETLGYNLALSRFDTDGWRDHSAARRDSANAKLRLDFGD---RRRLDVVANH
A0A1H1GMD2_9GAMM      -------ASGDLGYNLAASRFDTQGYRDHSAARRDSLNARFDFRIDP---SRKLTLVLNH
A0A4V3UU19_9GAMM      -------GHAHGGYNVALARFDTQGYRDHSAARRDTANARLHWLFEG---GHRLDLVFNH
A0A0Q8FEB5_9GAMM      -------AGDAIGYNVAASVLDTQGYRDHSAARRESLNAKLRLQPG----AGTLDVLLNH
A0A4R6YYN2_9GAMM      -------GNARVGYHVAASVADSDGYREHSESRRQSFNLKLGLGVGE---QGRLDLVANR
A0A4R5TSB5_9GAMM      -------GGGASGYALSLSRFETDGWRAHSAARRTTFNGKWHLDTAR---GGRLQVVANA
A0A1T5KN88_9GAMM      -------RQGRVDYNLAASVFDTDGYREHSAARRESFNGKLGVSLGE---QGRLQLVGNH
A0A286DF09_9GAMM      -------RQGRVGFNLAAALLDTGGYRRHSAARRESANARFDVDLAS---DGTLSLLFNH
A0A3R8NPD5_9GAMM      -------TAGGTGYNVSAAVLDSDGYRDHGQAKRSSLNARLHRDLES---GGRIELVGNH
E6WP04_PSEUU          -------TAAGTGYNLSASVLDSDGYRDHSEARRTWLNARLHRDLDG---GGRIELVGNH
A0A0E3UN68_9GAMM      -------SVGASGYNVAASVFDTDGYREHSAARRESFNAKLHRELPG---GGRLDLVGNH
A0A0R0CUL3_9GAMM      -------VQGPMDYNIAANHFRTDGWRDHSAARRESLNARLGMAVG----EDRLELLVNY
B8L6Y3_9GAMM          -------AGHALDYNIAANHYRTDGWRDHSRARRESLNARIGGDLG----GGRLELLLNA
A0A427C8P8_9GAMM      -------QQGPVRYNLAANHFETAGWREHSRARRESFNGRLGVDVG----GGQLDLVLNY
Q8PE83_XANCP          -------QQGAVHYNLAANHFETDGFRDHSRAKRESVNAKLGFDLAP---GSRLDLVLNY
Q5H6Z9_XANOR          -------QQGAVHYNLAANHFETDGVRDHSRAKRDSVNAKLGFDLAE---GSRLDLVLNY
A0A1C3THW8_XANCT      -------QQGDVHYNVAATHFRTDGYRDHSQARRESVNARFGFDLAP---GRRLDLVLNY
A0A0G9I955_9XANT      -------QQGDVHYNVAATHFRTDGDRDHSHARRESVNAKFGFDLAP---GRRLDLVLNY
A0A0R0C5K6_9GAMM      -------QAAAMHYNVAANHFRTDGWRDHSAARRESLTARLGFDLAP---GQRLDLLINA
A0A0R0DRJ3_9GAMM      -------QVAAMHYNVAASHYRTDGWREHGAARRESLNARLGFDLAP---GQRLDLLFNV
A0A0R0A0P3_9GAMM      -------AQGPFDYNLAASHFQTDGWREHSRARRESLNGRFGWALAE---NRSLSLVVNY
A0A1H7WT26_9GAMM      -------TAGPVGYNVAVQRFMTDGYRDHSAAERNSGNAKFTFDLGS---AGTLDLVGNS
G7UU91_PSEUP          -------SSGPAGYNVAVQRFMTDGYRDHSAADRNSANARFTFDLGN---AGTLALVGNG
A0A4Q8LC09_9GAMM      -------TAGAVGYNVAVQRFMTDGYRQHSAADRDSGNAKFTFDLGS---AGTLDLVGNA
A0A4Q1JV56_9GAMM      -------RQGTVGYNLSVSRFETDGVRAHSAARRDSANLKLDIDLGT---GGRLDLVGNF
A0A1I6MP04_9GAMM      -------ADGPFDYNLALSHFQTAGYRDHSRAQRESGNARLGFDLGR---AGHLTLVFST
A0A4R0YLB1_9GAMM      -------MQGAFDYNLALSHFQTQGYRDHSRAQRESGNARLGFDLGS---AGHLIVVANT
A0A369UJH1_9GAMM      -------MAGALDYNLALSHYQTDGYRRHSRAQRESGNAKLGFDLGD---GRRLSLVLNT
A0A1H6WZF6_9GAMM      -------IAGPLNYSVALGHFRTDGYRAHSRAQRTSGNARLAFDLGE---GRTLTVVANT
A0A160N3V9_9GAMM      -------TVGPVDYNIAASEFLSDGYRAHSRVRRESDNAKFGIDLGQ---QRKLTVVLNR
A0A1V3PWI6_9GAMM      -------SVGPVDYNIVVSELLSGGYRQHSRVRRESDNAKFGVDLGK---RRHLTLVLNR
A0A0G9HAG6_9GAMM      -------TVGAMDYNVAASQLLSGGYRDHSRVNRQTAHARLGFDLGQ---GRTLTLVMNH
A0A316I2Y1_9GAMM      -------TAGALDYNVAAAQFLAGGYRAHSRVDRRSAHARLGFDPGR---GRQLVLVLDG
A0A2Z6E1Y9_9GAMM      -------MLGSLDYNVAAGQFLSGGYRAHSRVNRQSAHARFGIPLGA---QRKLTVVLDR
H8L2W9_FRAAD          -------KLGAVSYNVGFTHFQTDGYRQHSQAQRESFNAKFGVDVGS---GGRLNLVINS
A0A0A0MB64_9GAMM      --------DGEGSFLVDLVDLDTDGYRDHSAASRRQGQMVLKGALGT---GGRYTVLANS
A0A0A0EUE8_9GAMM      --------DDHGDLLVDLVNIDSDGYRDHSAARRTSGQALLRGDVG----GGRFTVLFNG
A0A0D0S4F9_9GAMM      --------DKDGSFVGDFADVRNDGYRRHSRSHRRSGQAVLKGVAG----DTRYTVLVNG
A0A3M8SXH2_9GAMM      --------SGTHGFSLDTSQVDVDGYRDHSTARRRNAQAMVKGQASD---DTRHTLLFNG
A0A087MHC6_9GAMM      ---------THTGMRLDLQRASADGYREHSAWRRDGAQLQLQGETAL---GGDWTLLANH
A0A091BIH3_9GAMM      -------GDPRHGLRVDAARAAGDGFRDHSAWRRDTGQAQLRGALGR---G-RYTLLLNT
A0A2S5TFI1_9GAMM      -------LDGKLGYRIEGLRFMTDGYREHSAARRDQVAATASWQIDE---TRRLGLVFNS
YNCD_ECOLI            ---------GDVDYTVSTTRFTTHGYRDHSGAQKNLANAKLGVRIDE---ASKLSLIFNS
A0A0H3JEX9_ECO57      ---------GDVDYTVSTTRFTTHGYRDHSGAQKNLANAKLGVRIDD---ASKLSLIFNS
A0A0V9J5V7_9ENTR      ---------GDVDYTVSTTRFTTHGYRDRSGAQKNLANAKLGVRLDE---ASKLSLIFNS
A8AGL3_CITK8          ---------GDVDYTVSTTRFTTHGFRDRSSAQKNLANAKLGVRLDD---ASKLSLIFNS
A9MQZ4_SALAR          ---------GDVDYTVSTTRFTTHGYRAHSGARKNLANAKLGVRLDD---ASKLSLIFNS
A0A2X4WLW1_SALER      ---------GDVDYTVSTTRFTTHGYRAHSGARKNLANAKLGVRLDD---ASKLSLIFNS
Q8ZPD5_SALTY          ---------GDVYYTVSTTRFTTHGYRDHSGARKNLANAKLGVRLDD---VSKLSLIFNS
A0A090UZX5_PSEVU      ---------GDVDYTVSSTRFITSGYRDHSGARKNLANAKLGVRIND---VSKLSLIFNS
A0A3R9NNT4_9ENTR      ---------GDVDYTVSTTRFTTKGYRDHSGARKNLANAKLGVRIDD---ASKLTLIFNS
V5CWI7_ENTCL          ---------GDVDYTASTTRFVTHGYRDRSGARKNLANAKLGVRIDE---ASKLNLIFNS
A0A0G3Q8J0_9GAMM      ---------GDVDYTVSSTRFVTHGYRDRSGARKNLANAKLGVRIDE---ASKLTLIFNS
L0M2G6_ENTBF          ---------GDVDYTVSTSRFSTHGYRDRSGAQKNLANAKLGVRIDD---ASKLTLLFNS
A0A2X3EGP8_KLUCR      ---------GDVDYTVSTNRFITRGYRDHSAARKNLANAKLGVRIND---ASKLTLLFNS
A0A2P5GUQ1_9ENTR      ---------GDVNYTVSSSRFATHGYRDHSGARKNLANAKLGVRIDD---VSTLTLLLNS
A0A0H3GQG7_KLEPH      ---------GDVDYTVSTNRFTTHGYRDHSGARKNLANARLGVRIND---VSKLTLLLNS
W1DH48_KLEPN          ---------GDVDYTVSTNRFTTHGYRDHSGARKNLANARLGVRIND---VSKLTLLLNS
A6T9R9_KLEP7          ---------GDVDYTVSTNRFTTHGYRDHSGARKNLANARLGVRIND---VSKLTLLLNS
W1H5G2_KLEPN          ---------GDVDYTVSTNRFTTHGYRDHSGARKNLANARLGVRIND---VSKLTLLLNS
A0A2X2EHB5_RAOPL      ---------GDVDYTVSTNRFTTHGYRDHSGARKNLANAKLGVRIND---VSKLTLLFNS
A0A0H3G166_KLEAK      ---------GDVDYTVSTNRFTTHGSRDHSGARKNLANAKLGVRIND---VSKLTLLFNS
A0A085AK19_9ENTR      ---------GDVDYAVSTSRFATHGYRDHSGARKNLANAKLGVRLNE---DSKLTLLFNS
E3G830_ENTLS          ---------GDVNYAVSASRFATQGYRDHSSARKNLANAKLGVRIDD---VSTLTLLFNS
A0A0J5LP01_PLUGE      ---------GDVDYTVSSSRMITRGYRDHSGARKNLANAKLGVRIDD---ASKLTLLFNS
A0A2P8VLK3_9ENTR      ---------GDVDYAVSTTRFTTHGYRDHSGARKNLANAKLGVRLDD---ASKLTLLLNS
A0A0J8VQQ2_9ENTR      ---------GDVDYSVSTTRFTTHGYRDHSGARKNLANAKLGVRLDD---ASKLTLIFNS
H5V7A7_ATLHE          ---------GDVNYTVSSTRFTTHGFRDHSDARKNLANAKLGVRIDD---VSTLTLLLNS
S3ISV7_9ENTR          ---------GDVDYAISASRFTTHGYRDHSSAQKNLGNAKLGVRLDD---ASKLTLMFNS
A0A0A2VJ30_BEABA      ---------GDVDYAISASRFTTHGYRDHSSAQKNLGNAKLGVRLND---VSKLTLLFNS
A0A495AHN8_9ENTR      ---------GDVDYAVSASRFTTHGYRDHSSAQKNLGNAKLGVRLDD---ASKLTFLFNS
A0A085GER1_9ENTR      ---------GDVDYAISASRFTTHGYRDHSSAQKNLGNAKLGVRLNE---ASKLTLLLNS
A0A3N1J2H5_9ENTR      ---------GDVDYTISTNRFTTHGYRDHSSARKNLANARLGVRIDD---VSKLSLMLNS
A0A071M309_9ENTR      ---------GDVDYTISTQRMTTKGYRDHSGARKNLANARLGVRLND---VSKLTLLFNS
D4GEA9_PANAM          ---------GDVNYTLSASRFTTHGYRDHSAAQKNLGNAKLGVRIDD---VSTLTLLFNS
A0A1T4KVZ7_ENTAG      ---------GDVNYTVSASRFTTHGYRDHSAAQKNLGNARLGVRIDD---VSTLTLLFNS
A0A2P5INZ9_9GAMM      ---------GDVNYTVSASRFTTHGYRDHSEAQKNLGNAKLGVRIDD---VSTLTLLFNS
A0A0U5L2I1_9GAMM      ---------GDVNYAVSTTRFTTHGYRDHSSAQKNLANAKLGVRIDD---LSTLTLIFNS
A0A085JEY3_9GAMM      ---------GDVDYTASVSRFTTHGYRDHSGASKNLANARLGVRIDD---DSTLTLLVNS
A0A095T8R6_9GAMM      ---------GDVDYTASVSRFTTHGYRNHSSAEKNLANARLGVRIDD---DSTLTLLFNT
A0A1I4VBV2_9ENTR      ---------GDVNYLISASRFTTHGWREHSAAQKNLGNAKLGIRIDD---VSTMTLLFNS
A0A2G8EM73_9GAMM      ---------GDVNYLVSASRFTSHGWREHSAAQKNLANAQLGVRIDE---RSSLTLLFNC
L0M9M2_ENTBF          ---------GDVNYTVSSSRFSTHGFRDNSAAHKNLLNAKLGVKVND---TGSLTLQLNS
A0A4P8YJU9_9ENTR      ---------GDLNYDLTTSRFSTHGFRDHSSAHRDLTNAKLGVNIDD---RSSLTLSFNS
A0A2I0G1J5_9GAMM      ---------GDLNYSVSTTRMTTEGYRDHSGARKNLANAKLGVQIDD---VSSLTLLFNR
A0A2N5EP52_9GAMM      ---------GDVNYAVSATRFTTHGYRDHSGAQKNLGNAKLGVRIDD---VSTLTLIFNS
W0HYU3_9GAMM          ---------GDVNYAVSTTRFTTHGYRDHSDARKNLGNAKLGVRIDD---VSTLTLLFNA
D4E804_SEROD          ---------GDVNYAVSATRFTTQGYRDHSGARKNLGNAKLGVRIDD---VSTLTLLFNS
A0A2X5BTZ1_SERRU      ---------GDVNYAVSATRFTTEGFREHSGARKNLGNAKLGVRLDD---ASTLTLLFNS
A0A240C4B4_SERFI      ---------GDVNYSISGTRFTTRGFRDHSGAQKNLGNAKLGVRIDD---VSTLTLLFNS
A0A250B6D5_9ENTR      ---------GDVNYAVSATRFTTQGYRDHSGAQKNLGNAKLGVRIDD---VSTLTLLFNS
A0A0F7HDW7_SERFO      ---------GDVNYAVSATRFTTEGFRDHSGARKNLGNARLGVRIDD---VSTLTLLFNS
D8MPI3_ERWBE          ---------GDVNYTISGSRFTTNGYRDHSGTQKNLGNARLGVRIDD---VSTLTLMLNS
A0A3R9FPK1_9GAMM      ---------GDVNYMISGARFTTHGFRDQSGTQKNLGNGKFGVRIDD---VSTLTLMFNS
A0A014LVL6_9GAMM      ---------GDVSYNISASRFTTRGFRDQSGTQKNLGNGNFRVRIDD---VSTLTLMFNS
A0A0J8YI36_9GAMM      ---------GDVNYTLSGSRFTTHGFRDHSGTQKSLGNGKFGVRLDD---VSTLTLMFNS
A0A2S9IIG0_9GAMM      ---------GDVNYTISGSRFTTHGFRDHSGTQKSLGNGKLGVRLDD---VSTLTLMFNS
A0A0Q4MYX6_9GAMM      ---------GDVNYTISGSRFTTHGYRDHSGTQKSLGNGKLGVRIDD---VSTLTLMLNS
B2VBJ4_ERWT9          ---------GDVNYTLSGSRFTTHGYRDHSGTQKSLGNGKLGVRLDD---VSTLTLMFNS
A0A0L7T7S4_9GAMM      ---------GDVNYAISGSRFTTHGYRDHSGTQKSLGNGKFGVRLDD---VSTLTLLFNS
A0A4R1N717_9GAMM      ---------GDVNYSVSASRFTTQGYRDHSGAQKNLGNAKLGVRLDD---ASTLTLMFNS
A0A0Q4M9F3_9GAMM      ---------GDVNYTISASRFTTQGFRDHSSARKNLGNGKLGVRIDD---RSTLTLMFNS
H2J1M3_RAHAC          ---------GDVNYLISGSRFTTDGYRDHSGTQKNLGNGKLGVRIDD---ASTLTLMFNS
A0A4R3YW44_9ENTR      ---------GDVNYLISGSRFTTDGYRDHSGTQKNLGNGKLGVRIDE---ASTLTLLFNS
A0A3N9TG09_9VIBR      ---------GDMTYTLSTSRFSTHGFREHSAADKDIANAKLGFIIDN---TSKLTLILNS
F0KN91_ACICP          ----------EPSYVISSSYFDTDGYREHSGAEKVLNNAKLSWNLVD---GSKINWVTNY
A0A0D5YFB1_ACIBA      ----------EPSYIISSSYFDTDGYREHSGAEKVLNNAKLSWNLDD---GSKINWVTNY
N9AIG7_9GAMM          ----------EPSYVISSSYFDTDGYRDHSAARKVLNNAKLTWNLDD---GSKINWITNY
A0A380UGG0_ACIJU      ----------EPSYIISSSYFNTDGYRDHSSAEKVLNNAKLTWNLED---GSKINWVTNY
A0A385C2T7_9GAMM      ----------EPTYVISSSYFDTDGYRDHSAAHKVLNNAKLTWNLDD---GSKINWITNY
A0A2U3MXX0_9GAMM      ----------EPAYVISSSYFDTDGYRDHSSAHKVLNNAKLTWNLDD---GSKINWVTNY
V2UV07_9GAMM          ----------EPAYVISSSYFDTDGYREHSAADKVLNNAKLTWNLSD---GSKINWVTNY
A0A2V1HFX4_9GAMM      ----------EPAYVISSSYFDTDGYREHSAADKVLNNAKLTWNLSD---GSKINWVTNY
V2UQQ6_9GAMM          ----------QPAYVISSSYFNTDGYRDHSAADKVLNNAKLTWNLDD---GSKINWITNY
A0A1Y3CEJ3_9GAMM      ----------EPSYVISSSYFDTDGYREHSAARKVLSNAKLTWNLED---GSKVNWVVNH
N8NZW8_9GAMM          ----------EPSYVVSSSYFDTDGYRDHSAARKVLSNAKLTWDLDD---GSKVNWIVNH
A0A0M4GVP7_9GAMM      ----------EPSYVVSSSYFDTDGYREHSAAKKVLSNAKLTWDLDD---GSKVNWILNH
A0A3B7PUD9_9GAMM      ----------EPSYVVSSSYFETDGYRDHSAARKVLSNAKLTWDLDD---GSKVNWIVNH
A0A0E2GK04_ACIRA      ----------EPSYIISSSYFDTDGFREHSAARKVLNNAKLSWNLED---GSQVNWVTNY
A0A369PLG9_9GAMM      ----------EPSYVISSSYFDTNGYRDHSSAHKVLNNAKLTWDLED---GSKINWMNNY
A0A145X2Y7_9GAMM      ----------EPSYILSSSYFDTDGYRDHSGANKTLTNTKLTWDLDD---GSKINWINNY
A0A0N9VRY0_9GAMM      ----------EPSYIISSSYFDTHGFRDHSTAQKKLNNSKLTWNLEN---GSEVNWIINH
A0A1Z9YU89_9GAMM      ----------APAYVISSSYFDTNGYREHSGADKVMTNAKLTWQLDD---GSKINWVLNR
A0A1E7RFQ6_9GAMM      ----------EPAYVISSSYFDTDGYREHSGANKALTNAKLSWNLDD---GSKVNWVINH
A0A1B2M179_9GAMM      ----------QPAYVISSSYFDTDGYREHSAARKALHNAKLTWNLDD---GSKINWVLNH
A0A3B7M4C8_9GAMM      ----------EPSYIISSSYFDTDGFRDHSEAEKVLSNAKLTWKTQN---DSIINFIVNS
A0A1G6LB21_9GAMM      ----------QPAYYISNSYMQTDGYREHSGADKILQNAKLTWDLDD---GSEINWVVNR
X2HCA5_9NEIS          ----------LPAYNISSSYFDTNGYREHSDARKVLNNAKFTWDLND---GSTLNWVLNQ
A0A2Z3HX37_9GAMM      ----------TFNYTLSGSHFSTTGYRDHSDTQKNLQNMKLSWQIDP---SKKVTFVVNS
A0A4V6NPZ9_9NEIS      ----------LPAYMLSLARFQTDGYRDHSSAFKNMANANVKWQLDN---GATLKLIANS
A0A261TCQ1_9BORD      ----------DIDYVVGLSRFTTDGYRDHSGARKNLANAKIGLRPDA---DSRLTFVLNS
A0A0H4VVP6_9BORD      ----------ELDYVVDLSRFTTDGYRDHSGARKNLANAKLGLQLDD---ASRLTLVLNS
D4XI85_9BURK          ---------GDLDYVLSATRFTTDGYRDHSAARKNLANAKLGLQLDD---ASRLTIVLNS
A0A0S1Y9D8_9BORD      ----------NVDYLVDTTRFTTDGYRDHSSARKNIENAKLGIQLDD---RSRLTVIANR
A0A261U1C3_9BORD      -----------FDYVVSANRFTTDGYRDHSSSRKNLGNAKLGIQLDD---DSRLTVVANS
A9IF94_BORPD          -----------LDYVLSANRLTTDGYRDHSAARKNLGNAKLGVQIDD---ASRLTVVVNS
A0A157SHK2_9BORD      ----------ELDYVVSVNRMTTDGYRDHSAARKTLGNAKLGLQLDQ---DSRLTLVMNS
A0A3A3GCR1_9BURK      ----------AIDYLVSTSRFTTDGYRDHSAASKNLVNAKLGIQLDN---DSKLTLVVNS
A0A410UXB5_9BURK      ----------ALDYLVSASRFTSDGYREHSDAARNLANARLGIRLDT---DSKLTLVANS
F4GNG9_PUSST          -----------LDYLLSTSRYTTDGYRDHSAARKNLANAKLGLQLND---DSRLTLVMNS
A0A1M5WFE4_9BURK      ----------GIDYLLSATRFTTQGYRDHSGARKNLGNMKLGLQFDD---DSKLTLIANS
A0A2N4UGS7_9BURK      ----------ELDYVLSTSRYTTQGYRDHSGTRKNLGNMKLGLQFSD---DSRLTLIGNS
A0A368WU09_9BURK      ----------EMDYLLSANRFTTQGYRDHSGARKNLFNAKLGFDLAS---GNRLTLVANH
V2G2U9_9BURK          ----------GLDYLVSASRFTTQGYRDHSAARKNLGNARLTWRPDA---DSSWTLVANA
W0PBC2_9BURK          ----------AIDYLLSTNHFRTDGYREHSKAEKNQVNAKLGLNVGQ---DGHLSLLLNH
A0A4R3V1Y1_9BURK      ----------LTDYNLSASRMTLDGYRDHSKTSKTLANARLGFQFAD---DSALTLIANH
A0A171KR87_9BURK      ----------LTNYNVSASRQTLDGWRDHSEMSKNQGNARLDFAFAD---ASRLSLLASY
A0A3N1XDZ5_9BURK      ----------VTDYNLSANRFTTQGYRDHSAARKNLANARVGVSLGD---DSKLTLVANS
A0A3M6QPK2_9BURK      ----------VQDYVLSATRFETDGYRRHSQAERGIANARLGIGLAD---GSTLKLVANH
A0A0U1Q3B1_9BURK      ----------LEDYNLSATRFETDGYRDHSEARRGIVNARLGVRLND---TNRLKLVANH
A0A0H2M5I3_VARPD      -----------VDYLLNASRFQTDGWREHSAARRDIANGKLGIALDN---GDKLTLVLNS
A0A1I5S4R6_9BURK      -----------IDYLLGASRFQTDGWREHSAARRDIANGKLGIALDN---GDRLTLVVNS
A0A126ZJ57_9BURK      -----------VDYLLSGSHFTTDGWRDHSAATRDIANGKLGIALDN---GDRLTLVVNS
A0A2P8KRE4_9BURK      -----------VDYTLSASRFHTDGWREHSAADREIQNGKLGFRLDD---GSKLTLVFNS
A0A109D1U4_9BURK      -----------VDYTLSASRFHTDGWREHSAADREIQNGKLGFRLDD---GSKLTVVFNS
A0A244EFB9_9BURK      -----------VDYTLSASRFHTDGWREHSAADREIQNGRLGFRLDD---GSKLTLVFNS
A0A1G6RCE9_9BURK      -----------IDYLLSASRFHTDGWREHSAADREIQNGKLGFRLDD---GSKLTLVFNS
A0A1H4FD15_9BURK      -----------VDYLLSGSHFSTDGYRDHSEAQRNIVNGKMGFSLDD---GSRLTLIANS
A0A147GS36_9BURK      -----------VDWRLSASRFSTDGWRAHSAAQRDLANGRVGIDLDQ---GGTLTLVFNR
A0A1I4NTN6_9BURK      -----------VSYLLSGSHFETDGYRDHSAAERNIINGKLGIQLGD---DSKLTVVMNG
A0A2A7UZW1_COMTR      -------------YVLSASRFLTDGYRDHSAADRNIANAKLSTAIGD---DAQLTIVANT
A0A0W7YXY2_9BURK      -------------YLVSASRFLTDGYRAHSAADRNVGNVKLSAAIGD---DARWTLVANT
A0A014MHS3_9BURK      -------------YVVSASRFMTDGWRDHSAADRNVANAKLSTALGD---DARLTLVANT
A0A363RRR7_9BURK      -------------YVLSTSRFMTDGYREHSAADRNLLNAKLVIPLAH---DDKLTLVANH
A0A1I7FES2_9BURK      -------------YVVSASRFLTDGYRPQSAADKNLFNARLDTDSGP---DSHLMMVVNH
A0A2S0MBY6_9BURK      -------------YVISASRYLTDGWRRQSAADKNLLNARIDTRVGA---DGQLTLVASH
D0J7S7_COMT2          -------------YVLSASRFLTDGYRAQSAADKNLFNARIDVKPDE---YSQLTLVANH
A0A1W6LA37_9BURK      -----------LGYVVGASRFVTGGYRDHSEADRRLGNAKLTLKPDE---QSRLTFVANS
A0A0Q6W3F1_9BURK      -----------FGYVVGASRFTTDGYRDHSEARRNLGNAKLTWRPDT---DSRVTLVANS
A0A0Q7AJE6_9BURK      -----------FGYNLSASRFQTDGYRDHSETERTLGNAKLTFRPDA---DNKWTLIANS
A0A1P8K341_9BURK      -----------IGYVASISRFQTDGYREHSSAERNLGNLKLTTKPDD---DSKVTLIANS
A0A0Q7T5N8_9BURK      -----------FAYTLGASRFETDGYRRHGAAERRLANARLNWKLGT---DTQLTLVANS
A0A4R3UJN9_PELSC      -----------FAYTLGASRFETDGYRQHSQAERRLGNARLNWKLGS---DTQLTLIANS
A0A254N915_9BURK      -----------LGYTLGASRFTTDGYREHSAADRRLANARLAWQLGE---RTRLTLVANS
A0A3N7CF62_9BURK      -----------FSYMLSASQFDTEGYREHSQAQRRLGNVKLSLRPDE---ASKLTLVANR
A0A0S9NFX1_9BURK      -----------VGYVVSASRFATDGYREHSAARRTLANAKLTLRPHE---DGKLTLVANR
A0A0Q4Y1L3_9BURK      -----------VGYVLSASQFRTDGYREHSETRRTIANAKLTLRPHE---DGKLTLVANR
A0A0Q6LB83_9BURK      -----------LSYLLSASHFETDGYREHSAARRDIGNAKLVWRADE---GTRWSVVLNS
A0A140HL98_9BURK      -----------LGYVASINHLGYDGWRDHSEVRRDLGNARLDFQTGE---GRQWTVVANA
A0A1S8CVI7_9GAMM      -----------FSHVVSLSNTEIDGYREHSAAERQLLNAKLSYDINP---DASIMLLLNA
A0A4Q5VJ30_9GAMM      -----------ISHVLSLSNTELDGYREHSAAKRQLLNAKLKYDINP---DSSMMLLLNS
A0A3R8S8N4_9BURK      -----------VNYLVNFSHFETDGWRQHSAAQRDQFNTKLRWQLPD---RATLTLVGGY
A0A1B3PN99_9BURK      --------TPGWSYTLEASRFATDGQRPQSAASRSTANLKLSRTDEQ---GGRTVLVYNQ
A0A1Y2QXX8_9BURK      --------APGWGYTLDVGKFATGGERAQSAASRASGNLKLTRAHE----GGRSVLVFNR
A0A1C9VIT9_9BURK      --------APGWSYALDVGRFETDGQRPQSAAHRSTANARLSRAHD----GGRTTLVFNR
A0A0T2Z1W2_9BURK      --------APGWSYTLDVGKFATDGARPQSAAHRSTANARLSRAHD----GGRTTLVFNR
A0A0N7J941_9BURK      --------APGWSYALDVSGFATDGTRPQSAADRSTANMKLSRSHE----GGRTVLVFNR
A0A0Q4GWK8_9BURK      ----------EWGYALDASRFATDGPRAQSAADRQSGNLKLSRRHGEGETAGRLTLLASR
A0A369AP48_9BURK      ----------ALGYLVDVAHFTTDGLRAQSAARRDNAYFKLSHSDE----DGRLVAVFSR
A9BZT3_DELAS          -------GSAPWRYAIHIERFATDGMRPQSAADRSTAHMKLSRKQG----DDQWLLQYQE
A0A1A9HU13_9BURK      ----------GWEAQGGVSRMETDGTRPHSAARRTLANGRLAWTGA----RDQVLLLVND
A0A1I6JQA5_9BURK      ----------GWEARLGASHLEVDGSRPHSAARRTLANGRLAWTGA----RDQVLVMLSD
A0A3S2U0P2_9BURK      ----------GLDLRASASQMTIDGFRPQSGARKTQAGARLGWQGT----RDQVVVLLNH
A2SEP8_METPP          --------GRGFDLRFGASYLDYDGFRPQSSARRTLANLRLGWTGE----RDTVVVSVNH
A0A4Q7W0G4_9BURK      --------GRGLDLRLGASYFEIDGFRPHSSAERTLANLRAGWTGD----ADTVVVSLNY
A0A0G3BF75_9BURK      ----------GWNVRAGVAGYTTDGPRPHSEARRMLGNLRLGWQGE----RDSVTLHANL
A0A1W6SPZ7_9PROT      --------TGPFNYVVDISRFETHGYRDHSAAARYQASAKLTYRFTH---DATLTLVTNE
A0A1G5DBV6_9PROT      ----IGGTPGPFNYVVDISRFETQGFREHSAATRYQSSAKLTYRFNQ---DATLTLVTNH
A0A1H7IRG4_9PROT      TNKAIDGTPGPFNYMIDISRFQTQGYREHSAATRYQSSAKLVYKFSY---DSTLTLVANN
A0A1I4YGQ6_9PROT      -----RGTAGPFNYVVDVSRFQTDGYRRHSAATRYQANAKLTYQFND---DSRLTLIVNE
A0A1M7A2V8_9PROT      -----GAVAGPFNYMVDISRFQTDGYRDHSAATRYQASAKLTYRVNQ---DATLTLIANE
Q2Y942_NITMU          -----DVISGPFNYVVDISRFQTSGYRDHSAATRYQASAKATYRFDH---DANLTLVVNE
A0A1I3AWY9_9PROT      ------AIPGPFNYIVDISRFHTEGYRDHSAATRFQANAKLTYRVTN---DSTLTLVFNE
A0A1K1MTB4_9PROT      -------DAGPFNYVVDVSRFETRGYRDHSAAARYQANVKLVHRLGR---DTSLTLVVNE
A0A2R5FGK3_9PROT      -------QGGPLNYTFNANHLSTDGYRQHSDATRDTGHAKVRYDFGG---NSSLTLIADS
A0A1A9NLC3_9PROT      -------QEGAFNYIVNAAHQQSDGYRDHSESTRDTLHGKFSYQASE---DTKITLLATA
C6XA35_METGS          -------NADGMEYLINYSQYSSDGYRDHSANNKKQGTAKFKFNLNE---DTKLTTLVNW
A0A4R3N5M9_9GAMM      -------QSGTVNYVLDAYHAETDGYRDWSRSTKEQANARLKVALDS---GGTLSLIANA
G2DX18_9GAMM          -------QFGDLNGVVDAYHSETDGYRDWSASIKDQVNAKLKYALPS---GGTLSLIANS
F9U8R9_9GAMM          -------QTGRLNYVVDLSRAQTDGYRDWSRATKEQANSKLGIALDG---GGTLSLIVNA
A0A1S8DJE3_9PSED      -------QHGDLNVAANLSRLETDGYRDHSDTRRDMANLRLGWDIDD---ASSLTLLFNA
A0A1H1SUW1_9PSED      -------QHGDLGISSNISRLETDGYRDHSQAQRDLANLRLDWDIDD---ASTLTLLLNS
A0A2A4AVB8_9PSED      -------QHGDLNINANVARLDTDGYRDHSKTQRDTANLRLGWDIDD---ASSLTLLINS
A0A1H1YCW3_9PSED      -------QHGPLNIQANVSRLETDGYRDHSDTRRDLANLRLGWDIDD---ASSLTLLINS
A0A1H2HZE2_9PSED      -------QHDAVNIQTSLARLETDGYRDHSATRRDTGSLRLGIDIDD---VSSLTLLFNA
A0A1H9W884_9PSED      -------QHGDLNISANVSRLETDGYRDHSDTRRDIANLRLGWDIDD---DSSLTLLINS
A0A1V0B1W5_9PSED      -------QHGDLNINANIARLHTDGYRDHSQTRRDSANLRLGWDIDD---VSSLTLLLNS
A0A1I4PI44_9PSED      -------QYGDLNLSTNLSRLESDGYRDHSRVRRDTGNLRLGWDIDE---LSSLTLLVNS
A0A4V3D5B0_9GAMM      -------QHGDLNISGNASRLSTNGYRDHSKTHRNVANLRLGWDINE---LSRLTLVFNS
Q47H81_DECAR          -----------VGYVIDASRFATDGYRDHSAAERDQTMAKLTFRPSQ---DGKLTLIANT
A0A3B7A9J1_9RHOO      -----------LGYVIDASHFATDGYRDHSKAERDQTMVKLTYKPSQ---DGKLTFVANT
A0A133XLV9_9RHOO      -----------VGYVIDASRFITDGYREHSSAERNQQMAKLTWRPDE---DSRLMFIANG
A0A1R1I5A4_9RHOO      -----------LAYVVDASRFVSDGYRDHSAVRRDQGLVKLGVSPSP---DGRLTFVASS
A0A1E7X7J1_9BURK      -----------VGYVLDASRFETDGYRAHSAATRDQAFAKLTLTPMQ---DAKLTIVANG
A0A1H8RG54_9BURK      -----------VGYVLDASRFETDGYRAHSAATRDQAFAKLTVEPLD---NAKLTIVANA
L9PLH7_9BURK          -----------IGYVLDTSRFETDGYRAHSAATRDQAYAKLTLAPAD---GAKLSIVANA
A0A1I4UM90_9GAMM      -----------VGYVLDASRFDTDGYRSHSAARREQAMAKLTLAPLD---GAKLTIVANG
A0A1H8EYS0_9BURK      -----------IGYVLDASRFDTDGYRAHSAATRDQAYAKLTLAPVN---GAKLNIIASA
A0A1I7M6W4_9BURK      -----------VGYVLDASRFDTDGYRDHSAARRDQAYAKLTVAPAA---GAKLTITASA
A0A0Q6VY91_9BURK      -----------IGYVLDVSRFDTDGYRDHGAARRDQAYAKLTLAPVA---GSKLTITASG
A0A0M2WQT2_9BURK      -----------IGYVLDGSRFRTDGFRDHSAARREQAFGKITVKPNV---DSKLTIVANS
W0UZX2_9BURK          -----------IGYVLDASRFETDGYRKHSAASREQAYAKITLEPWM---RSKLTIVANS
A0A2G8SW13_9BURK      -----------LGYVIDVSRFETDGYRAHSAATRDQAFAKLTMQPLE---GGKLTLVANS
A0A2G8T7Z0_9BURK      -----------IGYVIDASRFETGGYRDHSAATRDQGFVKLTMAPAP---GGKLTLVANS
A0A0S4P7E0_9BURK      -----------IDYVIDTSRFDTDGYRAHSAATRDQSFAKLTFAPTS---TSKLTLTASA
A0A1M5VDX9_9BURK      -----------IGYLIDTSRFDTDGYRAHSAATRDQAFAKLTLAPSK---TSRLTISASA
A0A418XFD8_9BURK      -----------LGYVVDASRFETDGYRDHSAAQRDQAFAKLTTTLGT---GTRITVTAST
A0A2U2I768_9BURK      -----------VGYVLDASRFSTDGYRDHSAATRDQGFAKITVAPSA---TSRLTLVGNS
A0A086WGY1_9BURK      -----------FGYLLDASRFETDGYRAHSAATRDQAYAKLVVEPTK---GSRVVLTASG
A0A1S9A6W4_9BURK      -----------VGYLLDASRFETDGYRDHSAATREQAYAKLVVEPSG---TSRLVITASG
A0A0Q5HE07_9BURK      -----------IGYLIDASRFDTDGFRDHGAARRDQAYAKLTMATSP---TSRLVLTASG
A0A098U5Z0_9BURK      -----------FGWLLDGSRFETDGYRAHSAATRDQAYAKLTFDTSA---TGKLTVTASG
A0A0J1D7H4_9BURK      -----------VGYLLDASRFDTDGYRSHSAARRDQAYAKLSFTPSS---TSRLVLVAGG
A0A411X720_9BURK      -----------IGYVVDASRFETDGYRDHSAARRDQQFAKLTVTPDS---RSKLTLVASS
A0A2R4C6S8_9BURK      -----------MGYVLDASRFDTDGYRDHSAARREQAFAKLTFEPDQ---RSKLTVVASA
A0A0K1K069_9BURK      -----------LGYVLDASRFDTNGYRAHSAARREQQYAKLTMAPAK---DGKLTIVANG
A0A0Q8R0R7_9BURK      -----------VGYALDASRFQTDGFRNHSAATREQAHAKLNMHVGG---GGKLTLVATG
N6X6R5_9RHOO          -----------VGFIVDASRFDTDGYRDHSKTRRDQGFAKLSFRPDE---DSTLTLVANG
C4KAP2_THASP          -----------VGFVLDASRFDTDGYRDHSKTRRDQGFAKLTLNPDE---DSTLTLVANG
N6XLG4_9RHOO          -----------VGFVLDASRLDTDGYRDHSEARRDQAFAKITLKPDE---DSKLTLVGSG
A0A2U8GP29_9RHOO      -----------IGYVLDASHFETDGKRRYSAATRDQGFAKLTLNPDE---DSKLTLIASG
A1K9Y4_AZOSB          -----------IGYVLDASHFETDGERRYSAAERNQAYAKLTFRPDE---DSKLNLIFSS
A0A4R6DSJ4_9RHOO      -----------VGFVLDTSHFETDGARDYSSAKRDQAFAKITIKPDE---DSRLTLLASS
N6XZE9_9RHOO          -----------VGFVLDASRFETNGERRYSAARRDQSFAKITLAPDE---DSKLTLLLSS
S9ZHQ0_9RHOO          -----------IGFVLDTSRFETNGERDYSAARRDQSFAKITLAPDE---DSKLTLLVSN
A0A323V0R6_9RHOO      -----------VGFVLDASHFETDGERRYSSAKRDQAFAKITLAPDE---DSKLTLLASG
A0A290ZTV7_9RHOO      -----------IGYVLDASHFETDGERDYSAARRDQAFAKITLAPDA---DSKLTLLASG
A0A0K1J2B7_9RHOO      -----------VGYVVDASRFDTDGYRDHSAATRDQLFGKLLFRPDQ---DSKLTLVANA
H0Q397_9RHOO          -----------VGYLVDVSRFDTNGYRDHSAATRDQAFAKVRVRPDE---DSKLELVASA
Q5NZA7_AROAE          -----------VGYLLDASRFDTDGYRDHSAATREQAFAKLNFAPDA---DSRLTLTASG
A0A2T4IH53_9RHOO      -----------IGYVLDASRFDTDGYRDHSATTRDQAFAKLTLRPNE---DGKLSLVANA
A0A2K9LB04_9RHOO      -----------VGYLVHGSRFATEGYRDHSAATRDQAFAKLNLKPNA---DGKLTLVASG
A4XVG0_PSEMY          -----------AGFILNRSHFETDGYRDHSGAILDKTFAKLTLYLDD---ASKLSLSFSQ
A0A1H2FE51_9PSED      -----------GGFLLNQSQFSTDGYREHSNASIDKSFAKLTLTPDI---DTRLALIYTR
S6AYR3_PSERE          -----------VGYLVNRSHFETDGYRDHSAAQFDKTFAKLTLNPDA---DTRLALIYSD
A0A4Q9R5Y6_9PSED      -----------IGFVLDASRMDTDGYRDHSAARRDQTFAKLNFRPDE---DSKLALIYSS
F6A897_PSEF1          -----------VGFVLDASRMDTDGYRDHSAARRDQTFAKLNFKPDE---DSKLALIYSS
A0A2T5HHJ3_9PSED      -----------AGFLLDASRMDTDGYRDHSAARRDQTFAKLNLKPDA---DSKLALIYSS
A0A0J6GFN2_PSETA      -----------VGFVLDASRMDTDGYREHSAARRDQTFAKLNLKPDE---DSKLALIYSS
A0A1T1ICR8_9PSED      -----------AGFVLDASRMDTDGYRDHSAARRDQTFAKVNFKPDD---DSKMALIFSS
I4N656_9PSED          -----------TGFVLDASRMDTDGYRDHSAARRDTTFAKLNLKPDD---DSKLALIYSS
A0A385Z4L3_9PSED      -----------AGFVLDASRLDTDGYRDHSAARRDQTFAKLNLDPDA---DSKLALIYSS
A0A4V2KCT8_9GAMM      -----------VGFLFNASRMDTDGYRDHSAARRDQVFGKLSFTPDE---YSRLALVYSS
A0A077LH73_9PSED      -----------AGFIVDASRMDTDGYRDHSSARRDQTFAKVHVNPDA---DSRLALIYSS
A0A2X4AFB6_PAULE      -----------AGFVLDASRLDTDGYRDHSAARRDQTFGKLTLHPDE---DSKLALIFSS
A0A089WWL9_9PSED      -----------AGFIVDASRMDTDGYRDHSAARRDQTFAKVHVNPDQ---DSRLALIFSS
A0A383RW06_9PSED      -----------AGFVLDASRLDTDGYRDHSAARRDQTFAKVHVRPDD---DSRLAVIFSS
A0A0X8BYJ1_9PSED      -----------AGFLLDASRMDTDGYRDHSAARRDQTFAKGHFKPDA---DSRVAVIFSS
Q9I1I6_PSEAE          -----------VGFLVDASRMDTDGYRDHSAARRDQTFAKLNFRPDA---DSRLALIYSS
A0A1H0FRE3_9PSED      -----------AGFVLDASRLDTDGYRDHSAARRDQTFAKLNLRPDD---QSRLALIAST
A0A139SXG9_9GAMM      -----------AGFVLKTSRVDTNGYRKHSSALREQNFAKLTLHPDD---KSRIALIYSD
A0A1C3K4L2_9BURK      -----------VGYVLDASRMSSDGYREHSAVRRDQGFGKLTIRPDD---RSTLRVVFSS
A0A0L6T3M2_9BURK      ----------TDAVSLDASSFRTDGYREHSTARRDQINGKWQHDPSA---GTRVSVVVNS
A0A0K8NZK5_IDESA      ----------GQGITVDASHFETDGYREHSAAQRGQLNARWQAELSR---DTSVSVVLNA
A0A257DDF6_9BURK      ----------DYGLTIEGADLRTDGFRPHSESERRQLNARWQAQATD---DTHVAVVLNA
A0A1P8FP42_9PROT      ----------PHAYTVDLSHFETDGYRDHSQAQRDQLNAKWRWQWDA---GTRIDTTVNA
A0A1V4CI52_9BURK      ----------SLNYVIDHSDFSTEGWRVNSAAKRKHTNAKLRWAASD---ATKVTLVANA
A0A1V3RSP5_9BURK      ----------SLNYVIDHSDFSTDGWRTNSAAKRQHTNAKLRWTASE---QTKFTLVANA
A0A4V2JG24_9BURK      ----------GLNYLIDLSQFETDGWRQNSAAERKQLNARLRWQASE---QTRVTVVANA
A0A2S0MEE8_9BURK      ----------RLNYVLDVSDFRTDGWRDNSAARRRHLNAKLRIDLDE---RTRLTLVANV
A0A069IDM8_9BURK      ----------KIGGVLDAWTFETDGYRDHSAARRRQLNAKVVAEPVT---GTRVTLLFNA
A0A0C4YTG2_9BURK      ----------KIGGVLDAWTFETDGYRDHSAARRRQLNAKVVAEPVT---GTRVTLLFNA
A0A1D9H742_9BURK      ----------ALGASVDAWTFTTDGYRGHSAARRRQLNAKVVAEPAA---GTRVTALLNV
Q0JZD3_CUPNH          ----------RLGGSLDAWTYQTDGYRDHSAARRYQLNAKVVAQPAS---GTRVTGQFNY
Q46RM0_CUPPJ          ----------KLGGTLDAWTYQTDGYRDHSAARRYQLNAKVVAQPTD---ATRVTGQFNY
A0A1I1SRE0_9BURK      ----------RLGGSLDAWTYQTDGYRDHSAARRYQLNAKIVAQPTT---ATKITGQFNY
A0A3A3FNJ3_9BURK      ----------ELGGLLDVSHYETDGYRDHSAAERTQINGKVLWRPSS---STRITGLINS
A0A0Q8QVE3_9BURK      ----------ELGGLLDVSHYETDGYRDHSAAERTQLNGKVLWRPTN---DTRITGVVNV
A0A3A3FKH4_9BURK      ----------TLGGLLDVSRYETDGYRDHSAAERTQVNAKVLWKPSA---STTVTGIVNL
A1VRM6_POLNA          ----------TLGGLLDVSRYSTDGFRDHSAARREQLNAKVVAKPSA---DTTLTGIVNL
A0A068YS68_9BURK      ----------TLGGLLDVSRYSTDGFRDHSAARREQLNAKVVARPSA---DTTLTGIVNL
F1W3W1_9BURK          ----------VIGGTIDVSTYSTDGYRDHSAAERTQFSGKVVVRPSA---ATTITGLVGY
                                              * *  .                              

F5Y3F6_RAMTT          VDMPDVQDPLGLTRAEYEADPRQASPAAL-----------TFNTRKSVDQLQAGAILEHR
A0A0Q5ZK33_9BURK      VDMPDTQDPLGLTRTEFDADPRRAGSGAL-----------DFNTRKSVEQQQAGLILEHR
A0A4Q3LHC8_9BURK      VDMPDVQDPLGLTREDWERDPRGVDDAAI-----------DFNTRKSVDQVQGGIIVDHV
A0A1S8FZB0_9BURK      VNMPGVQDPLGLTRAEMLANPRQATPSAY-----------TFNTRKSVSQLQGGIVFDQR
A0A0C5J8D9_9RHOO      VDMPDVQDPLGLTRAQFEANPEQAGTNAL-----------AYNTRKSVAQHQLGLAYEQK
A0A1W1XZC8_9NEIS      VRA-DADDPLGLSRAQYEANPQQADASAL-----------RYNTRKALDQQQFGASLDQP
A0A1M5N1B9_9GAMM      FSSPDTQDPLGLTRAQFNADPSQATVQAT-----------QFNTRKSAEQNQGGLIYDLR
A0A4R7NZ33_9GAMM      FDSPDTQDPLGLTRDQFRDDPEQATSVAE-----------QFNTRKSAEQTQLGAIYEHA
A0A1H9JUC6_9GAMM      MSTPHAQDALGLTRAQFQADPSQATSVAT-----------QFNTRKSADQTQLGAVYERD
A0A2T5MEC7_9GAMM      LSAPLVQDPMGLTPAMFDANPRQVAAPAN-----------TYNTRKSTQQAQLGAVYEYK
I7ZK18_9GAMM          FTT-DADDPLGLTAAQAEENPRQVATQAT-----------QFDTRKSVDQTVGGVVYDLR
A0A1I2HQE2_9GAMM      FAMPHAEDPLGLTRAQFDENPRQATTAAR-----------QFDTRKSVDQTQGGLIYEWQ
A0A3N0VKQ9_9GAMM      FDSPEALDPLGLTRAQAQADPRQAAPAAL-----------LFDSRKSTAQDQLGAVLSQR
A0A091AMW3_9GAMM      LDAPDAQDPLGLDRAQFDADPSQTTPQAR-----------AFDTRKSVRQSQLGGTWQRA
A0A4R3YN70_9GAMM      LDVPDAQDPLGLTRAQYQANPRQVASVAD-----------TYNTRKSVDQQQAGLIYEQR
A0A1K1RTB7_9GAMM      LDVPDAQDPLGLTHAQFKADPRQAAAVAD-----------TYDTRKSVDQQQVGLIYDQR
I4VPH9_9GAMM          MNLPGAQDPLGLTPEQFHDNPRQADEAAT-----------TFNTRKSVSQQQAGLTYDDQ
A0A099CZ84_9GAMM      LNLPEAQDPQGLTPQQYAEDPRQAATPAE-----------PYNTRKSVSQQQGGLIYDDQ
A0A160DXQ1_9GAMM      VYIPDADDPLGLTRAQYEANPRQVAAVAE-----------QFNTRKSVDQKQVGAIFEQA
A0A4R2IG71_9GAMM      LALPGADDPLGLTHAQFDADPRGVASVAT-----------QFDTRKSVHQDQGGAIWDQD
A0A1I4ZY64_9GAMM      LSIPEAEDPLGLSREEFAEDPRQATAVAR-----------LFDTRKEVRQTQGGAIWEQT
A0A0Q7PDH8_9GAMM      LSAPDVQDPLGLDRAQFDDDPRQATDGAH-----------RFDTRKSVAQRQLGATVTHD
A0A345ZNC5_9GAMM      FDSPDTQDPQGLTRAQVEADPRQASPSAL-----------LFDTRKSARQVQLGAVFDRS
A0A2M9E3Y4_9GAMM      LDV-DAQDPLGLTAEQARDNPRQAVGVAH-----------QYNTRKTIRQQQLGATYEHG
A0A1B3WBG7_9GAMM      VDIPEAQDPLGLTAEQARENPRQAVVNAF-----------QYNTRKSVRQGQAGALYEHG
A0A0H1AHA5_9GAMM      VDI-DAQDPLGLTADQVRANPRQVAPVAL-----------QFDTRKTVRQHQAGAVYEHG
A0A2A3VKG1_9GAMM      VDI-DAQDPLGLTADQVRENPRQVAAVAR-----------QFDTRKTVRQTQAGAIYEHG
A0A290XBJ0_9GAMM      VDI-DAQDPLGLTAAQVRENPRQVADVAR-----------QFDTRKTVRQTQVGAVYEHG
A0A1H1GMD2_9GAMM      VDLPDADDPLGLTRTQYQADPRQTTSVAT-----------QFDTRKSVRQSQGGLTYEQQ
A0A4V3UU19_9GAMM      LDLPEALDPLGLTAAQVREDPRQATAVAA-----------QFNTRKSVRQTQAGLAWQQP
A0A0Q8FEB5_9GAMM      FDAPDAQDPLGLTRAQAWEDPRQASPVAT-----------QYDTRKSVRQDQLGAVYEWP
A0A4R6YYN2_9GAMM      FDAPDAQDPLGLSRAEALADPRRATAVAT-----------QYNTRKSALQNQLGLVYTQP
A0A4R5TSB5_9GAMM      LDAPDAQDPLGLTWTQYRADPRQVAPVAT-----------QFDTRKSVAQRQLGMTFEQP
A0A1T5KN88_9GAMM      VNLPDAQDPLGLSRAQWQADPRQATGVAL-----------QFNTRKSVRQDQLGLVLDLP
A0A286DF09_9GAMM      LDIPQAQDPLGLTRAQANADPRQVAAVAE-----------QFNTRKSVQQDQAGAVYTQA
A0A3R8NPD5_9GAMM      FHAPDAQDPLGLTRAQMQADPRQATAVAH-----------DYDTRKSVRQDQLGLHWRQP
E6WP04_PSEUU          FDAPDAQDPLGLTRAQMLENPRQATAVAH-----------DYDTRKSVRQDQLGLHWRQP
A0A0E3UN68_9GAMM      FRSPQAQDPLGLTWAQVREDPRQATAVAL-----------QYDTRKSVRQDQLGASWRQP
A0A0R0CUL3_9GAMM      LDAPDAQDPLGLTRAQVAADPRQATAVAH-----------QYNTRKSVRQSQAGLVYSGQ
B8L6Y3_9GAMM          LDAPDAQDPLGLTRAQVAADPRQATAVAH-----------QYNTRKSVRQQQAGLRWTRE
A0A427C8P8_9GAMM      LDAPDAQDPLGLTRAQVNANPRQATAVAT-----------QYNTRKSVRQGQAGLVFTRT
Q8PE83_XANCP          LDAPDAQDPLGLTRAQVTADPRQATAVAT-----------QFNTRKSVRQSQAGAIFTQQ
Q5H6Z9_XANOR          LDAPDAQDPLGLTRAQFNADPAHATSVAT-----------QFNTRKSVRQSQAGAIFTQQ
A0A1C3THW8_XANCT      LDAPWAQDPLGLTRAQFHADPQQATAVAT-----------QFDTRKSTRQAQAGAIFTQQ
A0A0G9I955_9XANT      LDAPWAQDPLGLTRAQFHADPQQATAVAT-----------QFDTRKSTRQAQAGAIFTQQ
A0A0R0C5K6_9GAMM      FDAPHAQDPLGLSREQVRANPHQATAVAG-----------QYNTRKSVRQAQAGAVYTLD
A0A0R0DRJ3_9GAMM      LDAPHAQDPLGLTREQVRADPRQATAVAA-----------QYGTRKSVRQAQAGVVYTLD
A0A0R0A0P3_9GAMM      LDAPDAQDPLGLTRAQFEADPRQATAVAT-----------QFDTRKSVRQSQAGLVYEQQ
A0A1H7WT26_9GAMM      FQS-DAQDPLGLTWAQVQQDRTQATPQAE-----------QYNTRKSIQQNQLGALYTLP
G7UU91_PSEUP          FQS-DAQDPLGLTWAQVQEDRTQATAQAT-----------EYNTRKSVQQNQLGALYTLA
A0A4Q8LC09_9GAMM      FRS-DAQDPLGLTKAQVDADRTQATPQAD-----------QYNTRKSVQQNQLGALYTLP
A0A4Q1JV56_9GAMM      LDMPQAQDPLGLSWAQVQDDPTQATPQAA-----------AFNTRKSVRQSQAGAVWTQD
A0A1I6MP04_9GAMM      LALPQAQDPLGLTRAQVAADPRQAPAAAD-----------QFNTRKSVHQTQGGAVYEFA
A0A4R0YLB1_9GAMM      LALPQAQDPLGLTRSQAWADPRQAAAPAY-----------QFDTRKSVHQSQLGAVYEVS
A0A369UJH1_9GAMM      LALPGAQDPLGLTRAEYHRDPRQATAVAD-----------SFNTRKSVHQTQAGAVYEQS
A0A1H6WZF6_9GAMM      LAQPQAQDPLGLTRDQWRADPRQAVEAAF-----------AFDTRKRLQQQQLGAVWEAR
A0A160N3V9_9GAMM      INQPDTQDPLGLTRAQMEQDSRQATAVAA-----------TYNTRKSAQQNQVGLIYEQT
A0A1V3PWI6_9GAMM      YNQPTAQDPLGLTRAQADADPRQATAVAS-----------QYDTRKSGRQTQIGAIYEQS
A0A0G9HAG6_9GAMM      LDQPVAQDPMGLTKAQLQADPRQASPVAE-----------QFDTRKSTRQDQLGLIYERP
A0A316I2Y1_9GAMM      FDQLRAQDPLGLTAAQVRADPRQADPAAI-----------RFDTRKSTRQGQAGLVYAWR
A0A2Z6E1Y9_9GAMM      FDQPRAGDPMGLTRAQLDADPRQASPAAL-----------QYNTRKSILQNQLGLLYDQV
H8L2W9_FRAAD          MDLPHAQDPMGLTADQYRENRRQAVAQAY-----------QYNTRKSAHQTQAGLVYDQH
A0A0A0MB64_9GAMM      IDL-EADDPQGLTREQLSGDRRAASDGAW-----------TFDTRKTVRQDQVGLNLEQA
A0A0A0EUE8_9GAMM      LDV-EADDPQGLTAEQLQGDRRAASEGAL-----------TFDTRKTVRQDQFGARFERD
A0A0D0S4F9_9GAMM      LDL-EADDPQGLTASQLRGDRRAASDGAL-----------AFDTRKTVRQGQAGAQVEQA
A0A3M8SXH2_9GAMM      VDI-VADDPQGLTAAELAGDRRAASPNSL-----------RFDARKTVRQQQAGARFEHA
A0A087MHC6_9GAMM      LEL-AADDPQGLTAAQLAGNRRAASQGAR-----------LFDTRKTVSQQQLGARLAQA
A0A091BIH3_9GAMM      LDL-RADDPQGLTATELALDRRAASPNSL-----------LFDARKTVAQEQLGTRLEWP
A0A2S5TFI1_9GAMM      LSQPDAQDPLGLTRAQYEADPRQADAAAT-----------TFNTRKSLNDRIGGLRYEQQ
YNCD_ECOLI            VDI-KADDPGGLTKAEWKANPQQAP-RAE-----------QYDTRKTIKQTQAGLRYERS
A0A0H3JEX9_ECO57      VDI-KADDPGGLTKAEWKANPQQAP-RAE-----------QYDTRKTIKQTQAGLRYERS
A0A0V9J5V7_9ENTR      VDI-KADDPGGLTEAEWRDNPQQSP-RAE-----------QYHTRKTIKQTQAGLRYERQ
A8AGL3_CITK8          VDI-HANDPGGLTESEWKANPQQSP-RAE-----------QFNTRKTIKQTQAGLRYERQ
A9MQZ4_SALAR          VDI-KADDPGGLTESEWKADPQQAP-RAE-----------QYNTRKTVKQTQAGLRYERQ
A0A2X4WLW1_SALER      VDI-KADDPGGLTESEWKADPQQAP-RAE-----------QYNTRKTVKQTQAGLRYERQ
Q8ZPD5_SALTY          VDI-KADDPGGLTESEWKADPQQAP-RAE-----------QYNTRKTIKQTQAGLRYERQ
A0A090UZX5_PSEVU      VDI-KADDPGGLTQQEWKQDPHQAP-RAD-----------QYNTRKTIKQTQAGLRYERQ
A0A3R9NNT4_9ENTR      VDM-KANDPGGLDYQEWRDNPRQSP-RGD-----------QYNTRKTIKQTQAGLRYDRQ
V5CWI7_ENTCL          VDI-KADDAGGLSREEWRANPRQSP-RAD-----------AFHTRKTIKQTQAGLRYERQ
A0A0G3Q8J0_9GAMM      VDI-KANDPGGLTKEEWHDNPRQSP-RAV-----------QYDTRKTVKQTQAGLRYERQ
L0M2G6_ENTBF          VDI-KADDAGGLTESEWRDNPQQSP-RAE-----------QYHTRKTIKQTQAGLRYDRQ
A0A2X3EGP8_KLUCR      VDI-KANDPGGLSYNEMHQNPHQSP-RGD-----------QYNTRKDVKQTQAGLRHERQ
A0A2P5GUQ1_9ENTR      VDI-TANDPGGLSSAEWHDNPRQSP-RGD-----------QYNTRKDTKQTQAGLRYERQ
A0A0H3GQG7_KLEPH      VDI-KANDAGGLTADEWRDNPRQSP-RGD-----------QYNTRKNTRQTQAGLRYERQ
W1DH48_KLEPN          VDI-KANDAGGLTADEWRDNPRQSP-RGD-----------QYNTRKNTRQTQAGLRYERQ
A6T9R9_KLEP7          VDI-KANDAGGLTADEWRDNPRQSP-RGD-----------QYNTRKNTRQTQAGLRYERQ
W1H5G2_KLEPN          VDI-KANDAGGLTADEWRDNPRQSP-RGD-----------QYNTRKNTRQTQAGLRYERQ
A0A2X2EHB5_RAOPL      VDI-KANDAGGLTYDEWQNNPRQSP-RGD-----------QYNTRKSTKQTQAGLRYERQ
A0A0H3G166_KLEAK      VDI-KANDPGGLTYDEWRNNPQQSP-RGD-----------QYNTRKTVKQTQAGLRYERQ
A0A085AK19_9ENTR      VDV-KANDPGGLTYSEWQANPRQSP-RGD-----------SFNTRKDIKQTQAGLRYDRQ
E3G830_ENTLS          VDI-KANDPGGLSWDEWRSDPQQSP-RGD-----------QYSTRKDITQTQAGVRYERQ
A0A0J5LP01_PLUGE      VDM-KADDPGGLNKQEWRDSARQSP-RGD-----------GFNTRKNLKQTQAGLRYERQ
A0A2P8VLK3_9ENTR      VDI-NADDPGGLTKDEWRADPRQSP-RAE-----------QYNTRKTIKQTQAGLRYERA
A0A0J8VQQ2_9ENTR      VDI-KANDPGGLSRDEWKENPRQSP-RGD-----------QYNTRKSTKQTQAGLRYDRA
H5V7A7_ATLHE          VDI-RANDPGGLSYSEWRDNPRQSP-RGE-----------QYDTRKTIRQTQAGLNYQRA
S3ISV7_9ENTR          VDI-DANDPGGLTEQEWRDNPRQAP-RAD-----------QYNTRKTTKQTQGGLRYERQ
A0A0A2VJ30_BEABA      VDI-DANDPGGLTEQEWRDNPRQAP-RAD-----------QYNTRKTTKQTQGGLRYDRQ
A0A495AHN8_9ENTR      VDI-DANDPGGLTADEWRDNPTQSP-RAN-----------QYDTRKTTRQTQAGLHYERQ
A0A085GER1_9ENTR      VDI-DADDPGGLTEQEWHDNPTQAP-RAE-----------QYNTRKSTKQTQAGLRYDRQ
A0A3N1J2H5_9ENTR      VDI-NADDPGGLSHAEWKANPRQSP-RGD-----------QYNTRKTLTQTQAGLRYERQ
A0A071M309_9ENTR      VDI-KANDPGGLSRSEWRSDPRQSP-RGD-----------QYNTRKTVKQTQAGLRYDRQ
D4GEA9_PANAM          VHI-DAQDPGGLTPDQWRANPRQVVSNVS-----------LYNTRKTVDQTQGGLHYQRR
A0A1T4KVZ7_ENTAG      VHI-DAQDPGGLTEAQWRDNPRQVVSNVS-----------LYNTRKTVDQTQGGLRYQRQ
A0A2P5INZ9_9GAMM      VHI-DAQDPGGLTPDQWRANPRQVVSNVT-----------LYNTRKTVDQTQGGLHYQRQ
A0A0U5L2I1_9GAMM      VDI-DANDPGGLTGDQWRSNPRQVASNVT-----------LYNARKTVKQTQAGLRYQRA
A0A085JEY3_9GAMM      THI-QADDPGGLTPGEWRANPEQVAPNVT-----------LYNARKTVDQTQAGLHYERS
A0A095T8R6_9GAMM      VHI-DAYDPGGLTSDMWKANPKQVAPYVN-----------LYNARKSVDQTQAGLHYVRS
A0A1I4VBV2_9ENTR      VDI-TAQDPGGLTREQWQQNPRQVAPIVT-----------QYNTRKTVSQTQGGLRYQHQ
A0A2G8EM73_9GAMM      VDI-TAQDPGGLTAEQWQQNPRQVAAIVT-----------QYNTRKTVSQSQAGLRYLRE
L0M9M2_ENTBF          VDI-TADDPGGLTRKEWKDNPAQAP-RGE-----------EYRMRKTVKQTQAGLRYQQG
A0A4P8YJU9_9ENTR      VNI-KANDPGGLTREEWRSDPHQAP-RAE-----------QYNTRKTVSQSQLGLRYQRA
A0A2I0G1J5_9GAMM      VDI-NANDPGGLTPAQWREDPRQVASNVS-----------LYNARKTIRQTQAGLRYQRQ
A0A2N5EP52_9GAMM      VDI-DADDPGGLTNAQWHDNPRQAT-RAE-----------QFNTRKTTTQTQAGLRYQRE
W0HYU3_9GAMM          VDI-TANDPGGLTNDQWHDNPRQVT-RAE-----------QFNTRKTLTQTQVGLHYLRQ
D4E804_SEROD          VDL-KANDPGGLTADEWHENPRQAP-RAE-----------QYNTRKTLSQTQAGLHYQRQ
A0A2X5BTZ1_SERRU      VDI-NADDPGGLTREEWQDNPRQAP-RAE-----------QFNTRKTVSQTQGGLHYQRQ
A0A240C4B4_SERFI      VDI-NANDPGGLTDAEWRDNPRQAP-RAD-----------RFNTRKSTSQTQAGLHYQRQ
A0A250B6D5_9ENTR      VDI-NANDPGGLTEAEWRANPRQAP-RAD-----------QYNSRKSTKQTQAGLHYERQ
A0A0F7HDW7_SERFO      VDI-NADDPGGLTEAEWHDNPRQAP-RAG-----------QYNTRKTISQTQAGLRYERQ
D8MPI3_ERWBE          VSV-DANDPGGLTRAEWKDNPRQSP-RGD-----------TYNTRKSLDQTQVGLRYQRE
A0A3R9FPK1_9GAMM      VSV-DANDPGGLTRDEWKANPRQSP-RGE-----------AYNTRKSLDQTQLGLRYQRE
A0A014LVL6_9GAMM      VSV-DANDPGGLTRAEWQANPRQSP-RGS-----------LYNTRKSLDQTQVGLRYQRD
A0A0J8YI36_9GAMM      VSV-DANDPGGLTEDEYKANPRQSP-RGD-----------NFNTRKSLDQTQLGLRYQRE
A0A2S9IIG0_9GAMM      VSV-DANDPGGLSEAEYKANPKQSP-RGD-----------QYNTRKSLDQTQIGLRYQRQ
A0A0Q4MYX6_9GAMM      VSV-DANDPGGLTAAEYQANPRQSP-RGD-----------QYNTRKSLDQTQFGLRYQRE
B2VBJ4_ERWT9          VSV-DANDPGGLTAEEYRANPRQSP-RGD-----------AFNTRKSLDQTQLGLRYQRE
A0A0L7T7S4_9GAMM      VSV-DANDPGGLSEAEWKDNPRQSP-RGD-----------QYNTRKSLDQTQFGLRYQRE
A0A4R1N717_9GAMM      LSV-DANDPGGLTEDEWHDNPRQSP-RGE-----------QYDTRKSIDQTQAGLRYQRQ
A0A0Q4M9F3_9GAMM      VSV-DAGDPGGLTESEWKANPTQSP-RAD-----------QYNTRKSIDQTQVGLRYVRE
H2J1M3_RAHAC          VSV-DANDPGGLTESEWHDDPKQAR-RAD-----------QYNARKSLDQTQVGLRYQRQ
A0A4R3YW44_9ENTR      VSI-DANDPGGLTQSQWRDDPRQAA-RAD-----------QFNTRKTISQTQIGLRYQRQ
A0A3N9TG09_9VIBR      VDL-DANDPGSLNYSSWQENPSQARDAVK-----------SYNTRKYVNQTQFGLRYEKE
F0KN91_ACICP          VKI-HADDPQGLTRDQWNANPKQQVPFLK-----------QFNVRKDIEQTQMGVTWSKP
A0A0D5YFB1_ACIBA      VKI-HADDPMGLERKDWQANPKQIAPYVKK---W------GFNARKDIEQTQTGITWFKP
N9AIG7_9GAMM          VKI-NADDPQGLTREQWKANPKQQVPFLK-----------QFDVRKEIEQTQTGLTWTKP
A0A380UGG0_ACIJU      VKI-HADDPQGLNRTQWQQNPRQVNDANN-----------TYNVRKDIEQTQTGLTWSKP
A0A385C2T7_9GAMM      VKI-GAQDPGGLTRDQWKDDPKQVVSNVS-----------LYNARKEIEQVQTGVTWDKP
A0A2U3MXX0_9GAMM      VKI-EADDPGGLTRKDWKSNPKQVAGNVS-----------LYNARKEIEQTQSGVTWDKP
V2UV07_9GAMM          VKI-NADDPMGLTRALWEQNPKQAVSSAE-----------TYNTRKEIEQTQTGITWTKP
A0A2V1HFX4_9GAMM      VKI-NADDPMGLTRALWEQNPKQAVSSAE-----------TYNTRKEIEQTQTGVTWTKP
V2UQQ6_9GAMM          VKI-HAADPMGLTKAQWLSNPKQVQSGVL-----------KYNTRKDLEQTQTGITWSKP
A0A1Y3CEJ3_9GAMM      VDI-NADDPQGLTRDQWQANPKQVNDAKN-----------IYDVRKEIQQTQTGLTWTKP
N8NZW8_9GAMM          VDM-NADDPQGLTREQWKANPKQVNDAKN-----------IYDVRKAINQTQTGLTWTKP
A0A0M4GVP7_9GAMM      VDI-HADDPQGLTREQWKANPEQQVPFLK-----------QFDVRKEINQTQTGLTWSKP
A0A3B7PUD9_9GAMM      VDI-NADDPQGLTRAQWQANPKQVNDAKN-----------IYDVRKEINQTQTGLTWTKP
A0A0E2GK04_ACIRA      VKI-NADDPQGLNREQWQKNPRQVNDVKN-----------TYDVRKDIEQTQTGVTWTKP
A0A369PLG9_9GAMM      VKI-EADDPGGLTRPQWESNPKQVVGNVT-----------KYNARKEIEQVQTGLTWNKP
A0A145X2Y7_9GAMM      VKI-EADDPGGLTRDQWRANPKQVAGNVF-----------LYNARKEIEQLQTGLTWNKP
A0A0N9VRY0_9GAMM      VDI-QADDPGGLTRAAWKENSKQVANNVQ-----------LYNARKKIEQTQTGVTWNKP
A0A1Z9YU89_9GAMM      VNI-NADDPQGLTRAQWQENPKQQVAYLK-----------QFDVRKEIEQTQTGLTWTKP
A0A1E7RFQ6_9GAMM      VNI-NAADPGGLSKADWQANPKQLNSYLKR---M------GFNSRKEIEQTQTGVTWTKS
A0A1B2M179_9GAMM      VDI-RADDAAGLSRADWKADRKQQASTLK-----------AFDVRKTILQTQTGLTWTKP
A0A3B7M4C8_9GAMM      VNI-QANDPQGLTYEQWKENPKQAIADPK------------YNVRKEIDQTQLGIHLDKK
A0A1G6LB21_9GAMM      VKI-NADDPAGLTRSDWQSNPKQQASYLK-----------QFNVRKEIDQTQTGLTWKKP
X2HCA5_9NEIS          VRI-RAADPGGLTRKQWQENPRQVAQNVR-----------DYNMRKEIDQSQTGLTWDKS
A0A2Z3HX37_9GAMM      IDL-KAQDPLGVSRETLKHHPKRIDDNRAQ----------LYDTRKKVTQTQGGLLYEQT
A0A4V6NPZ9_9NEIS      VNT-RADDPQGLTRAQWQQNPRQASPSAI-----------AYNVRKEQQQVQGGLVYEQA
A0A261TCQ1_9BORD      VDL-TANDPLGLTRAQFESDPR-QAPLAE-----------QYNTRKTVQQTQGGLLYERA
A0A0H4VVP6_9BORD      VDL-KALDPMGLTRQEFDSDPASASPAAE-----------RFNTRKTVQQTQGGLVYERQ
D4XI85_9BURK          VDL-KAQDPLGLTWQQFQDDPR-AAPLAQ-----------QYDTRKTVRQTQGGVVYERQ
A0A0S1Y9D8_9BORD      VEL-KAQDPLGLTRAQFESDPRSAT-LAE-----------QYDTRKTVSQTQGGLIYERR
A0A261U1C3_9BORD      VDL-TAQDPLGLTREQYESDPRQATPQAD-----------LYNTRKTVQQTQGGLVYERQ
A9IF94_BORPD          VDL-NAQDPLGLTRSQYEQDPRQATPQAS-----------QYDTRKTVRQTQGGLLYERQ
A0A157SHK2_9BORD      VNL-SAQDPLGLTREQFERDPRGVADPAL-----------AFDTRKTVRQTQGGLVYERD
A0A3A3GCR1_9BURK      VDL-KAQDPLGLEWSDFRANPRGVVAGAN-----------QFDTRKSVQQTQGGLVYERR
A0A410UXB5_9BURK      VAL-KAQDPLGLDWAQFRADPRSVAAVAI-----------QFDTRKTVQQAQGGLVYERR
F4GNG9_PUSST          VDL-KADDPQGLTYEEFIDDPRSAAPNAL-----------LYDTRKTVKQTQGGLTYERR
A0A1M5WFE4_9BURK      VDM-KADDPLGLTRQQYESSPRSAQL-AQ-----------EYDTRKTAKQTQGGLVYDKQ
A0A2N4UGS7_9BURK      VDI-KADDPLGLGRSAFENDPRSVHTGAI-----------DYNTRKTVRQTQGGLIYDQR
A0A368WU09_9BURK      VDL-IADDPLGLTRQDFEQNPRSVVPNAL-----------AYNTRKTVRQTQGGLRYEHQ
V2G2U9_9BURK          VDL-SAQDPLGLTRAQFDSAPR-SAPLAE-----------QFNTRKTVQQAQGGLRHQRR
W0PBC2_9BURK          VDL-SADDPQGLTRDEFENDPRSSSPNAQ-----------TYNVRKTTKQTQGGLVYDQP
A0A4R3V1Y1_9BURK      VDM-EADDPLGLTEEDFRDNPRGVASNAL-----------LYDTRKTVRQSQLGLNYEKP
A0A171KR87_9BURK      ALI-HADDPLGLSAEDVENDPRGVTPNAL-----------KFNTRKSTRQSQIGLRYEKS
A0A3N1XDZ5_9BURK      VDL-TAQDPLGLTAAQYGADWHATAPQAT-----------TFDTRKTVKQTQAGGVYDKR
A0A3M6QPK2_9BURK      VDI-SAQDPLGLSRGQMEADPRSVAAVAE-----------QFDTRKTVHQSQAGLVWDKR
A0A0U1Q3B1_9BURK      VDI-RAQDPLGMTRAQMETDRRAAVSRAH-----------DYNTRKKVKQSQLGAVWESH
A0A0H2M5I3_VARPD      VRI-SAQDPLGLTADQYALAPRSAP-LAT-----------QFDTRKTVEQTQAGLLYERW
A0A1I5S4R6_9BURK      VRI-DAQDPLGLTADQYALAPRLAP-LAV-----------QYDTRKTVEQTQAGLLYERR
A0A126ZJ57_9BURK      VHL-KAQDPLGLTADQYALAPRSAP-LAV-----------QYDTRKTVDQTQLGLLYERR
A0A2P8KRE4_9BURK      VHV-YAQDPLGLSVQQYAINPRGAD-LAT-----------QFDTRKTVDQQQLGLSYERR
A0A109D1U4_9BURK      VHV-HAQDPLGLSAEQYALNPRGAG-LAT-----------LFDTRKTVDQQQLGLTYERR
A0A244EFB9_9BURK      VHL-FAQDPLGLSAEQYALNPRGAD-LAT-----------QFDTRKTVDQQQLGLTYERS
A0A1G6RCE9_9BURK      VHL-YAQDPLGLSASQYALNPRGVDPVAT-----------QFDTRKTVDQQQLGLSYERR
A0A1H4FD15_9BURK      LNI-NAQDPLGLTADQYALNPRSAA-IAT-----------QFNTRKTVDQTQGGLLYERR
A0A147GS36_9BURK      VTV-DAQDPLGLTAQQFATSPRSAD-VAT-----------QYNTRKTVTQSQAGVVFEQP
A0A1I4NTN6_9BURK      VRI-RADDPLGLTPQQYALNPRSAA-VAT-----------QYNTRKTVDQMQAGLIYEKR
A0A2A7UZW1_COMTR      MES-DAQDPQGLTWKQYQANPRRASMDSDN---GNAPVAESFDTRKSLKQTQMGATYERK
A0A0W7YXY2_9BURK      MKS-SAQDPQGLTWDQYLANRKQPSV-----------VAERFNTRKSLEQTQVGMTYERR
A0A014MHS3_9BURK      MAS-DAQDPQGLTWAQYQATPRRASYRADN---G-AAVAESFNTRKSLQQTQVGATYERR
A0A363RRR7_9BURK      TRG-DAQDPQGLTMAQWQANPRQASS-----------VAEQYNTRKSLQQQQLGATYDLR
A0A1I7FES2_9BURK      VEV-TAQDPGGATPAEWAADPRFVAKG-----------PMDFNMRKSMRQAQAGLGYDVR
A0A2S0MBY6_9BURK      VSV-NAQDPGGVTPADWTANARAVAQN-----------PIDYNARKNTRQTQAGLTYERR
D0J7S7_COMT2          VDI-DAKDPGGITPKDWAVDPKAVASN-----------PLLYDSRKSVKQTQAGLTYERQ
A0A1W6LA37_9BURK      VALPLAQDPLGLTRAQFEANPRGVAPQALA-----------FDTRKTVEQTQGGVVYERR
A0A0Q6W3F1_9BURK      VALPKAQDPLGLNRAQFDTNPRGVDPSATT-----------FDTRKRMNQTQGGLVYERR
A0A0Q7AJE6_9BURK      VALPKAQDPLGLNRAQYEANPRGVDPSALA-----------FDTRKTVNQTQLGVIYERR
A0A1P8K341_9BURK      LSLPQADDPLGLTRAQWAANPRGVDPSALA-----------FNTRKAVHQTQLGLVYDRR
A0A0Q7T5N8_9BURK      VELPEAQDPLGLTRAQWQADPRGVDPVAIS-----------FDTRKTMQQTQGGLVLEHG
A0A4R3UJN9_PELSC      VELPEAQDPLGLSRAQWQADPRGVDPSAIS-----------FNTRKTMKQDQGGLVLEHG
A0A254N915_9BURK      LDLPEAQDPLGLSRTQWAANPRGVDPAALS-----------FDTRKTLQQTQGGLVLEHG
A0A3N7CF62_9BURK      VDLPIAQDPLGLTRAQFQADPRSVDPSALS-----------FNTRKTMDQTQLGLIYERQ
A0A0S9NFX1_9BURK      VVLPKADDPLGLSRAQWQANPRGVDPAALG-----------FDTRKNMDQTQAGLVYEHF
A0A0Q4Y1L3_9BURK      VVLPKAQDPLGLNRAQYEANPRGVDPAALN-----------FNTRKNMDQTQAGLVYEHY
A0A0Q6LB83_9BURK      VALPFAQDSLGLTRAAFDANPRSVDAVATD-----------FDTRKTVSQTQAGIVLDHR
A0A140HL98_9BURK      LDL-RAQDPLGLTRTQFDSNPRSVDPAALQ-----------FDTRKTVDQQQLGLVHEAR
A0A1S8CVI7_9GAMM      LRMPEAQDPLGLTRSDVAANPKSVTQAAV-----------DYNTRKRVAQNQLGAVYKSR
A0A4Q5VJ30_9GAMM      LHMPEAQDPLGLSRSDVDANPKAVAQPAL-----------DYNTRKNVDQNQLGAVYKSR
A0A3R8S8N4_9BURK      LNMPGVQDPLGLTRAQLAADPRQSDANAL-----------RYNTRKDIENGQLGLVYERP
A0A1B3PN99_9BURK      H-TSRAQDPLGLTRAEWAADPGGTTSAAT-----------LFNTRKTVGQSQLGLAWEQP
A0A1Y2QXX8_9BURK      Q-ISAAQDPLGLTRAEFNADPGQTTAVAT-----------QFDTRKTVSQTQLGLAWEQA
A0A1C9VIT9_9BURK      Q-SAFSLDPLGLTRAQFDADPTQTDAAAI-----------NFNTRKSVSQTQAGIAWEQA
A0A0T2Z1W2_9BURK      Q-SAFALDPQGLSRAQFDANPEQTAPQPI-----------LFNTRKSVSQTQAGLAWDQA
A0A0N7J941_9BURK      H-SSSALDPQGLSRAEFDANLDQTNAGAL-----------SFNTRKTVSQTQLGLAFEQA
A0A0Q4GWK8_9BURK      Q-TSFAQDPLGLSRAEFDADPGRTTPNAR-----------LYDTRKNVEQSQLGLAWQQG
A0A369AP48_9BURK      Q-TGNAQDPLGLSRAEFNANPFQTTAAAT-----------TFNTRKSSEQNQLGLAWEHS
A9BZT3_DELAS          Q-RASAQDPLGLTRAEFEADPGQTTASAL-----------RFNTRKSVRQRQLGAAWQHQ
A0A1A9HU13_9BURK      I-DQRAQDPLGLTAAQFAADPDQTASQAE-----------QFNTRKNASQTQLGARWRHR
A0A1I6JQA5_9BURK      I-DQRAQDPLGLTAAQLAADPDQTAAPAT-----------QFNTRKNARQTQLGLRWRHQ
A0A3S2U0P2_9BURK      L-DQPADDPLGLTRDQFALGPEQTAPQAI-----------DFDTRKQLSQTQLGVAWTHR
A2SEP8_METPP          V-DQPADDPLGLNRAQFDADPRQTATVAT-----------QFNTRKTAQQEQIGATWRHR
A0A4Q7W0G4_9BURK      L-DQPADDPLGLSREQFDADPYQTTSQAF-----------TFDTRKQAQQEQLGAQWRHR
A0A0G3BF75_9BURK      L-DQPADDPLGLTRAQFDQNPDQTTPQAE-----------AFDTRKTAEQQQLGLSWRRR
A0A1W6SPZ7_9PROT      LHQGGTQDPLGLTRAQMSVDPR-----------QADKSATTFNTRKSIDNTQGGLVYEHK
A0A1G5DBV6_9PROT      LHQGDTLDPLGLTRVQASADPS-----------QADERATTFNTRKSIDNSQGGLVYEHR
A0A1H7IRG4_9PROT      LYQGATQDPLGLSRAQVIADPR-----------QADASATTFNTRKSIDNTQGGLVYEHK
A0A1I4YGQ6_9PROT      LHQGNTQDPLGLTRAQVLANPR-----------QVDSSATTFNTRKSIDNTQGGLVYEYR
A0A1M7A2V8_9PROT      LHQGNTQDPLGLTRSQVSVNPR-----------QADISATTFNTRKSIDNTQGGLVYTHK
Q2Y942_NITMU          LHQGNTQDPLGLTQAQVIENPR-----------QADISAHTFNTRKSIDNTQGGAVYEHR
A0A1I3AWY9_9PROT      LNQGDTRDPLGLTQGQMLANPR-----------QADSRAITFNTRKSINNTQGGLVYEHK
A0A1K1MTB4_9PROT      LHQGDTQDPLGLTRVQMEADPR-----------QAGANAMLYNTRKRIDNTQGGVVFEHR
A0A2R5FGK3_9PROT      LNQPDTKDPLGLDKTQFKQDPK-----------QAGTDAEKFNTRVNRRHQQAGLDWEYG
A0A1A9NLC3_9PROT      LDQPESQDPLGLTKAQMHADPRSIYP------DTGGGNAESRNTHVDRNHVQAGVVLDHN
C6XA35_METGS          FDQ-DAQDPLGLTRDQAFSNRK-----------SVVDAANNANTKVSRSHTQVGFKLEHQ
A0A4R3N5M9_9GAMM      MNLPDSQDPLGLTAEQVKQNPR-----------QAAASALEFETRRTLDNMQGGLILEQP
G2DX18_9GAMM          MNLPNSRDPLGLTAEQVREDPR-----------QASEGALIYKTRRTLDNMQGGVILDQP
F9U8R9_9GAMM          LNLPEARDPLGLTAEEVKRDRR-----------QAAPAARTFQTGRTLDNLQGGVVLDQP
A0A1S8DJE3_9PSED      LDQPDTQDPLGLTAAALDADRQ-----------QAVAQAELFDTRKSIRHQQLGANYQRR
A0A1H1SUW1_9PSED      LDQPETQDPLGLSAAALHEDRE-----------QAVARAEQYNTRKTVRHNQAGVNYQRT
A0A2A4AVB8_9PSED      LDQPETQDPLGLTAQQVREDRR-----------QSVAGSQTFNTRKTVRHNQAGLNYTRR
A0A1H1YCW3_9PSED      LDQPETQDPLGLTEEALREDRQ-----------QAVSNAYRFNTRKTVRHNQAGLNYQRR
A0A1H2HZE2_9PSED      LDQPDTQDPLGLTADQLRADRR-----------QAVAGSQVFNTRKSVRHQQGGMNYQRL
A0A1H9W884_9PSED      LDQPDTQDPLGLTAEQVRADRR-----------QAPPQAYTFDTRKSVRHNQVGLNYQRR
A0A1V0B1W5_9PSED      LDQPNTRDPLGLSAEQLRQDRR-----------QAVSQSQTFNTRKSVRHQQAGLNYQRR
A0A1I4PI44_9PSED      LDQPDTQDPLGLSASELRADRR-----------QSVAASRLFNTRKSVRHQQAGLNYQRQ
A0A4V3D5B0_9GAMM      LDQPLSQDPLGLTADQVREDRR-----------QVAAVAETFNTRKSVRHQQVGINYQQQ
Q47H81_DECAR          FRQDAQ-DPQGLQWKEFQANPRGVAWDPGTNKN--IYPALAYDTRKSIDHTQGGLTYEHR
A0A3B7A9J1_9RHOO      FKQDAD-DPQGQSWAGYLANPRSVS-----------QPTLDYNTRKSIDHMQSGLTYEHR
A0A133XLV9_9RHOO      FSQKAE-DPLGLTWNKYQSDPRSVES-----------AALLYNTRKTIDQTQGGLSYERR
A0A1R1I5A4_9RHOO      FRQIAD-DPLGLDWAAYQSRPEGVTP-----------GALSFDTRKRISQQQAGLNYEHR
A0A1E7X7J1_9BURK      LRQKDTQDPLGVTWATYQRDPRAGETDATDTQTPRRTLADRYDTRKSIDHQQIGANWEQQ
A0A1H8RG54_9BURK      LRQDDTQDPLGVTWATYQRDPRAGEIDATDTQAPKRTLADRYNTRKSIDHTQVGATWEQR
L9PLH7_9BURK          LRQDDTQDPLGVTWSSYQRDPRAGEIDAADTQSPKRMLADRYNTRKSIAHQQIGASWEQR
A0A1I4UM90_9GAMM      LRQHDTQDPLGVQWATFLRDPRAGEIDSTDTQSSKRTFAERYDTRKSIDHQQLGASWEQR
A0A1H8EYS0_9BURK      LRQDDTQDPLGVTWSTYQRDPRAGETDASDTQTPKRTLADRYNTRKSIDHQQIGATWEQR
A0A1I7M6W4_9BURK      LRQKDTQDPLGATWATFQRDPRAGETDATDPATPKRTFADRYNTRKSIDHQQAGGAWEQR
A0A0Q6VY91_9BURK      LRQHDTQDPLGVTWATWQRDPRAGETDATDTATPKRTFADRYNTRKSIDHQQIGAAWEHK
A0A0M2WQT2_9BURK      LHQGNTQDPLGATWATFARDPRAGETDASDTQNPKRTLAERYNTRKSIDHQQIGATYEQS
W0UZX2_9BURK          LRQADTQDPLGVTWATFQRDPRAGEIDASDTSNPQRTFADRYDTRKSIHHQQIGASYEQR
A0A2G8SW13_9BURK      LRQDATQDPLGATWATYQRDPRAGEIDLLDTATPKRTLAERYDTRKDINHQQAGLSYDQR
A0A2G8T7Z0_9BURK      LRQDGTQDPLGVTWGTYQRDRRAGEIDGTDTATPKRTLAERYDTRKDIRHQQVGLAYDQR
A0A0S4P7E0_9BURK      LNQDDTQDPLGVTWATYQRDPRAGETDATDTQTPKRTIADRYNTRKSIDHKQIGAAFEQR
A0A1M5VDX9_9BURK      LRQDDTQDPLGVTWATYQRDARAGETDASDTQTPRRTLAERYNTRKSIDHKQAGFAFEQR
A0A418XFD8_9BURK      LRQDDTQDPLGVTWATFQRDPRAGEIDATDTQVPKRTLAERYNTRKSIEHHQAGISFEQR
A0A2U2I768_9BURK      LRQHDTQDPLGVQWETFQRDPRAGQIDAGDTASPKRTLAERYNTRKSIDHQQLGLSYERR
A0A086WGY1_9BURK      LRQDDTQDPLGVTWATYQRDPRAGEIDLTDTQSPQRPLAERYNTRKSIDHQQFGLTWEQR
A0A1S9A6W4_9BURK      LRQDDTQDPLGVTWATWQADPRAGEIDSTDTQTPRRTFAERYDTRKSIDHQQAGLTWESR
A0A0Q5HE07_9BURK      LRQDDTEDPLGVTWATYQRDPRAGEIDTTDTQFPQRTLADRYNTRKSIDHKQAGLTWENR
A0A098U5Z0_9BURK      LRQDDTQDPLGVTWATFQRDPRAGEIDATDTQTPKRTLADRYDTRKSIHHTQVGLAWDEK
A0A0J1D7H4_9BURK      LRQDDTQDPLGATWATWQRDPRAGEIDTSDPQNPQRTYAERYNTRKSIDHQQLGATWEQR
A0A411X720_9BURK      LRQKDTEDPLGVQWATYQRDPRAGEIDPTDTETPKRTYADRYNTRKSIDHQQAGASYDIY
A0A2R4C6S8_9BURK      LRQDDSQDPLGVQWATFLHDPRAGETDPNDTTTPRHTFAERYDTRKSIDHQQIGASYDVH
A0A0K1K069_9BURK      LQQHATQDPLGVQWTSFVRDQRAGETDPSDSALPQRSYAERYNTRKSLDHYQLGAQYEQR
A0A0Q8R0R7_9BURK      LRQKATQDPLGVTWATWQLDPRAGETDATDTLAPKRTLAERYDTRKSINHQQAGITWEQP
N6X6R5_9RHOO          LRQPDTQDPLGVTWASYQRNPR-----------AVEDVAKQYNTRKSIHHLQGGATYERR
C4KAP2_THASP          LRQPETQDPLGVTWETYERDPQSLTIDPLDPATPKRSYADRYNTRKSIHHLQGGATYERR
N6XLG4_9RHOO          LRQKDTEDPLGVTWETYKRDPR-----------AVEQVARDFNTRKSIDHLQGGVTYERR
A0A2U8GP29_9RHOO      LRQPDTEDPLGLTWNTWKRDDT-----------AVESVALQYQTRKSIEHMQGGAVYERR
A1K9Y4_AZOSB          LRQPETEDPLGLTWATWKRDET-----------AVENVALQYRTRKEIDHVQGGATYERR
A0A4R6DSJ4_9RHOO      LHQPDTDDPLGLTWATWKRDAN-----------AVEPVALQYRTRKSISHLQGGATYERR
N6XZE9_9RHOO          LHQPDTDDPQGLDWATYKRDRN-----------AVDRTPLDFSTRKSIDHLQGGAVYERR
S9ZHQ0_9RHOO          LHQPNTEDPLGITWATYQRDEN-----------AVEPVALQYRTRKSIDHVQGGARYERR
A0A323V0R6_9RHOO      LRQPYTDDPQGIDWAMYQRDEN-----------DVAAAPLQYQTRKSIDHIQGGAVYERR
A0A290ZTV7_9RHOO      LRQPFTDDPLGIGWQTYRRDAT-----------AVDPVALQFRTRKRIDHLQGGATYERR
A0A0K1J2B7_9RHOO      LRQDDTDDPLGLTWDTFKDDPR-----------DVESVAETFNTRKSIDHRQGGATYERR
H0Q397_9RHOO          LKQDDTQDPLGLTWTHYRNDPR-----------SVETVAETFDTRKSIDHQQAGATYERR
Q5NZA7_AROAE          LRQPDTEDPLGLTWATYRRDPR-----------ATESVAKTFDTRKRIDHLQGGATYERR
A0A2T4IH53_9RHOO      LRQDGTKDPQGLSWDSWRRDPR-----------AVEDPARLFNARKDISHRQAGATWDQR
A0A2K9LB04_9RHOO      LRQRDSEDPLGLTWDTYKRDPR-----------AVEEPALNFNTRKHISHRQAGATWDQR
A4XVG0_PSEMY          LDQNDTQDPQGLTWQQVQDDRR-----------AAAPSAVAFDTRKTVDHQQLALNYERS
A0A1H2FE51_9PSED      LNQDDTKDPQGLTWDEYEENQN-----------AASPNAELYDTRKTVDNSSLSLNFERE
S6AYR3_PSERE          LNQNDTQDPQGLTWEAYRQDPR-----------SVSANTLRFNTRKTVDQRQGGLNLERS
A0A4Q9R5Y6_9PSED      LEQNGTQDPLGQAWQAYRDDPR-----------SVTANALTYNTRKSIDHQQLGANYERY
F6A897_PSEF1          LEQNGTQDPLGQTWEAYKVDPR-----------SVTANALTYNTRKSIDHQQLGMNYERY
A0A2T5HHJ3_9PSED      LEQNGTQDPLGQTWEGYKNDPR-----------SVTANAELYNTRKSIDHQQVGANYERY
A0A0J6GFN2_PSETA      LEQNGTQDPLGQSWDAYKADPR-----------SVTPNALTYNTRKSIDHQQVGLNYERY
A0A1T1ICR8_9PSED      LEQNGTQDPLGQTWAAYKADPR-----------SVTANALSYNTRKSIDHQQLGMNYERY
I4N656_9PSED          LEQDGTQDPLGQTWDAYKADPR-----------SVASSALTYNTRKSIDHKQLGVTYERY
A0A385Z4L3_9PSED      LEQNGTQDPLGQTWEAYKADPR-----------SVTANAQLYNTRKSIDHQQLGMNYERY
A0A4V2KCT8_9GAMM      LEQNATDDPLGQSWQGYKADPR-----------SVTANALLYDTRKSIDHQQLGVNYERH
A0A077LH73_9PSED      LEQNGTQDPLGQTWAGYQNDPR-----------SVAAVAETYNTRKSIDHQQLGMNYERS
A0A2X4AFB6_PAULE      LEQNNTQDPLGQTWDAYKRDPR-----------STAAVAETYDTRKSIDHQQVGMNYERY
A0A089WWL9_9PSED      LEQNGTQDPLGQTWQGYKDDPR-----------SVSANALSYDTRKSIHHQQLGMNYERA
A0A383RW06_9PSED      LEQNGTQDPLGQTWEGYKDDPR-----------SVSPRAEEYNTRKSIHHQQVGVNYERY
A0A0X8BYJ1_9PSED      LEQHDTQDPLGQTWAGYRQDPR-----------SVASNARLYDTRKSIDQQQLGLNYERY
Q9I1I6_PSEAE          LEQNDIEDPLGQTWDAYKYDPR-----------SVTANAELYDTRKSIDHQQAGMNYERY
A0A1H0FRE3_9PSED      LEQNGTEDPLGQTWAGFDADPR-----------SVTPNARLFDTRKSIDHQQLGLNYERQ
A0A139SXG9_9GAMM      LNQQ-SKDPQGLTWNAYQTRPR-----------SAPAVAFQYNTRKSIDHQQLGLNYQRW
A0A1C3K4L2_9BURK      LDQRNTDDPLGLTWQMARDNPR-----------GVASQALDFNTRKSIRHRQGGIAYERR
A0A0L6T3M2_9BURK      LYQPVSLDPLGLTRAQWQAN-----------PQQAVALAKTQNSRKSVLQEQIGAVLEQK
A0A0K8NZK5_IDESA      LDQPVSQDPLGLTRAQFEAD-----------PRQAVAVAFQQDARKTVRQSQVGTVVEHR
A0A257DDF6_9BURK      LDQPLSKDPLGLTATQFRSRDRG--------SQPAYLAALAQDPRKTVRQQQLGATIEHR
A0A1P8FP42_9PROT      IDQPHSLDPLGLTRDQWEQN-----------PRQSPAIATTQDASKSVRQQQVGSVLERR
A0A1V4CI52_9BURK      FDQPESGDPLGLTREQFEAN-----------PRQAVANATLYKAGKDVSQNQVGLVAEHQ
A0A1V3RSP5_9BURK      FDQPESGDPLGLTREQFQAN-----------PRQAVANATLYKAGKDVSQNQIGLVAEHK
A0A4V2JG24_9BURK      FDQPESGDPLGLTRAQVQQN-----------PRQAVANSTLYKAGKEVAQNQLGVVVDHK
A0A2S0MEE8_9BURK      FDQPQSGDALGLTRAQMQAN-----------PRQADARSTEYQAGKSVSQAQLGAVLSHR
A0A069IDM8_9BURK      FDQPQAQDALGLTRAQADAN-----------PRQAVALATQFNTGKTVRQNQGGVQVEQR
A0A0C4YTG2_9BURK      FDQPQAQDPLGLTRAQADAK-----------PRQAVPLATQFNTGKTVRQNQGGVLVEQR
A0A1D9H742_9BURK      FSQPLAQDPLGLTRAQADAN-----------PRQAIALANQFNTRKQIEQNQGGVVVEHR
Q0JZD3_CUPNH          FNQPLAQDPLGLTRAQADAN-----------PRQAVSAATQFDTGKNVEQTQAGVVVDHQ
Q46RM0_CUPPJ          FNQPLAQDPLGLTRAQADAN-----------PRQAVPAATQFDTGKTVEQTQAGVVVDHK
A0A1I1SRE0_9BURK      FTQPLAEDPLGLTRAQADAN-----------PRQAVPAATQFNTGKDVEQTQAGVVVEHQ
A0A3A3FNJ3_9BURK      FRQPLAQDPLGLTRAQFEDN-----------PRQVVAGALTFDTRKAIEQQQAGIVVEHK
A0A0Q8QVE3_9BURK      FRQPLAQDPLGLTRAQFEQN-----------PRQVVPAALMFDTRKSVEQQQAGLVLEHK
A0A3A3FKH4_9BURK      FDLPLAQDPLGLTRAQFEQN-----------PRQVAPVALTFDTRKTVDQQQAGLVLEHK
A1VRM6_POLNA          FNQPLAEDPLGLTHAQFNQN-----------PRQVIANALAFNTRKTIEQNQAGLVVEHK
A0A068YS68_9BURK      FRQPLAEDPLGLTRSQFLQN-----------PRQVVPGARTFNTRKTIEQDQAGLVVEHK
F1W3W1_9BURK          FNQPESQDPLGLTRAAFEQN-----------PRQVIPGALLFDTRKTIEQQQVGVVVEHK
                             *. .                                      .   .      

F5Y3F6_RAMTT          LDATHS---FKLTGWRGTRGTVQYQAIPVG-----------------TQTPITQ------
A0A0Q5ZK33_9BURK      LDAVHS---FKLTGWTGSRETVQFQSIPVA-----------------TQAPITQ------
A0A4Q3LHC8_9BURK      LNDVHA---LKVTTWRGQRGTEQFQSIPPE-----------------TQIALPRNIF---
A0A1S8FZB0_9BURK      LGAGQS---FQITTYYGTRSTEQFQSIPVA-----------------TQASLTQ------
A0A0C5J8D9_9RHOO      LGAGDT---VNLMVYGGRRDTTQFQSIPKA-----------------VQTPATH------
A0A1W1XZC8_9NEIS      LGDADT---LHASLYAGQRATTQFQAITPG-----------------AQTPAGS------
A0A1M5N1B9_9GAMM      LSSTQS---VRVLGYYGERTVEQYLAIPAA-----------------TQ----GNP----
A0A4R7NZ33_9GAMM      LG-AHT---VRLLAYGGSRKVEQFLALPAA-----------------TQ----GNP----
A0A1H9JUC6_9GAMM      IGSSQN---LRLLGYYGHRAIVQYLAIPVA-----------------TQ----GNP----
A0A2T5MEC7_9GAMM      PSDAQS---FRVLTYYGQRLITQFLSIPRA-----------------NQ----LAA----
I7ZK18_9GAMM          ISESQS---LHVLGYYGQRDVVQFLAIPQG-----------------PQS---GSA----
A0A1I2HQE2_9GAMM      GRDHHT---VRALAYAGARQVRQFLAIPVA-----------------PQ----ANP----
A0A3N0VKQ9_9GAMM      LG-AGE---LQLLAYAGQRAITQYLAVPMA-----------------AQ----AAP----
A0A091AMW3_9GAMM      LG-VAR---LQAMAYAGQRDIEQYLAIPVG-----------------VQ----GNP----
A0A4R3YN70_9GAMM      VNDANS---FRVMGYYGQRSVTQYLSIPKA-----------------TQLSQ---P----
A0A1K1RTB7_9GAMM      IDTSNS---LRVMSYYGQRGVTQYLSIPVA-----------------TQVAQ---P----
I4VPH9_9GAMM          LSNASH---LRLMGYYGQRSVLQYLSIPAT-----------------AQIS----P----
A0A099CZ84_9GAMM      IDDANA---LRVMGYYGQRSVLQYLSIPPF-----------------AQAS----P----
A0A160DXQ1_9GAMM      LGGAHT---LRLMAYGGRREVEQFLAIPAA-----------------TQAN----P----
A0A4R2IG71_9GAMM      LGGGHA---LRVLGYYGTRAVEQYLAIPVA-----------------TQAN----P----
A0A1I4ZY64_9GAMM      LSAHQD---WRLLAYAGRREVTQFLAIPVG-----------------AQAS----P----
A0A0Q7PDH8_9GAMM      I-GRSQ---WRVLAYAGRRETTQVLAIPVA-----------------TQGN----P----
A0A345ZNC5_9GAMM      S-GATD---VRVLGYGGQRHVEQVLSTPPS-----------------AQVN----P----
A0A2M9E3Y4_9GAMM      LGDAHT---VRVRAYGGGRDVVQFLPIPPA-----------------PQNN---SP----
A0A1B3WBG7_9GAMM      FGAAQT---LRMMAYGGEREVLQFLPIPPV-----------------AQRN----P----
A0A0H1AHA5_9GAMM      VGDAHT---LRAMAYGGERAVVQFLPIPPG-----------------AQAN----P----
A0A2A3VKG1_9GAMM      IGAAHT---LRAMAYGGERAVVQFLPIPAA-----------------AQAN----P----
A0A290XBJ0_9GAMM      IGEAHT---LRAMAYGGERAVVQYLPIPAS-----------------AQAN----P----
A0A1H1GMD2_9GAMM      VGNAQT---WRVMAYAGRRAVEQFLALPVA-----------------AQAN----P----
A0A4V3UU19_9GAMM      AGESGS---LHARVHAGGRDVVQYLAIPAS-----------------AQAN----P----
A0A0Q8FEB5_9GAMM      FAGGHR---LRAMAYGGRREVEQYLSLPIA-----------------AQAN----P----
A0A4R6YYN2_9GAMM      LGQGHS---LRAMAYAGRRAVEQFLAVPAS-----------------AQAN----P----
A0A4R5TSB5_9GAMM      VGDGHV---LRAMAYGGQREVEQFLALPVA-----------------AQAN----P----
A0A1T5KN88_9GAMM      VAQRQK---VHAVAYGGQREVRQYLALPVA-----------------AQAN----P----
A0A286DF09_9GAMM      FAGGHQ---LRVAGYAGQRQVEQFLALPVA-----------------AQGN----P----
A0A3R8NPD5_9GAMM      LGGGWN---LRASSWAGQRDVVQYLAVPPA-----------------AQAN----P----
E6WP04_PSEUU          LDGGWN---LRASGWAGQREVVQYLAVPPA-----------------PQAN----P----
A0A0E3UN68_9GAMM      LGEAGD---LRLSGYGGARAVTQYLAVPVA-----------------AQAS----P----
A0A0R0CUL3_9GAMM      R-DDHR---FRLTGYAGQREVTQFLAIPPG-----------------PQAN----P----
B8L6Y3_9GAMM          T-GAQR---WQLMGYAGQRAVRQYLPIPPA-----------------AQAN----P----
A0A427C8P8_9GAMM      E-GAQT---WRAMGYAGQREVEQYLAIPPG-----------------PQAN----P----
Q8PE83_XANCP          F-DTQT---LRLMAYGGQRSVEQFLAIPVA-----------------VQRN----P----
Q5H6Z9_XANOR          F-DNQA---LRLMAYDGQRSVEQFLAIPLA-----------------VQRN----P----
A0A1C3THW8_XANCT      V-DQQT---WRLMGYAGRRDVQQYLAVPVA-----------------VQAN----P----
A0A0G9I955_9XANT      V-DQQT---WRLMGYAGRRDVQQYLAVPVA-----------------VQAN----P----
A0A0R0C5K6_9GAMM      R-ERQT---WRLMGYAGQRAVEQFLAIPPG-----------------PQNS----P----
A0A0R0DRJ3_9GAMM      R-ERRT---WRLMAYAGQRTVEQFLAIPPA-----------------AQAS----P----
A0A0R0A0P3_9GAMM      A-GAGN---LRVMAYGGQRAVEQYLAVPVA-----------------VQAN----P----
A0A1H7WT26_9GAMM      IGESQK---VRVSAWGGNRKVVQYLSLPIA-----------------TQAN----P----
G7UU91_PSEUP          FGAHQK---LHVSAWGGNRKVVQYLSIPIA-----------------AQGN----P----
A0A4Q8LC09_9GAMM      LSAQQT---VRVSAWGGNRKVVQYQSIPAA-----------------TQAN----P----
A0A4Q1JV56_9GAMM      LTDAQQ---LRVMAYGGQREVIQFLAIPAA-----------------TQAN----P----
A0A1I6MP04_9GAMM      PDGQTQ---WRVMAYYGQRGVQQMLSVPVV-----------------AQ---RN-P----
A0A4R0YLB1_9GAMM      SSEQTQ---WRLMAYYGNRGVQQVLPVPVA-----------------AQ---RN-P----
A0A369UJH1_9GAMM      FHATEQ---LRVMGYYGQRGVQQVLSIPVS-----------------AQ---RN-P----
A0A1H6WZF6_9GAMM      -GDRQD---VRLMGYGGRRGVTQVLAIPPA-----------------AQ---QS-P----
A0A160N3V9_9GAMM      LSASDQ---WRAMAYYGYRSIIQYLSIPTF-----------------VQ---KN-P----
A0A1V3PWI6_9GAMM      FDSGDQ---LRLLAYYGQRSIVQYLSIPPG-----------------TQ---KN-P----
A0A0G9HAG6_9GAMM      SGDDGQ---WRAMVYYGQREITQYQSIPVA-----------------TQ---AN-P----
A0A316I2Y1_9GAMM      PEQADE---MRAMVYYGQRRIEQYQSIPVA-----------------TQ---AD-P----
A0A2Z6E1Y9_9GAMM      FDDADR---LHVAGYFGRRDILQYQSIPKA-----------------TQ---AN-P----
H8L2W9_FRAAD          LGEHDQ---LHAMIYGGQRDITQYLSIPAA-----------------VQNIKTK-P----
A0A0A0MB64_9GAMM      LGGGHG---LAFTAYTGNRETTQMLSIPVF-----------------VQQ----RP----
A0A0A0EUE8_9GAMM      VSAHHA---FTVTAWAGNRATTQMLSVPVF-----------------VQRS---TP----
A0A0D0S4F9_9GAMM      LGESHT---LRLTAHAGSRKTTQMLSVPVI-----------------VQRK---NP----
A0A3M8SXH2_9GAMM      LSPAHT---LTFTGYAGNRQTAQMLTVPVA-----------------VQA----PA----
A0A087MHC6_9GAMM      VGDAHG---LALVAYTGRRQTFQVLSIPVF-----------------VQA----SP----
A0A091BIH3_9GAMM      VGETQA---FEAVAWRGRRATWQMLTVPAA-----------------AQG----AP----
A0A2S5TFI1_9GAMM      LAGGDS---LELVAYGSSRAVQQFQSIPVS-----------------VQQTQ---P----
YNCD_ECOLI            LSSRDD---MSVMMYAGERETTQYQSIPMA-----------------PQLN-PS------
A0A0H3JEX9_ECO57      LSSRDD---MSVMMYAGERETTQYQSIPMA-----------------PQLN-PS------
A0A0V9J5V7_9ENTR      LSAQDD---MSVMMYAGQRETTQYQSIPMA-----------------PQLR-PS------
A8AGL3_CITK8          LSEHDD---LSVMMYAGERETTQYQSIPMA-----------------PQRDNPA------
A9MQZ4_SALAR          LSAQDD---ISVMAYAGERETTQYQSIPMA-----------------AQLK-PA------
A0A2X4WLW1_SALER      LSAQDD---ISVMAYAGERETTQYQSIPMA-----------------AQLK-PA------
Q8ZPD5_SALTY          LSAQDD---ISVMAYAGERETTQYQSIPLV-----------------AQLK-PA------
A0A090UZX5_PSEVU      LSEQDD---LSVMMYAGERETTQYQSIPRA-----------------PQLN-PT------
A0A3R9NNT4_9ENTR      LGEQDD---LSVMMYAGEREMTQYQSIPYQ-----------------PQLK-PT------
V5CWI7_ENTCL          LSERDD---LSVMMYAGERETTQYQSIPRA-----------------PQLK-PT------
A0A0G3Q8J0_9GAMM      LSAQDD---VSVMMYAGERETTQYQSIPRG-----------------PQLN-PQ------
L0M2G6_ENTBF          LTENDD---LSMMLYAGERETTQYQSIPRA-----------------PQLN-PG------
A0A2X3EGP8_KLUCR      LSEQDS---LSVMMYAGERQTTQYQSIPIG-----------------PQLK-PT------
A0A2P5GUQ1_9ENTR      LSSDDD---LSVMMYAGERETTQYQSIPRA-----------------PQLN-PH------
A0A0H3GQG7_KLEPH      LSAQDD---LSVMMYAGERETTQFQSIPRA-----------------PQLK-PS------
W1DH48_KLEPN          LSAQDD---LSVMMYAGERETTQFQSIPRA-----------------PQLK-PS------
A6T9R9_KLEP7          LSAQDD---LSVMMYAGERETTQFQSIPRA-----------------PQLK-PS------
W1H5G2_KLEPN          LSAQDD---LSVMMYAGERETTQFQSIPRA-----------------PQLK-PS------
A0A2X2EHB5_RAOPL      LSEQDD---LSVMMYAGERETTQYQSIPRA-----------------PQLN-PG------
A0A0H3G166_KLEAK      LSQQDD---LSVMMYAGERETTQYQSIPMA-----------------PQLK-PS------
A0A085AK19_9ENTR      LSEQDA---LSVMMYAGERQTTQYQSIPMA-----------------PQLR-SS------
E3G830_ENTLS          LSERDD---LNVMMYAGERQTTQYQSIPRG-----------------PQLN-PA------
A0A0J5LP01_PLUGE      LTAQDD---LSVMMYAGERQTTQYQSIPWT-----------------AQKNNPA------
A0A2P8VLK3_9ENTR      LTANDD---LSLMAYAGERETTQYQSIPIA-----------------PQLR-PT------
A0A0J8VQQ2_9ENTR      LGENDD---ISVMAYAGERETVQYQSIPRA-----------------PQLN-PT------
H5V7A7_ATLHE          LSTSDD---LSITAYAGQRETVQYQSIPAG-----------------PQRN-PT------
S3ISV7_9ENTR          LSEHDD---LSVMMYAGVRETTQYQSIPLA-----------------PQKN-PT------
A0A0A2VJ30_BEABA      LSEHDD---LSVMMYAGVRETTQYQSIPVS-----------------AQKN-AN------
A0A495AHN8_9ENTR      LTASDD---LSLMVYAGERETTQYQSIPVG-----------------PQLS-PT------
A0A085GER1_9ENTR      LSANDD---LSVMMYAGVRETTQYQSIPVA-----------------PQLN-PT------
A0A3N1J2H5_9ENTR      LGAQDD---LSVMMYAGQRETTQYQSIPRD-----------------PQLN-AT------
A0A071M309_9ENTR      LSLNDD---LSVMMYAGQRDMTQYQSIPYT-----------------PQLK-PT------
D4GEA9_PANAM          MSENDD---LSVMIYAGMRETTQFQSIPAN-----------------FQQS-PS------
A0A1T4KVZ7_ENTAG      MSENDD---LSVMLYAGMRETTQFQSIPAA-----------------VQRT-PS------
A0A2P5INZ9_9GAMM      MGENDD---LSVMMYAGMRETTQYQSIPKN-----------------VQLS-AK------
A0A0U5L2I1_9GAMM      MNENND---LSVMVYAGERETVQYQSIPRA-----------------VQLASAQ------
A0A085JEY3_9GAMM      FGDNDD---LSVMTYAGIRETTQYQSIPST-----------------AQTKSQK------
A0A095T8R6_9GAMM      FGDNDD---LSVMTYAGIRSTVQYQSIPAA-----------------KQATSTD------
A0A1I4VBV2_9ENTR      MSKNDD---LSVMLYTGIRETTQYQSIPAA-----------------TQRRSAD------
A0A2G8EM73_9GAMM      ITPQDD---LSLMLYAGIRQTTQYQSIPYS-----------------TQLKSDN------
L0M9M2_ENTBF          LGEHDD---LSVMTWAGIRETVQYQSIPYF-----------------VQQRSDT------
A0A4P8YJU9_9ENTR      VTDNDD---FSMTAWAGMRETVQYQSIPYF-----------------VQQRSRQ------
A0A2I0G1J5_9GAMM      LSEQDD---LSVMAWAGEREMTQFQSIPAS-----------------VQQSQKH------
A0A2N5EP52_9GAMM      LSEHDD---LSIMAYAGQRETTQYQSIPVS-----------------TQAN-PQ------
W0HYU3_9GAMM          MSDDDD---LSVMMYAGERDTTQYQAIPVA-----------------TQAN-PL------
D4E804_SEROD          IGSDDD---LSVMMYAGERETTQYQSIPLA-----------------VQQRSPQ------
A0A2X5BTZ1_SERRU      FGDSDD---LSVMMYAGERETTQYQSIPVF-----------------VQQRSAQ------
A0A240C4B4_SERFI      MGANDD---LSVMMYAGERETTQYQSIPVA-----------------VQQRSAQ------
A0A250B6D5_9ENTR      MSANDD---LSVMMYAGIRETTQYQAIPAS-----------------VQQSSDQ------
A0A0F7HDW7_SERFO      MSANDD---LSIMTYAGERETTQYQSIPVA-----------------VQQRSEQ------
D8MPI3_ERWBE          MSENDQ---LTLTTWHGERHTTQYQSIPVA-----------------VQKN-PA------
A0A3R9FPK1_9GAMM      MSDSDR---LTLTAWHGERHTTQYQSIPVA-----------------VQKN-PA------
A0A014LVL6_9GAMM      LSEQDQ---LTLTSWHGERHTTQYQSIPLS-----------------TQRN-PA------
A0A0J8YI36_9GAMM      MSDNDL---LTLTTWHGERHTTQYQSIPQG-----------------PQNN-PA------
A0A2S9IIG0_9GAMM      MSDNDE---LTLTTWHGERHTTQYQSIPYA-----------------TQQN-AA------
A0A0Q4MYX6_9GAMM      MSENDQ---LTLTTWHGERHTTQYQSIPVG-----------------TQAN-PA------
B2VBJ4_ERWT9          FSDSDR---LTLTTWHGERHTTQYQSIPQG-----------------PQLN-PA------
A0A0L7T7S4_9GAMM      ISENDQ---LTMTAWHGERHTTQYQSIPMA-----------------PQLR-PT------
A0A4R1N717_9GAMM      MSDNDE---LSVMAYHGERHTTQYQSIPMA-----------------TQLS-PT------
A0A0Q4M9F3_9GAMM      MTDNDE---LSIMTYKGERHTTQYQSIPPG-----------------PQAS-PA------
H2J1M3_RAHAC          MGENDE---FSLMTYHGERHTTQYQTIPAT-----------------SQKN-PL------
A0A4R3YW44_9ENTR      LTEKDE---FTFTTYGGERHTTQYQAIPVA-----------------TQSN-PL------
A0A3N9TG09_9VIBR      LTDNDS---LSFTGYAGERKMRSYLAIPYS-----------------TQENNPL------
F0KN91_ACICP          INDKNE---LYAMAYLGNRQVTQYQSIPKS-----------------TQDASIN------
A0A0D5YFB1_ACIBA      INDQHE---LYAMAYLGNRQVTQYQSIPQGQVVVENGKP------VYTGQKSPK------
N9AIG7_9GAMM          LNDQNE---LYMMGYLGNRQVTQYQSIPKS-----------------TQDASEN------
A0A380UGG0_ACIJU      LNDQNE---LYAMTYIGQRQVTQYQSIPDTVQ---------------KNPNTPY------
A0A385C2T7_9GAMM      LDDHND---LYAMVYAGQRSVTQYQSIPKITQ---------------TKTTIPY------
A0A2U3MXX0_9GAMM      LDDKNS---LYGMAYIGQRSVTQYQSIPKITQ---------------TKPTTPY------
V2UV07_9GAMM          LDDHNE---LYAMTYVGNRHVIQYQSIPKSTQ------------------ANVN------
A0A2V1HFX4_9GAMM      LDDHNE---LYAMTYVGNRHVIQYQSILKSTQ------------------ANVN------
V2UQQ6_9GAMM          IDDHNS---VYAMGYIGNRQVTQYQSIPNQVQRLIPN----------TNIVNKN------
A0A1Y3CEJ3_9GAMM      IDDKNE---LYAMAYAGQRAVTQYQSIP------------------STAQANPR------
N8NZW8_9GAMM          INDQHE---LYAMAYAGHREVTQYQSIP------------------NTAQANPR------
A0A0M4GVP7_9GAMM      INDQHE---LYAMAYAGQREVIQYQSIPKGEYSINLGLDKGGKPIPSTSQRNPR------
A0A3B7PUD9_9GAMM      LNDQHE---LYAMAYAGQREVTQYQSIPKGEYSIDLGVDKDGKPIPSTGQRNPR------
A0A0E2GK04_ACIRA      INDQHE---LYVMTYAGQRHVVQYQSIPRCIFKKDT-----QECIPNSTQLNAR------
A0A369PLG9_9GAMM      INDQHE---LYAMAYAGQRSVTQYQST------------------PNTSQGGVN------
A0A145X2Y7_9GAMM      INDQND---VYAMVYAGQRSVTQYQSIPKCAYVDKTDICK-----PNTIQLGKK------
A0A0N9VRY0_9GAMM      LDDQNE---LYSMLYLGQRSVTQYQSI------------------PKMSQLASN------
A0A1Z9YU89_9GAMM      INDKNE---LYVMGYFGNRAVTQYQSIPAT-----------------TQTN-PQ------
A0A1E7RFQ6_9GAMM      LNEHNE---LYAMAYLGNRQVTQYQTIPAA-----------------TQLNNPK------
A0A1B2M179_9GAMM      IDAHNE---LYSMAYLGNRQVQQYQSIPQK-----------------PQLN-PR------
A0A3B7M4C8_9GAMM      LTDLQS---LYAMAYYGQRHVTQYQSIPEAP------------------QLDNR------
A0A1G6LB21_9GAMM      ISDHQS---LYAMTYLGQRKMTQYQSIPAS------------------TQSNPL------
X2HCA5_9NEIS          INEHNS---LYAMAYAGRRHVVQYQSIPVK------------------AQTAPK------
A0A2Z3HX37_9GAMM      IDDNNE---LSAMFYYGVRDNTQYQAIPKA------------------AQANKG------
A0A4V6NPZ9_9NEIS      LDAHHS---IKAVLYGGERKALQFQSIPKA-----------------VQQNNPG------
A0A261TCQ1_9BORD      VNADND---LRVMVYYGQRETTQFQSIPPA-----------------AQLNPGQ------
A0A0H4VVP6_9BORD      VDADND---LRLMVYYGQRETWQYQSIPVA-----------------VQLPPAQ------
D4XI85_9BURK          VDGRNT---LRLMAYYGQRDTTQYQSIPPA-----------------SQLAPTQ------
A0A0S1Y9D8_9BORD      VGDDDT---LRAMVYYGERSTTQYQSIPPS-----------------AQTNPLH------
A0A261U1C3_9BORD      MDADNE---LRAMVYYGQRHTVQYQSIPAI-----------------VQANPQQ------
A9IF94_BORPD          IDADNE---LRAMVYYGQRDMTQYLSIPPA-----------------AQLNPGQ------
A0A157SHK2_9BORD      IGGGDS---LRAMLYYGQRDTVQYQSIPVA-----------------VQRPATH------
A0A3A3GCR1_9BURK      IDAAND---LRLIAYYGQRETVQFQSIPVA-----------------PQAN-PR------
A0A410UXB5_9BURK      IDGAND---MRIMAYYGQRDTVQFQAIPPG-----------------PQAN-PR------
F4GNG9_PUSST          IDANND---LRLMAYYGQRKTVQYLAIPAA-----------------TQKNNPD------
A0A1M5WFE4_9BURK      VDADNA---LRVMLYYGQRETVQYQSIPPA-----------------AQLNSPG------
A0A2N4UGS7_9BURK      INTNHE---LRAMVYFGQRKTTQYQAIPFF-----------------AQTSSAN--P---
A0A368WU09_9BURK      LNADNE---LTALVYAGRRHTVQYLAIPDF-----------------VQQNPLQ------
V2G2U9_9BURK          IDADNT---LTAMVYYGRRETRQFLSIPPA-----------------AQRSPLS------
W0PBC2_9BURK          LSDRTD---LRIMGYYGERETKQFLSIPIG-----------------PQRAPSH------
A0A4R3V1Y1_9BURK      LAGGHT---LQAIAYAGQRKTVQYQAIPYS-----------------VQQAPTH------
A0A171KR87_9BURK      LSTDTQ---LQAMVYAGERRTVQYQAIPPA-----------------TQKPATH------
A0A3N1XDZ5_9BURK      IDGDND---LRLMVYYGQRDTVQYQSIPKA-----------------SQAPAAH------
A0A3M6QPK2_9BURK      LDADNQ---LRAVVYLGDRKTRQYQAIPLA-----------------PQQNNAG------
A0A0U1Q3B1_9BURK      LNADNL---LRMMAYHGQRETRQYQSIPPA-----------------PQLSNRG------
A0A0H2M5I3_VARPD      VSAAQS---LRLMVYGGERKTVQYQSIPPS-----------------AQQNPLH------
A0A1I5S4R6_9BURK      LSQTQQ---LRLMVYGGERKTTQYQSIPPS-----------------AQQNPLH------
A0A126ZJ57_9BURK      IDANND---LRVMLYTGERRTTQYQAIPPA-----------------AQLNALQ------
A0A2P8KRE4_9BURK      IDATNT---LRLMVYGGQRSTVQFQSIPPS-----------------AQLNPLH------
A0A109D1U4_9BURK      IDARNA---LRLMVYGGQRSTVQFQSIPPS-----------------AQLNPLH------
A0A244EFB9_9BURK      IDARNA---LRLMVYGGQRSTVQYQSIPPA-----------------AQANPLH------
A0A1G6RCE9_9BURK      IDAANT---LRLMVYGGQRSTVQFQAIPTF-----------------VQQNPLH------
A0A1H4FD15_9BURK      IDSANA---LRLMLYTGERKTTQFQAIPPS-----------------AQVSPTS------
A0A147GS36_9BURK      LGAQQS---VRVMLYGGERGTTQYQAIPPS-----------------AQQNPRH------
A0A1I4NTN6_9BURK      LNADND---LRLMVYDGERSTTQYQAIPPS-----------------AQVAASS------
A0A2A7UZW1_COMTR      FNGTHS---VALTAYAGHRSMEQYQSIPLKNS------------SGYAIQENAK------
A0A0W7YXY2_9BURK      LSGTHS---IALMAYAGHRSMEQYQSIPLIS-------------YGKPIQEQAR------
A0A014MHS3_9BURK      LDGVHS---VALTAYAGHRSMAQYQSIPAAT------------------QAAAG------
A0A363RRR7_9BURK      INARQS---LSLSAYYGHRSMLQYQSIPKAP------------------QLAPG------
A0A1I7FES2_9BURK      VDGRNA---LRLMVYAGQRRITQYQSTPVAS------------------QTPPT------
A0A2S0MBY6_9BURK      IDSANT---LRMMVYAGEREIVQYQSTPAAS------------------QQAAT------
D0J7S7_COMT2          LDGGQA---LRLMAYAGQREMMQFQSTPKAS------------------QTG--------
A0A1W6LA37_9BURK      VAPEHM---VRLLAYTGHRGTEQYQAIPVA-----------------PQAN-PL------
A0A0Q6W3F1_9BURK      ITAEHD---LRLMGYTGHRGTEQFQSIPTG-----------------AQGS-PL------
A0A0Q7AJE6_9BURK      VDAANS---LQAMVYGGHRGTEQYQSIPVA-----------------TQQSSPR------
A0A1P8K341_9BURK      VDAANA---LQLTTYLGRRTTVQYQSIPVA-----------------TQAN-AL------
A0A0Q7T5N8_9BURK      IDAANT---LRLMVYRGHRTTLQFQAIPTT-----------------TQGN-AL------
A0A4R3UJN9_PELSC      IDAQNS---LRLMVYRGHRTTAQLQSIPVA-----------------TQAN-PL------
A0A254N915_9BURK      IDAAHS---LRVMVYQGHRATTQFQAIPVA-----------------TQAN-AL------
A0A3N7CF62_9BURK      LDSSNA---LTAMVYGGHRNTEQFQSIPVA-----------------TQKN-PL------
A0A0S9NFX1_9BURK      LSEAHA---LQATLYGGQRGTTQFQSIPVA-----------------VQNN-PR------
A0A0Q4Y1L3_9BURK      FSEAHA---LQASLYGGQRGTTQYQAIPVG-----------------PQNS-PT------
A0A0Q6LB83_9BURK      LSGANA---LRVMVYGGHRRTEQFQSIPVA-----------------TQAN-AL------
A0A140HL98_9BURK      LAQGDL---LRFMLYAGHRDTTQFQAIPVA-----------------PQLS-PL------
A0A1S8CVI7_9GAMM      LGNGD----LQVTAYAGTREVRQFQSIPVAPQ--------------NNPRQ---------
A0A4Q5VJ30_9GAMM      LGHGD----LQVTAYAGTREVRQFQSIPVAPQ--------------NNPNQ---------
A0A3R8S8N4_9BURK      VGDDDS---LRLMAYGGSRQVRQFQSIPAGVQ--------------SAATH---------
A0A1B3PN99_9BURK      LGQG---HRLELMLYGGERDVVQFQAIPVAAQ--------------QPAGS---------
A0A1Y2QXX8_9BURK      LGQG---HRIELMGYGGQRGVRQFQAIPTGAQ--------------IPPGS---------
A0A1C9VIT9_9BURK      IGGG---HNVELMGYAGQRRVVQFQSIPTGAQ--------------AAPGS---------
A0A0T2Z1W2_9BURK      LGNG---HKVELMSYAGQRRVIQFQSIPPGNQNPV-----------TSPGN---------
A0A0N7J941_9BURK      LGGG---HKLELMGYGGQRQVVQYQSITTGAQ--------------VPAGS---------
A0A0Q4GWK8_9BURK      LGGG---HQVEFIAYAGQRALTQFQAIPTTVQ--------------APASH---------
A0A369AP48_9BURK      LGGG---HRLEWMAYGGERQVRQFQAIPPAAQ--------------TAPTS---------
A9BZT3_DELAS          FGAG---QRLELMAYAGTRSVLQYQAIPVATQ--------------APPSH---------
A0A1A9HU13_9BURK      FDEGQVLSDSVLTAYGGHRSVTQWQSIAVGAQ--------------TPAG----------
A0A1I6JQA5_9BURK      FEAASPLAESVLTAYAGRRAVTQWQSIPVAAQ--------------TPPG----------
A0A3S2U0P2_9BURK      FDDS-ALRELKLAAYTGERGVTQWLAIPAGAQ--------------GNPR----------
A2SEP8_METPP          FADLGALSESAVTAYFGQRSVTQWQSIPVLTQ--------------RNPTPPPNTDR---
A0A4Q7W0G4_9BURK      FDNLGPLAESALTAYGGRRSVTQWQAIPVLTQ--------------NNPNPPPFTTR---
A0A0G3BF75_9BURK      FDAS-ALKETTLSAYLGHREVTQWQAIPVSAQ--------------QSTEPPDAACA---
A0A1W6SPZ7_9PROT      LSPSN---TIKLIGYAGTREILQFLAIPRG-----------------AQIPITS------
A0A1G5DBV6_9PROT      FSAAN---TVKLIGYMGTREILQFLAVPRG-----------------AQTSATS------
A0A1H7IRG4_9PROT      FSAAH---TIKLIGYAGTRQILQFLAVPVG-----------------AQLPATS------
A0A1I4YGQ6_9PROT      FSAAN---TIKLIGYGGTRRIEQFLAVPLG-----------------AQIPVTS------
A0A1M7A2V8_9PROT      FSSAN---TIKLIGYTGTRQIEQFLAVSRG-----------------AQIPATS------
Q2Y942_NITMU          FSASN---KIKLIGYAGTRQLEQFLAVPRG-----------------AQIPATS------
A0A1I3AWY9_9PROT      FSPET---SLKLISYAGTRQVEQFLAIPRV-----------------AQIPETN------
A0A1K1MTB4_9PROT      LSPAH---TVKLIGYAGAREILQFLAIPPA-----------------AQAASTH------
A0A2R5FGK3_9PROT      IDDHN---QVHVLGYYGTRYNLQFQSISPT-----------------LQASPK-------
A0A1A9NLC3_9PROT      FSEEH---SIRLMTYYGQRENRQYLVTN--------------------------------
C6XA35_METGS          LNADN---ALVLTSYVGSRENQQYLPRNPL-----------------G------------
A0A4R3N5M9_9GAMM      LTDAD---SLRAMFYAGTRGNEQFLAVPLT-----------------NQNAIT-------
G2DX18_9GAMM          VSDAD---QLRVMAYSGTRSNEQFLAVPLF-----------------SQNAIT-------
F9U8R9_9GAMM          IGAAD---DLRVMAYTGTRGNEQYLAIPLA-----------------NQNAIT-------
A0A1S8DJE3_9PSED      LANDD---EITVMVYGGERDVQQFLAFTGN-----------------SLYS---------
A0A1H1SUW1_9PSED      LANND---QLTLLVYGGERYVQQYLAFTGD-----------------DPFA---------
A0A2A4AVB8_9PSED      LSNDD---QLTAMIYGGERYVQQYLAFPGG-----------------GQFS---------
A0A1H1YCW3_9PSED      LANDD---EITVMVYGGERYVQQYLAFPGS-----------------GEFA---------
A0A1H2HZE2_9PSED      LSNAD---QITLMIYGGTREVQQFLAFPGS-----------------GQFS---------
A0A1H9W884_9PSED      LANDD---QLTAMVYGGERDMQQFLAFPGS-----------------GATA---------
A0A1V0B1W5_9PSED      LGNDD---QLTLMAYGGERFVQQYLGFAGA-----------------GEFA---------
A0A1I4PI44_9PSED      VHNAD---QLTFMLYGGTRDVQQFLGFPGD-----------------NQQRPDGS-----
A0A4V3D5B0_9GAMM      LHNDD---EITVMLYGGNREMLQYLAFKNN------------------------------
Q47H81_DECAR          FGDQ----TVQVSAYAGQRSTTQYQSIPVS-----------------TQSVA----YKAS
A0A3B7A9J1_9RHOO      FGDH----SMVLSAYAGQRSTIQFQSIPKS-----------------TQ---------TS
A0A133XLV9_9RHOO      FGTS----TIQLAAYAGQRSVTQFQSIPRS-----------------LQLILPSTPANDP
A0A1R1I5A4_9RHOO      FGEH----ALQLSTYAGQRSVIQYQSIPVG-----------------VQ----------G
A0A1E7X7J1_9BURK      FGDD----RLRVMVYGGNRQVIQYQSFSRA-----------------FQ----------A
A0A1H8RG54_9BURK      FGED----RLRVTAYGGNREVIQYQAFSRG-----------------FQ----------A
L9PLH7_9BURK          LGDD----SLRLNAYGGNRQVVQYQAFSKA-----------------FQ----------A
A0A1I4UM90_9GAMM      FGDD----RLRVTAYAGNRQVIQYQAFSKG-----------------FQ----------A
A0A1H8EYS0_9BURK      FGDD----RLHVTAYGGNREVIQYQAFSKA-----------------FQ----------A
A0A1I7M6W4_9BURK      FGDG----TLRVSAYGGNRQVIQYQAFSRA-----------------FQ----------A
A0A0Q6VY91_9BURK      LGAGDS--KLRVTVYGGNRQVIQYQAFSRA-----------------FQ----------A
A0A0M2WQT2_9BURK      FGDD----RLHVMVYGGNRDVIQYQAFTKG-----------------FQ----------A
W0UZX2_9BURK          FETD----RLRVTLYGGNRQVIQYQAFSKA-----------------FQ----------A
A0A2G8SW13_9BURK      FGDD----RLHLMVYGGNRQVTQFQAFSRA-----------------FQ----------A
A0A2G8T7Z0_9BURK      FGDD----RLHVMVYGGNRQVTQFQSFSKA-----------------FQ----------A
A0A0S4P7E0_9BURK      LGDD----KVRAMVYGGNRQIIQYQAFSKF-----------------VQ----------T
A0A1M5VDX9_9BURK      LGDD----RLRATLYAGTRQVIQFQAFSRF-----------------VQ----------T
A0A418XFD8_9BURK      FGDD----RLRVMAYGGNRQVIQYQSFSRG-----------------FQ----------A
A0A2U2I768_9BURK      FGDD----RLRLTGYGGKRRVIQYQSFSKG-----------------FQ----------A
A0A086WGY1_9BURK      FGPD----RLLLTAYAGNRHVIQYQSFSRG-----------------FQ----------A
A0A1S9A6W4_9BURK      FGPD----RLQLTAWGGNRRVIQYQSFSRA-----------------FQ----------A
A0A0Q5HE07_9BURK      FGAN----RLQVTAYGGNRRVVQYQSFSRG-----------------FQ----------A
A0A098U5Z0_9BURK      FGQD----RLHVAVYGGNRSVIQYQSFSKA-----------------FQ----------A
A0A0J1D7H4_9BURK      FGSD----RLHVTAYVGNRRVIQYQAFSQG-----------------FQ----------A
A0A411X720_9BURK      FGEN----RLHLMAYGGNREVVQYQSFSRG-----------------FQ----------A
A0A2R4C6S8_9BURK      FGEQ----RLHLMLYGGNREVAQYQAFSKA-----------------FQ----------A
A0A0K1K069_9BURK      IGED----RLLASIYGGNRRVVQFQAFSRA-----------------FQ----------A
A0A0Q8R0R7_9BURK      IGDA----RLLLAAYTGNRRVVQYQSFSRG-----------------FQ----------A
N6X6R5_9RHOO          FGED----RLQLSAYTGRRSVTQYQSIPRI-----------------VQIPTADN---PE
C4KAP2_THASP          LGED----RMQVSAYAGSRAVTQYQSFSRG-----------------FQS----------
N6XLG4_9RHOO          FGQD----RLQLSAYSGTRGVTQYQSIPTG-----------------PQA----------
A0A2U8GP29_9RHOO      FGED----RLQLQAYAGQRSVIQYQSIPKV-----------------AQS----------
A1K9Y4_AZOSB          FGSD----RLQVQAYAGERSVTQYQSIPRA-----------------AQT----------
A0A4R6DSJ4_9RHOO      FGED----TLQVQAYGGRRSVTQYQAIPNT-----------------AQI----------
N6XZE9_9RHOO          FGSG----RLQLQAYAGQRSVTQYQSIPIA-----------------AQA----------
S9ZHQ0_9RHOO          FGED----RLEVQAYAGEREVIQYQSIPKA-----------------AQG----------
A0A323V0R6_9RHOO      FGSD----RLQVQAYAGQRSVTQYQSIARN-----------------TQIS---------
A0A290ZTV7_9RHOO      FGGD----RLQLTAYAGQRSVTQYQSIARN-----------------AQS----------
A0A0K1J2B7_9RHOO      FGPG----RLHLSAYAGERSVTQYQAIPTA-----------------VQNIV-------T
H0Q397_9RHOO          FGSG----RLQLTAYAGERSVTQFQAIAPT-----------------FQNIA-------T
Q5NZA7_AROAE          FGDD----RLQLVAYAGQRSVTQYQSIPAG-----------------PQ----------A
A0A2T4IH53_9RHOO      IGAG----RLQITVYGGQRSVVQFQSIPTA-----------------VQ----------A
A0A2K9LB04_9RHOO      LGSG----RLQLVAYGGTRAVTQYQSIPTF-----------------VQ----------A
A4XVG0_PSEMY          FAAG----TWQSTVYSGTRRVIQYQSIPVA-----------------VQANP--------
A0A1H2FE51_9PSED      FSAG----TWQNTLYGGTRHVTQYLSIPKF-----------------VQSNP--------
S6AYR3_PSERE          FGDA----TWQTTLYSGTRRVIQFQSIPVA-----------------VQANP--------
A0A4Q9R5Y6_9PSED      FGDA----TLQVTAYAGKRSVIQYLAIPPA-----------------AQANA--------
F6A897_PSEF1          FGDA----TLQLTAYAGKRSVTQYLSIPAV-----------------APSNT--------
A0A2T5HHJ3_9PSED      FGDA----TLQATAYTGKRSVIQYLSIPKG-----------------TPANN--------
A0A0J6GFN2_PSETA      FGDA----TLQVNAYTGTRSVIQYLAIP-P-----------------FAAGN--------
A0A1T1ICR8_9PSED      FGDA----TLQVNAYTGRRSVIQYLSIPDK-----------------LGNGNPNP---A-
I4N656_9PSED          LGDA----TLQVTSYYGTRSVIQYLSIPKG-----------------TAADT--------
A0A385Z4L3_9PSED      MGEA----TLQLNAYTGERSVIQYLSIPKG-----------------TPASE--------
A0A4V2KCT8_9GAMM      FADA----TLQATFYGGKRHVIQYLAIPPA-----------------AQGNAR-------
A0A077LH73_9PSED      FGDA----TLQFNLYAGQRSVVQYLSIPRT-----------------VVSNS--------
A0A2X4AFB6_PAULE      FGDA----TLQFNLYAGQRSVIQYLSIPRT-----------------VVSNS--------
A0A089WWL9_9PSED      FGDA----TLQFNLYGGKRSVIQYLSIPKG-----------------ALPN---------
A0A383RW06_9PSED      FGDA----TLQANVYAGRRSVIQYLSIPKD-----------------TVPNE--------
A0A0X8BYJ1_9PSED      IGDA----TLQVNLYSGRRQVVQYLSIPPK-----------------AAAN---------
Q9I1I6_PSEAE          FGEA----TLQVNAYVGKRSVVQYQAIPKQ-----------------IGCESNPR---C-
A0A1H0FRE3_9PSED      FGAA----SLQFAAYAGQRSVLQFLAIPPT-----------------AIANR--------
A0A139SXG9_9GAMM      FGDA----RVQATFYQGKRRVVQYLAIPPG-----------------AQLAA--------
A0A1C3K4L2_9BURK      IGDG----TLSLNAYGGARRVTQYLSIPSD-----------------VQQRPHPS---TG
A0A0L6T3M2_9BURK      LGDST---DLTARLYFGDRELDNALSIPPA-----------------AQTAP--------
A0A0K8NZK5_IDESA      LAADS---VITARLYGGQRALDNALSVPPA-----------------AQAAA--------
A0A257DDF6_9BURK      LSDAT---ELSASLYIGSRQLANALSIPIG-----------------AQGSP--------
A0A1P8FP42_9PROT      LDAWT---DLTARAYLGERSLGNKLSTPLA-----------------NQLPP--------
A0A1V4CI52_9BURK      LDAKS---ELSARVYAGQRDLDNRLSIPLM-----------------AQTSP--------
A0A1V3RSP5_9BURK      LDDRS---ELSARVYAGERDLDNRLSIPLV-----------------AQASP--------
A0A4V2JG24_9BURK      IDGQS---EWMTRVYAGERDLGNRLSTPLS-----------------AQTSA--------
A0A2S0MEE8_9BURK      PDADT---EITARAYYGQRDLDNRLSIPLS-----------------AQTAP--------
A0A069IDM8_9BURK      LSERD---NLEFRLYGGTRQLTQYLGF--------------------SGIAP--------
A0A0C4YTG2_9BURK      LSEQD---NLEFRLYGGTRELTQYLGF--------------------SGIAP--------
A0A1D9H742_9BURK      LGAQD---SLSFRLYGGTRQLTQYLGM--------------------SGAAP--------
Q0JZD3_CUPNH          LTGTD---SVSARLYGGTRNLYQRLGF--------------------SGAAP--------
Q46RM0_CUPPJ          LSQAD---SLQGRLYVGTRQLYQRLGM--------------------SGIAA--------
A0A1I1SRE0_9BURK      LSERD---SLNFRLYGGGRQLTQRLGF--------------------SGAAP--------
A0A3A3FNJ3_9BURK      LDRSN---TLNGRIYAGTRQVNQTLAF--------------------SGAAA--------
A0A0Q8QVE3_9BURK      LDRSN---TLNGRLYAGTRQVNQTLAF--------------------SGAAA--------
A0A3A3FKH4_9BURK      FDRSN---TLNARLYAGTREVFQTLSF--------------------SGAAA--------
A1VRM6_POLNA          LSASD---TLNARVYGGTRKVDQKLAF--------------------QAN----------
A0A068YS68_9BURK      LNASD---TLNARIYGGTRKVDQKLAF--------------------QTN----------
F1W3W1_9BURK          LGEND---TLNARVYSGTRQVFQTLSF--------------------KGDGA--------
                                      . *   .                                     

F5Y3F6_RAMTT          ----PGGVIDLDRDYHGLDGQWVARTRLFDAP----LTLTAGLYADRLDERRRGFQNFTG
A0A0Q5ZK33_9BURK      ----PGGVIDLDRRYHGADAQWTVRTRAFESP----LAITFGVSADRMTEDRRGFQNFTG
A0A4Q3LHC8_9BURK      --THPGGVILLERDYQGLDAQWIARTRAGGGL----LTFTAGLTADELEEDRRGFRNFTG
A0A1S8FZB0_9BURK      ----PGGVIDLSSRYQGLDARWIDKSRLLGKP----LTLTAGVSTDQLSQARLGFQNFVG
A0A0C5J8D9_9RHOO      ----PGGVIDLVRDYAGVDAHWTHRSELAGAP----LATTVGINYDNLDEARKGFQNFIG
A0A1W1XZC8_9NEIS      ----AGGVIDLQRRYQGVDANWLHQ----GEG----WHVVAGVNVEALDEARKGYENFVG
A0A1M5N1B9_9GAMM      --RHGGGVVDLSTQYGGTDARWTYEGLLGGRQ----LTLVAGLNYDELSQHRLGYNNFVG
A0A4R7NZ33_9GAMM      --LNSGGVVDLDSDYGGTDLRWSWRGLLGPRP----LTLVAGMNYDLLSQDRRGFLNFTG
A0A1H9JUC6_9GAMM      --LHAGGVVDLDTDYGGVDARWSWRTQLAGQP----FSLVAGLNWDDLGQHRRGYENFVG
A0A2T5MEC7_9GAMM      --ASPGGAINLNNIYSGGDARWTYKSNFLERP----FNVVAGLTFDNFNQHRKGYNNFTS
I7ZK18_9GAMM          --GHSGGVIDLGTDYGGVDARWAWRGSLAGRP----ASLIAGLTWDTLDQQRRGYENYVG
A0A1I2HQE2_9GAMM      --KHPGGVIDLDNRFAGADLRWGFHGTLSARP----YSFVAGLAYETLTQARRGYENFDG
A0A3N0VKQ9_9GAMM      --GSAGGVVDLASDYGGADLRYSRQTHWLARP----LSLVAGLSYDRLQQQRRGYENFVG
A0A091AMW3_9GAMM      --LQSGGVVDLGSDFFGGELRLAGEATLAGRD----LKWTAGLGWEGLAQQRRGFENFVG
A0A4R3YN70_9GAMM      --GNSGGVVDLGNEYGGGDARWVYSDQLAGRP----FELAAGVAYDNQNQHRQGYNNFVG
A0A1K1RTB7_9GAMM      --GNSGGVVDLDNEYGGGDVRWTWRDTLAGRP----FELAAGVAYDNQEQHRQGYENFVG
I4VPH9_9GAMM          --LSAGGVVDLGNEYGGGDARWTWASTLAGLP----FELTVGASYDNQHQHRRGFENFVD
A0A099CZ84_9GAMM      --LSSGAVVDLGNTYGGADVRWTWEGQLAGRP----FQLAAGLTYDNQRQRRRGYNNFVG
A0A160DXQ1_9GAMM      --LHAGGVIDLDGDYAGTDARWTW----AADP----LELTVGFNYDEQDQHRRGYENFVG
A0A4R2IG71_9GAMM      --KHSGGVVDLDSRYGGSDARLTWKGELAGRA----FELAAGLSWDRQAQHRRGYANFVG
A0A1I4ZY64_9GAMM      --GSGGGVVDLDGDYRGADLRWSWR----SAP----FELTIGTSIEDFDQQRRGYENFFG
A0A0Q7PDH8_9GAMM      --LSGGGVVDLASPYQGVDARWTWTASLAGRP----FDVVAGASVDRQRQDRRGFENFIG
A0A345ZNC5_9GAMM      --LSAGGWIDLDSPFAGVDARMAWRRDVAARP----LEVVLGLDVEQQRQDRRGYENFVG
A0A2M9E3Y4_9GAMM      --LHAGGVIDLDNRYDGVDARWTWEGALAGAP----LEVTVGGNVDRQRQHRRGFENFVG
A0A1B3WBG7_9GAMM      --LQAGAVIDLDNTYYGFDARWSMQGELAGRA----LEVTVGANLDRQRQHRRGWENFVG
A0A0H1AHA5_9GAMM      --LSAGGVIDLDNAYGGLDLRWSWEGRLAGRP----LELTVGANADRQRQHRQGFENFAG
A0A2A3VKG1_9GAMM      --LNSGGVIDLGNRYGGLDLRWSWEGTLAGRP----LEATVGANADRQRQARQGFENFVG
A0A290XBJ0_9GAMM      --LNSGGVIDLDNRYGGLDLRWSWEGALAGRP----LELTVGANGDRQRQHRQGFENFIG
A0A1H1GMD2_9GAMM      --LNAGGVIDLASDYGGADLRWSWQGELASKP----FELTAGANFDQQDQRRRGYENFIG
A0A4V3UU19_9GAMM      --LHAGGVIDLDNRYGGADLRWQWLGELAGRR----AEFTIGTSADRQHQHRRGFENFDG
A0A0Q8FEB5_9GAMM      --LNSGGVIDLDNDYGGADLRWSWTGDLAGRP----FELSAGANADRQRQHRRGYENFVG
A0A4R6YYN2_9GAMM      --LSAGGVVDLQGDYGGADLRWSWQGELARRP----FELSAGFSADRQEQQRRGYENFIG
A0A4R5TSB5_9GAMM      --LNAGGVIDLDGGYHGFDLRWNWTGLLADRP----FEVAIGGNADAMRQHRRGFENFIG
A0A1T5KN88_9GAMM      --LNSGGVIDLANDYGGLDARWSWQGQWAGRD----VEATAGASADRQIQQRRGYENFVG
A0A286DF09_9GAMM      --LNSGGVIDLDNDYGGVDARWSWQGEVAGRP----FEWTAGANSERMRQHRRGYENYVG
A0A3R8NPD5_9GAMM      --LHSGGVIDLNGAYGGADARVAWR--DAGGR----FELTAGASFERQRQDRHGYENFLP
E6WP04_PSEUU          --LHSGGVIDLDGGYGGADARVAWQ--DGSGR----FELTAGTSVERQRQERRGHENFLV
A0A0E3UN68_9GAMM      --LSAGGVVDLDGGYGGLDARASWRGQAGGGD----LEFTAGASADRQRQRRRGYENFRS
A0A0R0CUL3_9GAMM      --LHAGGVIGLDGDFGGLDARWGWNGELAGRA----LDVTAGVNADRQRQHRTGHENFVG
B8L6Y3_9GAMM          --LHAGGVIDLDGGYGGLDARWGWHGDLAGRP----LDLVAGLSADRQRQHRTGYENFIG
A0A427C8P8_9GAMM      --LHAGGVIDLDGDYGGLDLRWAWHGDWLGRP----LEAVIGANADQQTQDRRGYENFIG
Q8PE83_XANCP          --LHSGGVIDLDSNYEGADVRWAWQGQALGRP----LQLTVGANVDRQRQHRTGYENFVG
Q5H6Z9_XANOR          --LHSGGVIDLDSNYEGADARWAWQGEALGRP----LQLTVGTNVDRQRQHRTGYENFVG
A0A1C3THW8_XANCT      --LHAGGLIDLDGDYGGVDARWAWQGELGGRP----FQFTVGANADRQQQHRTGYENFVG
A0A0G9I955_9XANT      --LHAGGLIDLDGDYGGVDARWAWQGELGGRP----FQFTVGANADRQKQHRTGYENFVG
A0A0R0C5K6_9GAMM      --LHSGGVIDLDSDYGGIDARWAWHGALAGKP----LELVMGANADRQRQDRTGYENFVG
A0A0R0DRJ3_9GAMM      --LHAGGVIDLEGGYGGVDARWAWHGELAGKP----LELVLGANADRQRQHRSGYENFVG
A0A0R0A0P3_9GAMM      --LHAGGVVDLDGGYGGADARGSWHGELAGRP----FDVTLGANADRQRQHRTGYENFVG
A0A1H7WT26_9GAMM      --LNSGGVIDLDNDYGGVDGRWSYQGELAGRP----LELNVGSNFERQRQTRTGYNDYVG
G7UU91_PSEUP          --LQNGAVIDLDSDYGGADGRWSWDGELAGRP----LEFTAGSNFERQRQHRTGHENFVG
A0A4Q8LC09_9GAMM      --LQAGGVIDLDSDYGGADGRWSWQGEAAGRP----LEFTAGTNFEKQRQQRRGYENFVG
A0A4Q1JV56_9GAMM      --LHAGGVIDLDSGYGGADARWSWKGQIAGKP----LDITVGGNLDRQRQHRTGYDNFVG
A0A1I6MP04_9GAMM      --LNAGGVVDLDTRYGGLDTRWTRRATFAGRP----LELVLGLSYDDQDQHRRGYENFAG
A0A4R0YLB1_9GAMM      --LSAGGVVDLDSDYGGVDARWTHRATLLGRP----VELTAGASYDDQDQHRRGYENFAG
A0A369UJH1_9GAMM      --LSAGGVVDLASDYCGLDARWTHRGEWLGQP----LEWVLGGSYDAQNQRRRGFENFIG
A0A1H6WZF6_9GAMM      --LSAGGVVDLDGGYGGADARWTRRGRLFGRP----LELVLGTSWDAQDQHRRGYENFVG
A0A160N3V9_9GAMM      --LQSGGVVAPATNYGGADAHWTHRGQLGGGM----YEAVLGASGDYQIQRRTGYENFVG
A0A1V3PWI6_9GAMM      --LQSGGVVAPTTRYGGLDARWTHRGELAGGG----YEFVLGASGDYQRQHRLGYENFIG
A0A0G9HAG6_9GAMM      --LQPGGVVQPDTHYGGADLRWTHRGDWLGGD----YEFVLGGGGDYQRQHRLGYENFVG
A0A316I2Y1_9GAMM      --LQSGGVVAPATNYGGVDARWTHRGELAARA----YEFVLGLGGDYQRQRRLGYENFLG
A0A2Z6E1Y9_9GAMM      --LQPGGVVAPDTNYGGLDLRLTHDGEFLGRD----SEFVFGGGGDAQWQRRRGYQNFVG
H8L2W9_FRAAD          --GHAGGVVNPDTAYGGGEVRWTHQDELAGRP----YELTVGLTYDMQDQARRGYENFIG
A0A0A0MB64_9GAMM      --LHGGGAIDLDRDYFGGDLRWRWEGDWLDRP----FSLTAGYSHEVSDERRLGFENFIG
A0A0A0EUE8_9GAMM      --LHNGGAIDLDRDYRGIDGRWRWSTDLAGRP----FSLTAGFDHEVSDEHRLGFENFIG
A0A0D0S4F9_9GAMM      --MHGGGAIDLDRDYSGADLRWQWTSTLLERP----FSLTTGLEYQVSEERRLGFENFIG
A0A3M8SXH2_9GAMM      --SHGGGAIDLDRDYHGADLRWNWSTQWFARR----LSVVAGLQQETSQEARRGYENFVG
A0A087MHC6_9GAMM      --GSGGGVIDLDRDYAGLDARWRWQA---SAT----LSLVAGASHERAQELRRGYENFLG
A0A091BIH3_9GAMM      --SHGGGVIDLDRDYHGADARWQWHG---DAA----T-LTLGASREVASERRRGFENFDG
A0A2S5TFI1_9GAMM      --QNSGGVIDLEREGYGGDGRYNWKLP----H----GTLSAGLQFQSLKENRKGYENFVG
YNCD_ECOLI            ---HAGGVITLQRHYQGIDSRWTHR-GELGVP----VTFTTGLNYENMSENRKGYNNFRL
A0A0H3JEX9_ECO57      ---HAGSVITLQRHYQGIDSRWTHR-GELGVP----VTFTTGLNYENMSENRKGYNNFRL
A0A0V9J5V7_9ENTR      ---HAGGVISLQRHYQGIDSRWTHR-GELIVP----MTFTAGLNYENMSENRKGYTNYRL
A8AGL3_CITK8          ---HAGGVIVLQRHYQGIDTRWTHR-GELGVP----VTFTTGLNYENMSENRKGYENYRL
A9MQZ4_SALAR          ---QAGGVITLQRHYQGIDSRWTHR-GELGVP----VTFTTGLNYENMSENRKGYNNFRF
A0A2X4WLW1_SALER      ---QAGGVITLQRHYQGIDSRWTHR-GELGVP----VTFTTGLNYENMSENRKGYNNFRF
Q8ZPD5_SALTY          ---QAGGVITLQRHYQGIDSRWTHR-GELGVP----VTFTGGVNYENMSENRKGYNNFRL
A0A090UZX5_PSEVU      ---HAGGVIDLSRHYQGIDTRWTHR-GELLVP----VTITTGLNYENMSEDRKGFENFVM
A0A3R9NNT4_9ENTR      ---HSGGVIDMQRHYQGIDTRWTHR-GELLVP----VTFTTGLNYENMSEDRRGYENFAM
V5CWI7_ENTCL          ---HAGGVINLSRHYQGIDTRWTHK-GELGVP----MTFTAGLNYENMSEERKGYENFIM
A0A0G3Q8J0_9GAMM      ---HAGGVIDLTRHYQGIDTRWTHR-GELLIP----VTVTGGLNYETMSEQRKGYENFVM
L0M2G6_ENTBF          ---HAGGVIELTRHYQGIDTRWTHR-GELLVP----VTFTTGLDYENMSEQRKGFENFVM
A0A2X3EGP8_KLUCR      ---HAGGVIDLDRHYQGIDTRWTHS-GELLVP----VTFTTGIDYETMSEKRHGYENFVM
A0A2P5GUQ1_9ENTR      ---HAGGVISLNRHYQGIDTRWTHR-GELLVP----VTFTTGLDYENMSENRKGYENFVM
A0A0H3GQG7_KLEPH      ---HAGGVIDLTRHYQGIDTRLTHR-GELLVP----VTLTAGLDYENMSERRKGYENFVM
W1DH48_KLEPN          ---HAGGVIDLTRHYQGIDTRLTHR-GELLVP----VTLTAGLDYENMSERRKGYENFVM
A6T9R9_KLEP7          ---HAGGVIDLTRHYQGIDTRLTHR-GELLVP----VTLTAGLDYENMSERRKGYENFVM
W1H5G2_KLEPN          ---HAGGVIDLTRHYQGIDTRLTHR-GELLVP----VTLTAGLDYENMSERRKGYENFVM
A0A2X2EHB5_RAOPL      ---HAGGVIDLTRHYQGIDTRWTHR-GELLVP----VTFTTGLDYENMSERRKGFENFVM
A0A0H3G166_KLEAK      ---HSGGVIDLTRHYQGIDTRWTHR-GELLVP----VTFTTGLDYENMSERRKGYENYVL
A0A085AK19_9ENTR      ---HSGGVIDLERHYQGIDTRWTHQ-GELGVP----VTFTTGLDYENMSEKRKGFENFVM
E3G830_ENTLS          ---SAGGVIDLARYYQGIDTRWTHR-GELLVP----VSITTGLDYENMSEQRKGYQNFVM
A0A0J5LP01_PLUGE      ---HSGGVIDLDRHYQGIDTRWTHR-GELLVP----VSFTTGLDYETMTEQRRGYENYRL
A0A2P8VLK3_9ENTR      ---HAGGVISLSRHYQGVDTRWTHR-DEWFVP----VTFTTGINYENMSENRKGYENFVY
A0A0J8VQQ2_9ENTR      ---HPGGVIDLTRHYQGIDSRWTHRGDLGDVP----FSFTTGLNYENLIEKRKGYENFSM
H5V7A7_ATLHE          ---HPGGVIDLSRHYQGVDSRLTHRDTLWTLP----VDVTVGLNYENMSENRKGFENFTL
S3ISV7_9ENTR          ---HPGGVIQLARHYQGIDTRWTHTGDLGVVP----VTFTTGLDYETMTEKRKGYENFVV
A0A0A2VJ30_BEABA      ---HPGGVIQLARHYQGIDTRWTHNGDLGGVP----VSFTTGLDYETMTENRKGYENFVT
A0A495AHN8_9ENTR      ---HPGGVIQLSRHYQGIDSRWTHRGNLLSVP----VSFTTGLDYETMSEKRKGYENFVV
A0A085GER1_9ENTR      ---HPGGVIELSRHYQGIDSRWTHRGNLLVVP----VTFTTGLDYETMSEKRKGYQNFVV
A0A3N1J2H5_9ENTR      ---HAGGVIVLNRQYQGIDTRWTHR-GELLVP----VTFTSGLSYETMQEKRKGYENFVM
A0A071M309_9ENTR      ---HAGGVIDLTREYQGIDTRWTHRGDAGPVP----FSVTTGLDYENMQEHRKGYENFHM
D4GEA9_PANAM          ---HPGGVIALTRHYQGIDTRWTHRDDLFSVP----VTLTAGLDYETMSEQRKGFENFTT
A0A1T4KVZ7_ENTAG      ---HPGGVIALTRHYQGVDTRWTHRDTLLSIP----VAVTGGLDYETMTERRKGYENFTV
A0A2P5INZ9_9GAMM      ---HPGGVIDLTRHYQGIDTRWTHRDSLFSVP----VTLTGGLDYETMTERRKGFENFSG
A0A0U5L2I1_9GAMM      ---HPGGVIDLTRHYQGIDTRWTHRNQLAGIP----LTLTGGLDYETMTEQRKGYQNFTS
A0A085JEY3_9GAMM      ---FG--VIDLTRHYQGIDTRWTHRDTLFSLP----VSATVGLDYETMSEQRKGYQNFTQ
A0A095T8R6_9GAMM      ---HSGGVIDLTRHYQGIDVRWTHRDSLFSIP----LSITGGLDYETMTELRKGYNNYTG
A0A1I4VBV2_9ENTR      ---HPGGVINLTRHFQGIDTRWTHRDTVADVP----VAVTIGLDYETMTERRKGYENFTF
A0A2G8EM73_9GAMM      ---HPGGVIDLTRHYQGVDSRWTHRDNVAGIP----LTLTGGLDYETLSERRKGYENFIA
L0M9M2_ENTBF          ---HPGGVIDLTRRYQGIDTRWTHHEESGFLP----YSITTGLDYETMIEQRKGYENFVY
A0A4P8YJU9_9ENTR      ---HAGGVIDLTRHYQGIDTRWTHRMTEGPLP----VSFTAGIDYETMTEQRRGYENFIY
A0A2I0G1J5_9GAMM      ---HSGGVIDLTRHYQGIDTRWTHQDSVFNVP----LRFTTGINYETMTEHRKGYENFVT
A0A2N5EP52_9GAMM      ---QPGGVIGLTRHYHGIDTRWTHRGELG-VP----VTLTTGLDYETMSEQRKGYENFTL
W0HYU3_9GAMM          ---HAGGVIDLTRHYQGIDTRWTHRGALGAIP----LTLTGGLDYETMTEQRKGYENYTL
D4E804_SEROD          ---HPGGVIELARHYQGIDTRWTHRGQISAVP----YTLTGGLNYETMSENRKGYENFTM
A0A2X5BTZ1_SERRU      ---QPGGVIVLARHYQGIDTRWTHRGAIAAVP----YTLTGGLNYETMTEQRKGYENFAE
A0A240C4B4_SERFI      ---HPGGVIDLTRHYQGIDTRWTHRGDLAAVP----YTLTGGLDYETMTEQRKGYENFTQ
A0A250B6D5_9ENTR      ---HPGGVIDLTRRYQGIDTRWTHRGELGAVP----VTLTGGLDYETMTERRKGYENFTV
A0A0F7HDW7_SERFO      ---HPGGVISLARHYQGIDTRWTHRGEIATLP----FSVTGGLDYETMTEQRKGYENFTV
D8MPI3_ERWBE          ---YPGGVIVLERKYSGIDTRWKHQDQIGSVP----FSVIGGLDYETMTERRQGFQNYVI
A0A3R9FPK1_9GAMM      ---YPGGVIVLERKYSGVDTRWQHDDRLGSVP----FSLIGGLDYETLTERRQGFENYRI
A0A014LVL6_9GAMM      ---YPGGVIVLERKYSGVDTRWKHDDQLGSVP----FSLTAGVDYETMTERRQGFQNFVT
A0A0J8YI36_9GAMM      ---YPGGVIVLERKYQGVDTRWKHDGLLGAMP----VTLTGGIDYETMTERRQGFQNFNL
A0A2S9IIG0_9GAMM      ---YPGGVIVLERKYQGIDTRWKHDDQLGSMP----VSLIAGLDYETMTERRQGFQNYNL
A0A0Q4MYX6_9GAMM      ---YPGGVIVLERKYQGIDTRWKHDGKLGSMP----VTLIGGLDYETMTERRQGFLNYNT
B2VBJ4_ERWT9          ---YPGGVIVLERKYQGIDTRWQHDGQLGAVP----VTLIGGVDYETMTERRQGFQNYNL
A0A0L7T7S4_9GAMM      ---HAGGVIVLERKYQGIDTRWKHEDNLGSVP----FSLIAGLDYETMTERRQGFENFNL
A0A4R1N717_9GAMM      ---QSGGVIVLERKYQGIDTRWKHEGSMGPVP----VTFTGGLDYETMTERRQGFENFIE
A0A0Q4M9F3_9GAMM      ---YPGGVIVLERRYQGIDTRWKHDGQLGAVP----VTLIGGLDYETMTERRMGYKNFIV
H2J1M3_RAHAC          ---NAGGVIVLERKYSGVDTRWKHDDQIGSVP----FSVTGGLDYETMTERRFGYENFNS
A0A4R3YW44_9ENTR      ---HAGGVIVLERKYHGIDTRVKHQDQWGQLP----FTLIGGLDYETLGERRTGYENFNS
A0A3N9TG09_9VIBR      ---HAGGAIILKRDYQGIDSRWTHQGYLSDIP----MTVTTGIDYETMTERRRGFENYTE
F0KN91_ACICP          ---HAGGVIDFERDYYGADFRWTGKELLPNT------TLSVGVALDAMDEDRKGFENFN-
A0A0D5YFB1_ACIBA      ---HAGGVIDFERNYYGADFRWTGKELLPNT------TVSIGVAFDAMDEERKGFENFN-
N9AIG7_9GAMM          ---QAGGVIDFDRNYYGADLRWTGKELLPHT------TLSAGVALDFMDEDRKGYENYI-
A0A380UGG0_ACIJU      ---QAGGVIDFKRDYYGADFRWTGKDLLPYT------QFSAGVAIDAMNEDRQGYQNFN-
A0A385C2T7_9GAMM      ---QAGGVIDFDRNFYGADFRWTGKELLPHT------TFSLGLAADGMTEDRTGYNNFS-
A0A2U3MXX0_9GAMM      ---QAGGVIDFDRTYYGADFRWTGKNLLPNT------KFSAGLAVDGMNDDRKGYNNFS-
V2UV07_9GAMM          ---NAGGVIDFDRNYYGADFRWTGKELLPNT------SISAGVALDAMDEDRKGYNNY--
A0A2V1HFX4_9GAMM      ---NAGGVIDFDRNYYGADFRWTGKELLPNT------SISAGVALDAMDEDRKGYNNY--
V2UQQ6_9GAMM          ---HAGAVIDFDRTYYGADFRWTGKDLLPNT------TINAGLALDAMNEDRKGYENFTR
A0A1Y3CEJ3_9GAMM      ---HAGGVIDFSRDYYGTDLRWTGKDLLPNT------RFSIGLAFDAMDEDRQGYENFI-
N8NZW8_9GAMM          ---HAGGVIDFSRDYYGTDLRWTGKDLLPNT------RFTAGFAFDAMDEDRQGYENFD-
A0A0M4GVP7_9GAMM      ---HAGGVIDFNRDYYGTDVRWTGKDLFPNT------RFTAGLAFDYMDEDRKGFENFD-
A0A3B7PUD9_9GAMM      ---HAGGVIDFSRDYYGTDLRWTGRELLPNT------RLIAGLAFDFMNEERKGYENFD-
A0A0E2GK04_ACIRA      ---HAGGVIDFDRIYYGTDLRWTGKELLPNT------TLSIGMALDAMDEDRKGYENFV-
A0A369PLG9_9GAMM      ---HAGGVIDFNRNFYGADLRWTGKDILPNT------KLVAGVAVDAMTEDRKGYQNFLG
A0A145X2Y7_9GAMM      ---HAGGVIDFDRNFYGTDMRWTGKDILPNL------KLIAGVAIDGMSEERRGYQNFVG
A0A0N9VRY0_9GAMM      ---HSGGVIDFERHYFGLDLRWINQEAIEKT------RFIFGLAFDAMKEDRKGFQNFSG
A0A1Z9YU89_9GAMM      ---HAGGVIDFARNYYGLDLRWKGTDLLPNT------VFVAGVALDQMDEDRKGYENFN-
A0A1E7RFQ6_9GAMM      ---HAGAVIDFDRNYYGLDLRWTGKELLPNT------TLVAGVALDQLDEDRRGYENFV-
A0A1B2M179_9GAMM      ---HAGGVIDFDRNYYGVDLRWKNTDWLPNT------TIIAGLAYDAMQEDRKGYENFD-
A0A3B7M4C8_9GAMM      ---HAGGVIDFKRDFYGSDLRWTLKDALPGT------QFIAGLTFDAMYEDRQGYNNFN-
A0A1G6LB21_9GAMM      ---HAGGVIDFDRKYYGVDLRWMAEDLFSHL------DLALGLAFDRMDEDRQGYENFD-
X2HCA5_9NEIS          ---HAGGVIDFTRHYYGTDIRWLNTNTIPNL------TLIGGVAFDKENEDRQGYDNFN-
A0A2Z3HX37_9GAMM      ---HAGGVINFQRQYGGADVHWTSYLNLFDQP----LTVVSGLSYDLMSDDRKGYENFIL
A0A4V6NPZ9_9NEIS      ---HAGGVIDLRRRYYGADVRWSGQNLLADES----LRASAGLSFDTLTEKRRGYENFIG
A0A261TCQ1_9BORD      ----AGGVIDLQRDYGGADLRWTSRLRVAGQP----FTLVGGLAYDTLRETRRGYQNYTG
A0A0H4VVP6_9BORD      ----SGGVIGLRRDYGGVDARWTSRMRLAGRP----FTLVGGVAYDSLRERRKGYQNFVD
D4XI85_9BURK          ----AGGVIDLSRQYGGADLRWTSELDLAGRA----LTLVGGFAYDAMQEDRKGYQNFTG
A0A0S1Y9D8_9BORD      ----SGGVIGLDRDYGGVDLRYTAKRTLAGQP----LTLITGIAYDTLRERRKGYQNFLG
A0A261U1C3_9BORD      ----AGGVIDLRREYAGADLRWTSHLSLAGQP----FTLIGGVSYDTLSERRKGYENFLG
A9IF94_BORPD          ----AGGVIGLAREYGGVDLRWTSRMALAGRP----LTLIGGLAYDSLREDRKGYENYIG
A0A157SHK2_9BORD      ----AGGVIDLQREYGGADLRWTGRRTLAGGP----LTLIGGLSYDTLEERRQGYDNYTG
A0A3A3GCR1_9BURK      ---HAGGVISLARDYGGIDARWTSRLQLGGRP----LTMVGGLAWDTLKEQRQGYENFIG
A0A410UXB5_9BURK      ---HAGGVISLGRDYGGIDARWTTRLHLAGRP----LTLVGGLAWDTLEEQRQGYENFIG
F4GNG9_PUSST          ---HAGGIIDLTRNYGGADLRWTSRLALAGQP----LTLIGGVAYDTLTEDRLGYENFVG
A0A1M5WFE4_9BURK      ---HAGGVIGLKREYGGADLRWTSKLSLAGRP----LTLIGGLAYDEMTEKRKGYENFLG
A0A2N4UGS7_9BURK      --LHAGGLIDLKREYGGADLRWTSKLAFAGKP----LTLVGGMAYDEMTEQRKGYFNFVN
A0A368WU09_9BURK      ----AGGVIDLTRDYYGTDLRLTSQLSLANRP----FTLIVGVAYDAMKEGRKGYRNYID
V2G2U9_9BURK          ----AGGVIDLARDYGGADLRWTHHTQIGRMP----LTLIAGLAYDTMEETRRGYENFIG
W0PBC2_9BURK          ----SGGVIWLKRQYGGADVRLTSHVSLADRP----LTLVAGVAWDTMREARKGYENFIG
A0A4R3V1Y1_9BURK      ----AGGVIDLGRDYAGLDLRWTARSQLGGRP----LTLVGGVAYDHMKEHRQGFENFTG
A0A171KR87_9BURK      ----AGGVIDLERGFAGIDLRATHQASLLGQP----LSVTIGGAYDHMNEDRRGYENFQG
A0A3N1XDZ5_9BURK      ----AGGVIDLARQYGGLDARWTSRQSLAGRP----LTLVGGVAYDQMEETRKGYENFVG
A0A3M6QPK2_9BURK      ---HAGGVIDLGRRYGGAELRLTSAQQWAGRD----VLLVAGLAYDRLREDRRGYGNYRQ
A0A0U1Q3B1_9BURK      ---HAGGIIDLERQYSGLDVRLTSAQQWQGRD----VLLIAGLAYDHLREQRRGFENFIG
A0A0H2M5I3_VARPD      ----AGGVIDLTRQYGGVDLRWTAALQLADRP----LELVAGLGYDSLREQRRGYENYLG
A0A1I5S4R6_9BURK      ----AGGVIDLTRQYGGLDLRWTGAFTLAERP----FELVAGLGYDSLREWRRGYENYLG
A0A126ZJ57_9BURK      ----AGGVIDLERRYGGIDVRWSGRLQLADRP----FDLVAGLAYDSLREARTGYENYLG
A0A2P8KRE4_9BURK      ----AGGVIDLARDYGGVDLRWSAKLQLADRP----FDLVAGLAYDNLREERRGFENFFG
A0A109D1U4_9BURK      ----AGGVIDLARDYGGVDLRWSANLQLADRP----FDLVAGLAYDNLREKRRGFENFFG
A0A244EFB9_9BURK      ----AGGVIDLARDYGGLDLRWSAKLALAERP----FDLVAGLAYDSLREKRRGFENFYG
A0A1G6RCE9_9BURK      ----AGGVIDLARDYGGVDLRWSARLQLADRP----FDLVAGLAYDGLRERRRGWENFVG
A0A1H4FD15_9BURK      ----AGGVIGLDRDYGGADLRWTSQMTLADRP----FEVVAGLGYDDLREHRTGYENYIG
A0A147GS36_9BURK      ----AGGVIDLDRHYAGADLRWMGKFDLAGRP----FELVAGLGYDSLREWRRGYENYLG
A0A1I4NTN6_9BURK      ----AGGVIDLHRDYGGVDARWTTRGQLAGRP----FEISTGLAYDTLDEHRRGYENYTG
A0A2A7UZW1_COMTR      ---HAGGVIDMSRDYAGVDARWTGKFSDAPIP----VTVTAGLAMDYVQEDRKGYKNYTG
A0A0W7YXY2_9BURK      ---HAGGVIDMSRDYAGLDARWTGNFTNAVMP----VTVSAGLALDYVQEDRQGYRNYTG
A0A014MHS3_9BURK      ---HAGGVIDMSRNYAGVDARWTGRFSDAPVP----VTVTAGLAVDRVDEDRQGYENFVG
A0A363RRR7_9BURK      ---HAGGVIDMARDYAGARLVWVGEF-DTIVP----LQLSAGLDLQQMTENRQGYENFIG
A0A1I7FES2_9BURK      ---SAGGVIDMARDYGGMDLRWAHDTQALSQP----LSLVLGLSANVVKEDRQGYNNFLG
A0A2S0MBY6_9BURK      ---SAGGVIDLKRTYGGMDLRWAHDTEVAARP----FSLVAGLAANVVEEDRRGYNNFSN
D0J7S7_COMT2          ---YRGGVIGLKRDYGGIDARWSGKYELGSGS----LGLIAGLAANTVREDRQGYKNFVG
A0A1W6LA37_9BURK      ---HPGGVISLSRDYSGTDVRWTWKTRLADQP----FDLVAGLAYDTLSEHRQGFQNFVG
A0A0Q6W3F1_9BURK      ---HPGGVISLARDYRGLDARWTWKTRLLGGP----LDLVGGIAWDDLDEHRQGYQNFDG
A0A0Q7AJE6_9BURK      ---QPGGVILLGRDYEGTDLRWTSKLQLGATP----LTLVGGVAYDVLAEHRQGYQNFIG
A0A1P8K341_9BURK      ---HPGGVIDLGRDYRGADLRWTHQTRLLGAP----LTLVGGVAYDDLNEQRRGFQNFSG
A0A0Q7T5N8_9BURK      ---HPGGVIDLARDYEGADLRWRWKGELGEGT----ASLVAGIAADTLREHRMGTQNFIG
A0A4R3UJN9_PELSC      ---HPGGVIDLARDYEGADLRWRWKG----ST----ASLVAGIAADELREHRLGYQNFIG
A0A254N915_9BURK      ---HPGGVIDLARDYEGADLRWRWQQ----PG----FTLVAGIAADGLRERRLGYQNFVG
A0A3N7CF62_9BURK      ---HPGGVIDLTRDYRGADLRWNLKTLWAGGL----LQAVAGLAYDQLKEERRGYLNYVG
A0A0S9NFX1_9BURK      ---HPGGVIDLDRDYAGADLRWTWRTALAGAP----LTVVAGLAYDGLREDRRGYENFVG
A0A0Q4Y1L3_9BURK      ---HPGGMIELDRDYAGADLRWTWRTQLASAP----LTVVAGLTYDGLHEDRRGYQNFVG
A0A0Q6LB83_9BURK      ---HPGGVIDLRRDYSGTDWRWTTKTRLADQP----LTLIGGLAWDRLRELRQGYLNFTG
A0A140HL98_9BURK      ---HPGGVIGLDRDYAGADLRWTRRTQLGGGP----FEMVAGLAYDQMQEHRQGWQNFVG
A0A1S8CVI7_9GAMM      ----GGGVIDLDRNYQGVDLRYSTEHRLLNQP----LRLTAGLSLDQMEEDRKGFQNFQV
A0A4Q5VJ30_9GAMM      ----GGGVIDLDRNYQGLDLRYSIEQTLMNQP----LRLTAGLSLDQMEEDRKGFQNFQT
A0A3R8S8N4_9BURK      ----PGGIIDFSRDYQGLDARYTWRTRLAERP----FTLTGGASLDEVTEQRQGYQNFIG
A0A1B3PN99_9BURK      ----AGGLIDLARQYGGMNARWRLERSVEGGD----LSLVAGLAADVQSEDRRGYENFAG
A0A1Y2QXX8_9BURK      ----AGGVIDLARDYWGWNARWRLDRTYDNGQR---LTVSAGLALDRQSEVRRGYENFIG
A0A1C9VIT9_9BURK      ----SGGVIDLDRDYWGFNARWRLQREWQGGE----LDLSAGLAMDRQNDARRGYNNFVG
A0A0T2Z1W2_9BURK      ----SGGVIDLDRDYWGFNARWRLQREWNGGQ----LDLSAGLAGDRQTDLRRGYQNFTG
A0A0N7J941_9BURK      ----SGGVIDLDRDYWGWNARWRHDREWQGGR----LSLSAGVASDLQSDTRKGYENFIG
A0A0Q4GWK8_9BURK      ----PGGVIDLDRDYGGWNARWRFDRNTGSGDDARRFTVTAGLAADTQRELRRGFQNFTG
A0A369AP48_9BURK      ----AGGVIDLQRNYGGTNARWRFERSLAEGR----LSASAGVAYDRQNEWRRGFENFLG
A9BZT3_DELAS          ----SGGVIDLDRDYAGMNLRWRSTHEDVAGGR---LDWSAGLAYDWQGETRRGYENFIG
A0A1A9HU13_9BURK      ---SGGGVVDFSRRYDGVDARLLWRLG--------PATLVTGVNLERQKDDRQGYENFLG
A0A1I6JQA5_9BURK      ---SGGGVVDFSRDYDGIDARALWRVG--------AATLVTGVNTERQEDDRQGYENFVG
A0A3S2U0P2_9BURK      ---HGGGLIDFDRRYGGVDLRSRWAVG--------SADVVLGIAADRQRDDRRGYENFTG
A2SEP8_METPP          ---HPGGVIDFDRDYQGLDGRLIWRWTLDGDR---SAQFVAGAALERSTEDRRGYENFLG
A0A4Q7W0G4_9BURK      ---HPGGVIDFDRSYAGVDGRLVLRWALEDER---SAKLVIGATAERSSEDRRGYENFIG
A0A0G3BF75_9BURK      PLCPPGGVIDLSRDYHGFDARGVWRW-----Q---AVQLIAGAAHERQQDTRRGYENFTG
A0A1W6SPZ7_9PROT      ----SGGVVDLERQFGGLGLRWTHRT-SGPR----PLTLTMGIDYDSSKERRKGFENFAG
A0A1G5DBV6_9PROT      ----SGGVVDLDREFGGLGLRWTYRS-SGPR----PLTVTSGIDYDGSRERRKGFENFVG
A0A1H7IRG4_9PROT      ----PGGVVDLDREFGGLGLRWTYRG-SGQR----PLNLTAGIEYDGSRERRKGFDNFAG
A0A1I4YGQ6_9PROT      ----SGGVIDLDREFGGLGLRWMHRS-GGSR----PLTLSAGVDYEISRERRKGFENFSG
A0A1M7A2V8_9PROT      ----SGGVVDLDREFGGLGLRWMHRS-GGER----PLTVTASIDYEISKERRKGFENFSG
Q2Y942_NITMU          ----SGGVVDLDRQFGGAGLRWTYRS-MGER----PFTLTAGIEYEIFKERRKGFENFSG
A0A1I3AWY9_9PROT      ----SGGVVDLDRGFAGLGLRLAHRS-SGPQ----PITLTGAIEYETFRERRKGYENFSG
A0A1K1MTB4_9PROT      ----SGGVVDLDRRFGGAGLRWTYRS-GGMR----PLVFTAGIDYDGSRERRKGFENFAG
A0A2R5FGK3_9PROT      ---HGGGVAEIDRDFGGTDLRWTHKNTLAGQ----PVSLSVGINYDTMTDDRKGYENFIG
A0A1A9NLC3_9PROT      ------TVSTIDRDFGGADARWTYKSTLADK----PFTVTAGLNYDTMTDDRRAYNALNG
C6XA35_METGS          ---TLGRISEISREFWGTDARWDNQGHLLGK----PYALSVGTTYGKMNDDRVDTNTANG
A0A4R3N5M9_9GAMM      ---AAGGVSTFDRRFAGGSLWWSHETALADG----PLTLTLGGEYDRSAEDRTGYLNQLG
G2DX18_9GAMM          ---SAGGVSTYDRHFGGASLWWSHESSLAEG----PLTLTLGGDYDRSTDDREGYINEYG
F9U8R9_9GAMM          ---ASGGVSAFDRRFAGGNLLWTRSTTFADG----PLTLIFGGEYDRSAEARKGYLNDLG
A0A1S8DJE3_9PSED      ----GGGVIELDRRFGGSELGWQRDTELFNL----PVTLAAGLSWDYQGEGRKGFVNQFG
A0A1H1SUW1_9PSED      ----GGGVIELDRRFGGGEIGWLRDTQLLNV----PIELAAGLTYGYQGEGRKGFVNNLG
A0A2A4AVB8_9PSED      ----GGGVIELDRNFGGGELGWQRNTEAFGL----PVELAAGVTYDYQGEQREGFVNETG
A0A1H1YCW3_9PSED      ----GGGVIQLDRTFGGGEIGWQRQSEAFGL----PVELAAGLTYDYQGEDRLGFVNELG
A0A1H2HZE2_9PSED      ----GGGVIELDRRFGGAELGWQRQTVAFGL----PVELAAGLTWDYQGEERLGFVNAQG
A0A1H9W884_9PSED      ----GGGVVELDRRFGGGELGWQRETRMFEL----PVTFAAGLAYNYQGEERKGFVNANG
A0A1V0B1W5_9PSED      ----GGGVVELDRRFGGVELGWQRSSQVFGR----PVELAAGLTYDYQGEQRDGFVNDNG
A0A1I4PI44_9PSED      LRPGSGGVIELDRSFHGGELGWERQTLLFNQ----PLQLAAGLTLDHQGEQRRGFVNLRG
A0A4V3D5B0_9GAMM      ------GVVQLDRRFGGGELGWKRQTELFGL----PVELASGITYNYQGEQRKGKDNEMG
Q47H81_DECAR          NVKQSGGIIDFDRDFAGLSGRWTGRFGLAGG----RLTTTVGFDYEQATDDRQGYENYVG
A0A3B7A9J1_9RHOO      SVKQSGGVIDFDRDFAGTSARWVGRFQLAGG----KLTTTVGVEYEQSSDDRRGYNNYVG
A0A133XLV9_9RHOO      KRKHSGGVIDFDRDYSGLSGRWIGRYDLAGG----KLTTTVGLEYEQSTDERRGYENYTS
A0A1R1I5A4_9RHOO      NPRHSGGVIDFDRSFAGASARWIARSRLAGG----RLTTTLGVDYERSLDDRQGYENFIG
A0A1E7X7J1_9BURK      PATHSGGVIDFDRDFYGADVNWTHVSQLAGG----KLSTTFGLEYGRSDDDRKGYENFIG
A0A1H8RG54_9BURK      PPTHSGGVVDFDRDFYGTDLSWMHVSQLAGG----KLSTTVGVEYGRSTDGRQGYENFLG
L9PLH7_9BURK          PVTHSGGVVDFDRDFYGAGANWLHVGQLAGG----KLSTTVGIEYGHSTDGRKGYENFIG
A0A1I4UM90_9GAMM      PASHSGGVVDFDRDFYGSDINWLHVVQLAGG----KLSTTIGIDYGRSSDARQGYENFVG
A0A1H8EYS0_9BURK      PVTHSGGVVNFGRNFSGAEINWTHVQRLASG----KLTTTAGVEYGRSNDARQGYENFIG
A0A1I7M6W4_9BURK      PPSHSGGVVDFDREFHGADVSWVDARALAGG----KLTSTAGIEYGRSSDDRQGYENFVG
A0A0Q6VY91_9BURK      PASHSGGVVDFDRDFSGADISWVDVRALAGG----KLTSTAGIEYGRSKDDRKGYENFSG
A0A0M2WQT2_9BURK      PASHSGGVVDFQREFYGIDTNWLHVNQLAGG----KLSTTIGIDYGRSSDNRTGYENYIG
W0UZX2_9BURK          PPSHSGGVVDFDRDFYGVDANWLNLSRVAGG----TLSTTFGIDYGRSSDDRQGFENFIG
A0A2G8SW13_9BURK      SPTHSGGVVDFDRDFYGADINWTHVRALGAG----KLTITAGLDYGQSKDERKGYENFIG
A0A2G8T7Z0_9BURK      SPTHSGGVVDFDRDFYGADINWTRVRALGAG----KLTTTLGIDYGKSDDARRGFENFIG
A0A0S4P7E0_9BURK      PASQSGGVVDFDRDFYGADINWLMVRSMAGG----KLSTTIGIDVGRSTDERQGYENFIG
A0A1M5VDX9_9BURK      PATQSGGVVDFDRDFHGADINYVHVRQLGGG----KLTTTVGVDAGYSSDERQGYENFIG
A0A418XFD8_9BURK      PASHSGGVVDFDRDFHGADINWLAVRQLGGG----KLSTTIGVDYGRSTDERKGFENFVG
A0A2U2I768_9BURK      PASHSGGVVDFDRDFHGADLNWLAVRSIAGG----KLSTTVGVEYGRSIDLRQGFENFVG
A0A086WGY1_9BURK      APTHSGGVIDFDRDFHGIDANWRAVRELAGG----TLRATIGIEVARSVDDRQGFENFVG
A0A1S9A6W4_9BURK      PASHSGGVIDFDRDFYGVDGNWRMVREIGGG----VLRATLGLEFARSRDARQGFENFVG
A0A0Q5HE07_9BURK      PPTHSGGVVDFDRDFLGLDVNWRDVRELAGG----TLRTTVGIDTGRSTDSRQGFENFVG
A0A098U5Z0_9BURK      PPSHSGGVVDFDRDFYGIDANWLMVRPLGDG----TLRTTVGLEVGKSNDARKGYENFVG
A0A0J1D7H4_9BURK      PPSHSGGVVDFDRDFHGIDANWNMSRPLLDG----TLRSTFGIEAGASNDDRKGYENFVG
A0A411X720_9BURK      PATHSGGVIDFDRNFHGAAINWTDVRRFDQG----VLRTTVGLDYDRSTDDRKGYENFAG
A0A2R4C6S8_9BURK      PASHSGGVIDFERQFHGAAVSWRDVRRFDAG----VLRTTVGVDYDRSSDDRQGYENFVG
A0A0K1K069_9BURK      PASHSGGIVDFKRDFYGAALSWQHVQTLADG----RLRTVLGVELDRSSDARTGYENFAG
A0A0Q8R0R7_9BURK      PATHSGGVVDFDRDFHGGEVRWQSVLRLANG----MLTTSAGVEYGAATDDRKGYENFSG
N6X6R5_9RHOO          RARHAGGVVDFDRDFYGLGARWIAQRSLGDG----ELTLTVGLDYDRSEDDRRGYENFIG
C4KAP2_THASP          SPRHAGGVVDFDRDFHGMGLRWISQRALGSG----ELTLTAGIDYDRSEDDRRGYENFVG
N6XLG4_9RHOO          APRHAGGVVDFDRDFFGGGARWIAERELGAG----RLTVTAGIDYDEAEDARRGYQNFVG
A0A2U8GP29_9RHOO      AITQAGGIIDFDRDFHGLGARWIAQRSLEHG----KLTVTTGFDYDRSQDDRQGYQNFIG
A1K9Y4_AZOSB          PITHAGGVIDFDREFYGVGARYIADREIGPG----RLTLTAGIDYDRSEDDRQGYQNFIG
A0A4R6DSJ4_9RHOO      AAGQAGGVIDFDRNFYGIGARWIMERDLGPG----RLTLTTGIDYDRAEDDRQGYRNFIG
N6XZE9_9RHOO          NPRHAGGVIDFEREFHGIGARWIMERDIGAG----KLTLTTGLDHDRAEDDRQGYENFAG
S9ZHQ0_9RHOO          SPTHAGGIINFERSFHGLGLRWIAQREMGAG----KLTLTTGVDYDSAEDDRQGYQNFIG
A0A323V0R6_9RHOO      NPRHAGGVISFDRDFHGLGARWIAQREIGSG----KLTVTAGLDYDRAEDDRQGYENFIG
A0A290ZTV7_9RHOO      SPNHPGGVVDFDRDFYGLGTRWIAERDFGSG----HLTVTAGLDYDRSEDDRQGYENFVG
A0A0K1J2B7_9RHOO      RPRHSGGVIDFDRSFHGLGARWTHTLTAGPG----ELTLTGGVDYDRSEDARKGFENFRG
H0Q397_9RHOO          RPRHSGGVVEFDREFEGLGARWIQTLQAGPG----ALTLTGGVDYDRSEDARRGFENFLG
Q5NZA7_AROAE          NPRHSGGVIDFDRDFHGVGARWIGRRELGPG----KLTFTAGIDVDRSEDDRQGFENFIG
A0A2T4IH53_9RHOO      NPRHSGGVIDFERDFHGLNARWIHTLDLGSG----VLTLTGGADYDRARDKRRGYENFVG
A0A2K9LB04_9RHOO      NPRHAGGVVDFDRDFHGLGARWIQIFGIGGG----ALTVTAGVDYDRSQDERRGYENFIG
A4XVG0_PSEMY          --SHSGGVIDFERRFHGIGNRWIQPFDLGAS----LLTLTAGLDYDQSRDDRQGYENFVG
A0A1H2FE51_9PSED      --LSSGGVIDFDRNFQGASTRWIQPFGLFSG----ELTVTSGLEYDASSDDRQGYENFVG
S6AYR3_PSERE          --RQAGGVIDFKRDYQGIGSRWIQPWDIGPG----RLTATAGIDYDLSSDDRQGYENFVG
A0A4Q9R5Y6_9PSED      --NHSGGVVDFDREFHGGSLRWLQPVDGVPG----DLRLVVGLDYDLSRDDRRGYENFVG
F6A897_PSEF1          --LRGGGVVDFDRDFHGGSVRWLQPVDGVAG----DLRLVFGLDYDQSRDDRRGYQNYVG
A0A2T5HHJ3_9PSED      --NFGGGVVAFDRRFYGGSLRWLQPVG--------DVDLVFGLDYDQSEDDRQGYQNFVG
A0A0J6GFN2_PSETA      --KQGGGVVQFDRKFHGGSLRWLQPVYSVPG----DLTLIAGLDYDQSQDSRHGYQNFSG
A0A1T1ICR8_9PSED      --NARGGVVAFDRKFYGGSVHWLQPITSAPG----DLTLITGLDYDRSQDDRQGYSNTLN
I4N656_9PSED          ---RGGGVVNFDRTFYGGSLHWIQPILSAPG----DLKIIAGLDYDRSQDDRQGYQNYIG
A0A385Z4L3_9PSED      ---RGGGVVDFDRTFYGAGVRWLQPVSSAPG----ELTLIAGLDFDRSEDDRRGFQNFIG
A0A4V2KCT8_9GAMM      ---HGGGVVDFERDFHGGSLRWLQPLPSAIG----DLRLALGLEYDRSQDDRQGYENFLS
A0A077LH73_9PSED      --QRGGGVVDFDREFHGGTLRWVQPIQGVPG----QLTVTTGVDYDRSRDDRRGFQNFSG
A0A2X4AFB6_PAULE      --QRGGGVVDFDREFHGGTLRWIQPIQAAPG----DLKITFGADYDQSRDDRRGYQNFSG
A0A089WWL9_9PSED      --LRGGGVVDFDREFHGGTLRWIQPISAAPG----DLKVTVGADYDRSQDDRRGFQNFSG
A0A383RW06_9PSED      --LGGGGVVDFDREFHGGTLRWIQPVEVAYG----ALTVTAGADYDRSRDDRRGFKNYSG
A0A0X8BYJ1_9PSED      --QRGGGVVDFDRAYHGGTLRWIQPIAAAPG----ALTVTAGLDYDRSHDDRRGYQNFVG
Q9I1I6_PSEAE          --QRNGAVIDFDRDFHGGTVRWLQPVSQAPG----ELNLTVGLDYDQSRDDRRGYQNFNG
A0A1H0FRE3_9PSED      --LGSGGVVDFDRDFHGGSLRWLQPLQGVPG----ELSLTFGVDYDWSEDDRRGFRSFNG
A0A139SXG9_9GAMM      --THSGGVVDFERRFHGSSVRWLQPVASLPG----EFEWIAGIDYDKSTDDRQGYENFVG
A0A1C3K4L2_9BURK      LQTHAGGVVDFNRRFEGGGAQWQQPFGFGGG----TLTLTGGLAYDRSEDDRQGYENFIV
A0A0L6T3M2_9BURK      --TSSGGIVSFSRSYMGLGVQLSHRMKLGDAQ---ALRLVGGVDIDQSNEDRQGFLNTGG
A0A0K8NZK5_IDESA      --TSAGGIVAFDRTYSGLGLQWAHRVPLGEAR---ALNLVGGVEYDRAREDRRGYLNNGG
A0A257DDF6_9BURK      --TSSGGIVDFDRSYGGGTLQGAHRVPLGEGR---FLRLNAGVEVETYREDRQGYVNTLG
A0A1P8FP42_9PROT      --TSAGGIVEFERQYYGGALQLSRRMDLAPGM---TARFTGGLEYDRMNEDRQGYLNMAG
A0A1V4CI52_9BURK      --TAAGGVVQLDRSYSGTGLRYARRIAAGEG----EVRLSAGLDVERMRERRRGFINNFG
A0A1V3RSP5_9BURK      --TAAGGVVQLDRRYSGTGLRYARRIAAGEG----EVRLSAGLDLERMSEHRRGFINNLG
A0A4V2JG24_9BURK      --TAAGGMVDLDRVYSGLGLQYSRRTALSVG----QVRWLVGLDHERMREHRLGYINNLG
A0A2S0MEE8_9BURK      --TAAGGIVDLDRSYSGLGLAFSHGMAMGQG----RLRLTAGLELEQMREHRRGYINNLG
A0A069IDM8_9BURK      --SSAGGIVDIDRSYGGGAFSWHHNT-TLNGL---PLLWSAGIDADGMRDARTGFVNQNG
A0A0C4YTG2_9BURK      --SSAGGIVDIDRSYGGGAMSWHHNT-TVAGL---PLLWSAGLDADGMRDARTGYVNQNG
A0A1D9H742_9BURK      --SSAGGIVDIGRSYGGGALSWQHET-RLAGL---PLQWSAGLEADGMRDARTGYVNQNG
Q0JZD3_CUPNH          --NSAGGIVDLDRTYGGAALSWSRRTATAAGL---PLLWSAGLEANGMRDGRNGYVNQNG
Q46RM0_CUPPJ          --TSSGGIVDLDRSYGGAALSWTRRT-TAGGL---PLQWTAGVEANGMRDGRTGFVNNNG
A0A1I1SRE0_9BURK      --SSAGGIVDLDRTYGGTALAWTHKT-TANGL---PLQWTAGIEANAMRDGRHGYVNDNG
A0A3A3FNJ3_9BURK      --NSSGGVVDLDNHYRGIGLSWTHAT-TANGM---PLNWTVGMEADDLDQRRRGFVNDNG
A0A0Q8QVE3_9BURK      --NSSGGVVDLDNHYRGIGVSWTHAT-RANGM---PLNWTIGMEADDLDQARKGFVNNNG
A0A3A3FKH4_9BURK      --NSSGGVVDLDNHYRGAGISWTHAT-QAGGM---PLNWTVGMEADDLDQTRRGFINNNG
A1VRM6_POLNA          ------GVVNLDRTYGGVGASWTHAM-QVNQL---PVRWTVGVEADQLRETRKGFDNIAG
A0A068YS68_9BURK      ------GVVNLDRSYGGVGASWTHAM-QVNQL---PVRWTVGVEADQLRETRKGFDNIGG
F1W3W1_9BURK          --TQSGGVIDLDRNYAGLGLTWNHKM-KVNDL---PLNWTLGVEADNLRELRRGYVNNNG
                                      *                        .       : *        

F5Y3F6_RAMTT          -TG-----ATQQLG----VRGALRRDEDNEVGSFDQYLQGVWS-GARFSVTAGLRHSRVS
A0A0Q5ZK33_9BURK      -TG-----AAQVLG----VQGALRRDEENRLRSFDQYVQGVWS-SERWSLTAGLRHSTVR
A0A4Q3LHC8_9BURK      PAA-----APTAVG----VRGELRRDESNRVRSFDQYAQAQWE-GERVSLTGGLRHSIVR
A0A1S8FZB0_9BURK      ----------TTLG----VQGALRRDELDTVNAFDQYVQGQWEVAERWSVSAGLRHSRVS
A0A0C5J8D9_9RHOO      ----------NTLG----VMGALRRNEENHIFNVDQYAQLQWEPSGRWLLLAGLRNSQVK
A0A1W1XZC8_9NEIS      ----------STLG----VQGRLRRDESNRVWNADQYLQLQWQPAERWRLDAGVRNSSVH
A0A1M5N1B9_9GAMM      S----------ELG----VRGALRRDERNVVGNLDQYLQASVALTERFTLMAGARHSRVD
A0A4R7NZ33_9GAMM      TGD-----T-QELG----VKGAAKRDEVNDIDNFDQYAQATVELAERWSLMTGVRHSRIS
A0A1H9JUC6_9GAMM      T----------TLG----VKGRLRRNELDKVYSLDEYLQASWQFASDWSAMAGARYSRIK
A0A2T5MEC7_9GAMM      VT---------DLG----VQGTLRRDERNNVYNFDQYLEANWAFAEQWLAFAGVRRSQVN
I7ZK18_9GAMM          T----------TFG----VRGNLRRDEDNTVDAFEQYLQASWDFAEKWSAMAGLRHSQID
A0A1I2HQE2_9GAMM      D----------RTG----VQGVLRRDETNTVYSLDPYAQADWQFSERASLMAGLRHSRVR
A0A3N0VKQ9_9GAMM      S----------DLG----LRGALRRDEDNRADSFDQYLQADWHFAPRASLLAGVRHSRVA
A0A091AMW3_9GAMM      T----------QLG----VRGRLRRDERNDVATFDQFAQADWRFADDWSLLAGLRHSRVR
A0A4R3YN70_9GAMM      ----------DTLG----VRGLLRRDEIDRVYDFDQYAQATWRVADDWTLMGGVRHSTVK
A0A1K1RTB7_9GAMM      ----------NQLG----VRGAKRRDEIDRVFDFDQYAQATWRVADDWTLMGGVRHSEVR
I4VPH9_9GAMM          ----------DTVG----VRGALRRDEQDRVHDFDQYAQASWRVADAWTVMAGLRHSEVK
A0A099CZ84_9GAMM      ----------TTLG----VRGALRRDEEDRVYDLDQYAQATWTVSDAWTLMAGVRHNRVD
A0A160DXQ1_9GAMM      ----------EALG----VRGRLRRNEINTVDNFDQYAQATWRLAERWSLMAGVRHSKVK
A0A4R2IG71_9GAMM      ----------DVLG----VRGALRRDEDDTVRDFDQYAQATWRFADRWSLVAGLRHSDVA
A0A1I4ZY64_9GAMM      ----------DLLG----VRGVMRRDETDRVRSVDQYAQLQWTPAEAWSLFVGGRRSTLA
A0A0Q7PDH8_9GAMM      ----------TQLG----VRGALRLSQDDEVRAFDQYAQATWSPVDDWSVMAGVRHSDIR
A0A345ZNC5_9GAMM      ----------TQVG----VRGALRQDQRDRVRNVDPYLQATWDLTPTWSVSGGVRASRVS
A0A2M9E3Y4_9GAMM      ----------DQVG----VRGGLRRDERNTLENADGYAQAWWRFAPQWSLLAGVRHSEVE
A0A1B3WBG7_9GAMM      ----------DTLG----VRGGLRRDERNRLENADVYAQAWWQLADRWALLLGARHSEVE
A0A0H1AHA5_9GAMM      ----------DTLG----VRGALRRDERNTVENRDQFAQAYWAFAPRWSLLAGVRHSEVE
A0A2A3VKG1_9GAMM      ----------DTLG----VRGRRRRDERNTVENLDQFAQLYWTFAPRWSLLAGVRHSEVE
A0A290XBJ0_9GAMM      ----------ETLG----VRGRLRRDERNTVENLDQFAQAYWAFAPRWSLLAGVRHSEVE
A0A1H1GMD2_9GAMM      ----------TTLG----VKGALRRNESNRVRNVDQFAQAWWRFAPRWSLLAGARHSEVE
A0A4V3UU19_9GAMM      ----------DALG----VRGVLRRDERNRAGNSDQFAQLWWQVAGRWSLLAGARHSSVR
A0A0Q8FEB5_9GAMM      ----------TALG----VRGDLRRDERNQVANADQYAQAWWRFAPRWSLLVGARHSRVR
A0A4R6YYN2_9GAMM      ----------STLG----VRGRLRRDEINDTRNSDEYLQAWWQFAPRWSLLAGLRHSRVR
A0A4R5TSB5_9GAMM      ----------EALG----VRGALRRDERNRVRNLDQYAQAWWQVAPRWAVQAGVRRSRVD
A0A1T5KN88_9GAMM      ----------DQLG----VQGALRRDERNRVENRDLYAQLWWQLAPAWSVLVGARRSAID
A0A286DF09_9GAMM      ----------SALG----VRGALRRDERNRVENVDEFVQAWWQLAERWSLLAGVRHSQVR
A0A3R8NPD5_9GAMM      -GD-----GGPRLG----VRGALRRDEVNTVRSFDQYLQAWWKLAPRWALQAGARHSQVR
E6WP04_PSEUU          -AD-----GVQRLG----VRGALRRDELNTVRSFDQYLQAWWRLAPRWALQAGARHSQLR
A0A0E3UN68_9GAMM      DGA-----GPPLLG----VRGALRRDQRDSVDNLDGYAQGWWRFAPQWSLLAGARYSTVR
A0A0R0CUL3_9GAMM      ----------DQLG----VRGRLRRDQRDTVSNVDQFVQAWWQWSPRWSLLAGARHSSVR
B8L6Y3_9GAMM          ----------STLG----VRGQLRRDQIDIVQNVDQFAQAWWQWSPRWSLLAGARHSSVR
A0A427C8P8_9GAMM      ----------SDVG----VRGALRRDQRDRVRNIDQFAQVNWQWAPRWSALLGLRHSAVR
Q8PE83_XANCP          ----------TTLG----VKGALRRNQRDQVENVDQFAQAWWQWSNRWSALLGVRHSAVR
Q5H6Z9_XANOR          ----------DILG----VKGALRRNQRDEVQNVDQFAQLWWQWSERWSALLGVRHSDVR
A0A1C3THW8_XANCT      ----------STLG----VKGLLRRDQEDQVQNVDQFAQAWWQFGARWSLLAGVRHSQVR
A0A0G9I955_9XANT      ----------STLG----VKGRLRRDQEDQVQNVDQFAQAWWQFSERWSLLAGLRHSQVR
A0A0R0C5K6_9GAMM      ----------DTLG----IKGRLRRDQRDRVENIDQFVQAWWQFSPRWSALVGARHSQVR
A0A0R0DRJ3_9GAMM      ----------DALG----VKGRLRRDQRDRVGNADQFAQAWWRFAPRWSLLAGARHSRVR
A0A0R0A0P3_9GAMM      ----------SQLG----VKGALRRDQRDTVSNFDQFAQAWWQWSARWSALLGVRHSEVR
A0A1H7WT26_9GAMM      ----------TTLG----VRGALRRDERNTVENFDQYAQAFWEFVPRWSLLVGARHSQVR
G7UU91_PSEUP          ----------DVLG----VRGRLRRNQRDTVENFDQYAQAYWQLVPRWSLLLGARHSQVR
A0A4Q8LC09_9GAMM      ----------STLG----VRGRLRRNERDVVENFDQYAQAYWEFVPRLSLLAGLRHSQVR
A0A4Q1JV56_9GAMM      ----------STLG----VRGNLRRDERNAVENLDGFAQAYWKFAPRWSLLAGLRYSTVE
A0A1I6MP04_9GAMM      ----------NVLG----VTGRLRRDEDDRVWNLDPYAQLYWHFAAQWSLLAGVRHSEVH
A0A4R0YLB1_9GAMM      ----------STLG----VTGRLRRDEDDRVWNLDPYAQLYWRFAERWSALVGVRQSTVR
A0A369UJH1_9GAMM      ----------NTLG----VTGRLRRDEDDRVWNLDQYTQLYWHFANQWSLLAGLRHSEVH
A0A1H6WZF6_9GAMM      ----------DALG----VQGALRRNELDRVHAFDQYAQLYWRLAPHWSLLLGARHSVVT
A0A160N3V9_9GAMM      ----------STLG----VKGALRRNEHDNVNNVAEYAQFYWHFVPQWALLLGLRHDTVR
A0A1V3PWI6_9GAMM      ----------DTLG----VIGQLRRNEDDNVNSVAEYAQWYWHFTKRWAVLLGVRHDDLR
A0A0G9HAG6_9GAMM      ----------DTLG----VKGALRRDEDDNVNNVDAYAQWYWHFEPAWALMLGLRHDDVR
A0A316I2Y1_9GAMM      ----------DALG----VRGRLRRDENDNAADVDAYAQWYWRVAPRWTLLLGLRRDAVR
A0A2Z6E1Y9_9GAMM      ----------NALG----VKGALRRDEKDDVDNLDVYAQWYWYFAEHWSLLLGMRHDKVH
H8L2W9_FRAAD          PAL-----HPLQLG----VKGNLRRNENDDVYDLDQYVQWYWHFADRWSLMLGARHDDIR
A0A0A0MB64_9GAMM      ----------DRVG----VIGALRRDEDNQVTGRDVYVQADWAPAERWRVNVGARHSRIE
A0A0A0EUE8_9GAMM      ----------DTVG----VVGALRRDEHNRVTGNDAYLQAEWAPAERWRVDLGVRRSRVR
A0A0D0S4F9_9GAMM      ----------DRIG----VLGKLRRDQDDRVTARDLYVQGEWAPAERWRINLGARRSQVR
A0A3M8SXH2_9GAMM      ----------SQLG----VRGALRRDERNRVTSVDQYLQAQWQWHERWGLNVGARHSRVR
A0A087MHC6_9GAMM      ----------DQLG----VVGALRRDEDNGVRGNDLYLQVDWQPTERWRVNGGLRHSDVR
A0A091BIH3_9GAMM      ----------ARLG----VVGRLRRDEDNRVTSDDVYAQADWRPGERWRINAGLRHSRVR
A0A2S5TFI1_9GAMM      ----------ATTG----VLGALRRDEDNQVDSFDQFLSADWALSERWSVLGALRRSEVA
YNCD_ECOLI            NSG------MPEYG----QKGELRRDERNLMWNIDPYLQTQWQLSEKLSLDAGVRYSSVW
A0A0H3JEX9_ECO57      NSG------MPEYG----QKGELRRDERNLMWNIDPYLQTQWQLSEKLSLDAGVRYSSVW
A0A0V9J5V7_9ENTR      TDG------VPEYG----QKGERRRDERNLMWNVDPYLQTQWQLTDKLSLDAGVRYSSVW
A8AGL3_CITK8          NNG------VPQFG----VKGDLRRNERNLMWNADPYLQTQWQLTEKLSLDAGVRYSSVW
A9MQZ4_SALAR          NNG------LPEFG----HKGDLRRDERNLMWNVDPYLQTQWQLTQKFSLDAGVRYSSVW
A0A2X4WLW1_SALER      NNG------LPEFG----HKGDLRRDERNLMWNVDPYLQTQWQLTQKFSLDAGVRYSSVW
Q8ZPD5_SALTY          NNG------TPEFG----HKGDLRRDERNLMWNVDPYLQTQWQLTQKLSLDAGVRYSSVW
A0A090UZX5_PSEVU      NNG------TPDYG----QKGNLRRNERNLMWNADPYMQSRWQLTDKLSLDAGVRYSSVW
A0A3R9NNT4_9ENTR      NNG------VPEYG----VKGDKRRNERNLMWNVDPYLQTRWQLTQKLSVDAGVRYSSVW
V5CWI7_ENTCL          SGT------TPEYG----QKGNLRRNERNLMWNVDPYLQTAWQLTDKLSLDAGVRYSSVW
A0A0G3Q8J0_9GAMM      VNG------APDYG----REGNLRRNERNLMWNVDPYVQTHWQLTDKLSLDAGLRYSSVW
L0M2G6_ENTBF          NGS------TPEYG----QKGDLRRNERNLMWNLDPYLQTQWQLTDKLSLDAGVRYSSVW
A0A2X3EGP8_KLUCR      NGS------TPVYG----EKGNLRRNERNLMWNLDPYLQSQWQLTDKLSLDAGVRYSSVW
A0A2P5GUQ1_9ENTR      VNG------TPEYG----EKGALRRDERNLMWNLDPYLQSTWQLTDKLSLDAGVRYSSVW
A0A0H3GQG7_KLEPH      VNG------APQYG----EQGALRRNERNLMWNVDPYLQTQWQLTDKLSLDAGVRYSSVW
W1DH48_KLEPN          VNG------APQYG----EQGALRRNERNLMWNVDPYLQTQWQLTDKLSLDAGVRYSSVW
A6T9R9_KLEP7          VNG------APQYG----EQGALRRNERNLMWNVDPYLQTQWQLTDKLSLDAGVRYSSVW
W1H5G2_KLEPN          VNG------APQYG----EQGALRRNERNLMWNVDPYLQTQWQLTDKLSLDAGVRYSSVW
A0A2X2EHB5_RAOPL      VNG------APQYG----EEGNLRRNERNLMWNIDPYLQTQWQLTDKLSLDAGVRYSSVW
A0A0H3G166_KLEAK      VNG------APQYG----EQGNLRRNERNLMWNLDPYLQTQWQLTDKLTFDAGVRYSSVW
A0A085AK19_9ENTR      VDG------APQFG----EKGAMRRDERNLMWNLDPYLQTQWQLTDKLTLDAGVRYSSVW
E3G830_ENTLS          NNG------VPDYG----QTGALRRDERNLMWNLDPYLQSQWQLTDKLTLDAGVRYSSVW
A0A0J5LP01_PLUGE      VNG------SPSYG----NKGNLRRKERNLMWNVDPYLQTQWQLTDKLSLDAGVRYSSVW
A0A2P8VLK3_9ENTR      RNG------VPQFG----EKGNLRRNERNLMWNVDPYLQTSWQLTDKLSLDAGVRYSSIW
A0A0J8VQQ2_9ENTR      VNG------APVFG----EKGSLRRDERNLMWNVDPYLQTSWQLTDKLSLDAGVRYSNIW
H5V7A7_ATLHE          DNG------VPLYG----VKGDKRRDERNLMWNLDPYLQSSWQLSDALSLDAGVRYSSIW
S3ISV7_9ENTR          ENG------APVFG----EKGNLRRNERNLMWNLDPYLQTAWQLTDKLSLDAGVRYSSVY
A0A0A2VJ30_BEABA      VNG------GTVLG----EQGNLRRNERNLMWNLDPYLQTTWQLTDKLSLDAGVRFSSVY
A0A495AHN8_9ENTR      ENG------ATVLG----EKGDIRRNERNLMWNLDPYLQTTWQFTDKLSLDAGVRFSSVY
A0A085GER1_9ENTR      ENG------TTVLG----EKGDLRRDERNLMWNVDPYLQTAWQFTDKLSLDAGVRFSSVY
A0A3N1J2H5_9ENTR      NGS------VPAFG----NKGNLRRNERNLMWNLDPYLQSHWQLTDRLSLDAGLRFSNVW
A0A071M309_9ENTR      VDG------SAVYG----EKGALRRDERNLMWNLDPYIQTHWQLLDKLSLDAGLRYSNVW
D4GEA9_PANAM          ANG------VTQFG----EQGNMRRNERNLMWNLDPYLQTTWQLSQKWSLDAGVRFSTVS
A0A1T4KVZ7_ENTAG      SNG------VTQLG----EQGNLRRNERNLMWTLDPYLQTAWQLTDKLSLDAGVRFSTVN
A0A2P5INZ9_9GAMM      ND----------LG----VKGNIRRNERNLMWNLDPYLQTAWQLTDKWSLDAGLRYSTVS
A0A0U5L2I1_9GAMM      AS---------DLG----NKGALRRDERNLMWNVDPYLQTAWQLSDKLSLDAGVRFSTVN
A0A085JEY3_9GAMM      T----------DLG----QKGALRRDETNLMWNLDPYFQTAWQLSDKWSLDAGVRLSTIS
A0A095T8R6_9GAMM      TST-----DIQDYG----EKGSLRRNENNKMWNLDPYLQTAWQLSDQWSLDAGLRYSSVS
A0A1I4VBV2_9ENTR      SNG------SYHYG----DKGNLRRNERNLVWNLDPYLQSSWQLTDRLTLDAGLRYTTVN
A0A2G8EM73_9GAMM      SSA------GYTYG----EKGHLRRNERNLVWNIDPYLQSSWQLTERLSLDAGLRYSMVN
L0M9M2_ENTBF          QNG------HYDLG----TKGDMRRNERNLMWNLDPYIQTNWQLTSALSLDAGVRYSSVW
A0A4P8YJU9_9ENTR      SNG------HYTLG----EKGDLRRKERNLMWNVDPYLQTSWQLTERLTLDAGVRYSSIW
A0A2I0G1J5_9GAMM      VGG------QTDYG----EQGNLRRDERNLMWNVDPYLQTQWQLTSKLSLDVGVRYSSVW
A0A2N5EP52_9GAMM      NNG------VAELG----NMGNLRRNERNLMWNLDPYLQTSWQLTPKWTLDAGVRYTTVN
W0HYU3_9GAMM          NNG------VTELG----TQGALRRNERNLMWNLDPYLQSAWELTSRLTFNAGVRFSHVQ
D4E804_SEROD          VNG------VTELG----TKGNLRRDERNLMWNLDPYLQTSWQLTPRLTLDAGVRFSSVN
A0A2X5BTZ1_SERRU      VNG------VQQLG----VKGNLRRDERNLMWNLDPYLQSSWQLTPRLTLDAGVRFSTVN
A0A240C4B4_SERFI      SGG------ETELG----TQGALRRNERNLMWSLDPYLQTSWQLTPRLTLDAGVRFSSVN
A0A250B6D5_9ENTR      NNG------VTELG----TLGDLRRNERNLMWSLDPYLQTSWQLTPRLTLDAGVRFSTVN
A0A0F7HDW7_SERFO      VNG------VSELG----TKGNLRRDERNLMWNVDPYLQTSWNLTQRLTLDAGVRFSTVN
D8MPI3_ERWBE          DNG------TTELG----EKGEQRRNEKNVMWNLDPYLQTSWDLTSKWTLDAGMRYSTVS
A0A3R9FPK1_9GAMM      DNG------STLLG----EKGSLRRNEKNVMWNLDPYLQTSWDLTSKWTLDAGLRYSTVS
A0A014LVL6_9GAMM      VNG------STVLG----EKGDLRRNEKNLMWNLDPYLQTSWKLTPKWTLDAGMRYSTVS
A0A0J8YI36_9GAMM      VGG------VPEFG----EKGAQRRNEKNTMWNLDPYLQTSWQLTPKWTLDAGLRYSTVS
A0A2S9IIG0_9GAMM      VNN------VPQFG----EKGDQRRNEKNTMWNLDPYLQTSWQLSSAWTLDAGLRYSTVS
A0A0Q4MYX6_9GAMM      VNG------VNQLG----EKGDQRRNEKNTMWNLDPYLQSSWQLSDKWSLDAGLRYSTVS
B2VBJ4_ERWT9          VGG------VPAFG----EKGAQRRNEKNTMWNLDPYVQTSWRLTPQWTLDAGLRYSTVS
A0A0L7T7S4_9GAMM      NNG------VPEYG----EKGAQRRNEKNKMWNLDPYLQTSWSLTSQWTLDAGLRYSTVN
A0A4R1N717_9GAMM      QDG------APDYG----EKGDQRRNEKNRMWNLDPYLQTTWKLAPRWTLDAGLRYSTVN
A0A0Q4M9F3_9GAMM      ENG------VNEYG----VKGDERRNEKNKMWNLDPYLQSTWKLTDRWTLNAGVRYSTVS
H2J1M3_RAHAC          EG---------DLG----VKGDERRNEKNVMWNLDPYLQTTWNLTSRWTLDAGARYSTVS
A0A4R3YW44_9ENTR      EA---------KLG----EKGAMRRNEKNRMWNLDPYLQTTWNLTRRWTLDAGARYSTVS
A0A3N9TG09_9VIBR      SDG------NYTTG----VLGSLRRNERNLMWNIDPYIQSSLSLTDKLRLDLGLRYSSVY
F0KN91_ACICP          ----LVNG-QPSYG----VKGNLRRDEDNTLWNIDPYLQASWQFLPTWRLDTGVRYSNVH
A0A0D5YFB1_ACIBA      ----ADG----IYG----VKGNLRRDEDNTLWNIDPYLQASWQFLPTWRLDTGVRYSNVH
N9AIG7_9GAMM          ----TVNN-QPSYG----VKGKLRRDEDNTLWNIDPYLQASWQFLPTWRLDTGLRYSNVH
A0A380UGG0_ACIJU      ----DAG----DKG----IKGAVRRDERNTLWNVDPYLQASWSFLQTMRLDTGVRYSNVH
A0A385C2T7_9GAMM      ----GDQ-----LG----VKGDLRRDEDNTLWNLDPYLQASWNILPSVSLDAGLRYSNVH
A0A2U3MXX0_9GAMM      ----GDT-----LG----VKGDLRRDEDNTLWSLDPYLQASWNFLPAWTLDAGLRYSNVH
V2UV07_9GAMM          ---DAAG----NYG----VKGTLRRNEDNTLWNIDPYLQASWQFLPTWRLDTGVRYSNVH
A0A2V1HFX4_9GAMM      ---DAAG----NYG----VKGNLRRNEDNTLWNIDPYLQASWQFLPTWRLDTGVRYSNVH
V2UQQ6_9GAMM          SKADTQGT-DYNFG----EKGNIRRNENNTLWNADPYIQASWQFLPAWRIDTGLRYSNVH
A0A1Y3CEJ3_9GAMM      ----LENN-KPHYG----VKGKLRRDETNTLWNLDPYLQASWQFLPTWHIDTGLRYSNVH
N8NZW8_9GAMM          ----SNG----HYG----VKGNLRRDENNTLWNLDPYLQASWQFLPTWRLDTGLRYSNVH
A0A0M4GVP7_9GAMM      ----PNGN----YG----VKGDLRRDENNTLWNLDPYLQASWNFLPAWTVDAGLRYSNVH
A0A3B7PUD9_9GAMM      ----AAG-----YG----VKGALRRDESNRLWNLDPYLQASWTFLPAWTVDAGLRYSNVH
A0A0E2GK04_ACIRA      ----LNNN-TPQYG----VKGNLRRDEKNTLWNIDPYIQASWQFLPDWRVDSGLRYSNVH
A0A369PLG9_9GAMM      ----------DRLG----VKGELRRDEDNTLWNLDPYLQASYHFAPDWTLDAGLRYSNVH
A0A145X2Y7_9GAMM      ----------ENLG----VKGELRRNEDNSLWNIDPYLQASYALNKDWNLDAGLRYSNVH
A0A0N9VRY0_9GAMM      ----------DILG----VKGQLRREEHNTLWNLDPYMQISYNFLPNWTLDAGLRYSNVH
A0A1Z9YU89_9GAMM      ----ASG----QYG----VKGNLRRNEDNTLWNIDPYLQASWQFLPAWRIDTGVRYSNVH
A0A1E7RFQ6_9GAMM      ----TSNG-VITYG----VKGDLRRNEDNTQWNIDPYVQASWQFLPHWHLDTGLRYSNVH
A0A1B2M179_9GAMM      ----ADG----HYG----VKGQLRRDEKNTLWNLDPYVQASWQFLPAWHFNAGLRYSNVH
A0A3B7M4C8_9GAMM      -------S-QHHFG----MKGDLRRNETNTLWNLDPYLQASWQFLENLRVDGGLRYSNVH
A0A1G6LB21_9GAMM      ----SSG----TYG----VKGDLRRDEDNTMWNLDPYLQASWAFNPAFSVDAGLRYSNVR
X2HCA5_9NEIS          ---------STHLG----VKGKLRRDEDNTLWNLDPYIQFSWKFLPEWHLDGGLRYSNVH
A0A2Z3HX37_9GAMM      ----ANNN-IPIYG----EKGNLRRKEKNTLYNLDPYMQASWHFLPKWHFDAGIRYSTVH
A0A4V6NPZ9_9NEIS      ----------DTLG----AQGVLRRNETNDIWNLDPYMQAGWQFAPQWRLDGGLRYSNVH
A0A261TCQ1_9BORD      SI------AAPTLG----VKGALRRDERNETYNIDPYLQASWQFAERWTLDAGVRVSSVR
A0A0H4VVP6_9BORD      --------GGAVLG----VKGALRRDETNEVYNIDPYVQASWEFLPRWTLDAGLRYSTVD
D4XI85_9BURK          SV------ANPNLG----VQGALRRDETNSVYNADPYVQASWKVSPRWTLDAGLRYSTVN
A0A0S1Y9D8_9BORD      PAS-----APTELG----VQGALRRDETNTVYNIDPYVQAAWNFSPRWTLEGGLRYSTVD
A0A261U1C3_9BORD      SAS-----NPTELG----VKGALRRNETNDVDSLDPYLQASWQFAPDWTLDAGLRYSTVG
A9IF94_BORPD          PAF-----SPTELG----VKGQLRRDETNRVYNIDPYLQASWNFAPRWTFDTGLRYSTVS
A0A157SHK2_9BORD      NPA-----SPTQLG----VRGALRRDETNNVYNLDPYAQASWRFQPKWTLDAGLRYSTVR
A0A3A3GCR1_9BURK      AG------ATQQLG----VQGRLRRDESNDLWNIDPYLQASWQFAERWTLDAGVRHSSVR
A0A410UXB5_9BURK      A----------TLG----VQGALRRNESNTVWNLDPYLQGAWEFAERWTLDAGVRQSTVR
F4GNG9_PUSST          D----------QLG----VQGDLRRKEVNELWNIDPYVQASWQFAERWTLDAGLRYSTVH
A0A1M5WFE4_9BURK      SG------PARQLG----VQGALRRNESNKSANIDPYIQGTWQFAEKWTFDAGLRYSTVR
A0A2N4UGS7_9BURK      AP------AGRQLG----VQGDLRRNETNKSWNLDPYLQASWQFAEQWTLDAGLRYSTVD
A0A368WU09_9BURK      TP------QGRQLG----VQGELRRNERNTVWNLDPYIQTSWEFAPRFTLDLGARYSTVH
V2G2U9_9BURK          ST------EQPGLG----EQGRLRRDERNTVWNFDQYLQASLDLTARWTVEAGLRHSTVR
W0PBC2_9BURK          ----------DQLG----VQGNLRRDEINNVWNLDPYVQASWNFAERWTLDAGLRYSNVH
A0A4R3V1Y1_9BURK      PAG-----APGQLG----VKGGLRRDESNTLWNLDPYLQASLEIDERWTLDAGLRYSTVH
A0A171KR87_9BURK      SAT-----APTDLG----TRGELRRKERNTLRDMDVYLQAGWDISDRWLLEGGLRRSEVR
A0A3N1XDZ5_9BURK      ----------STLG----VRGNLRRDERNTLWNIDPYLQASWQASERWTLDGGLRYSSVH
A0A3M6QPK2_9BURK      SG------GDTVYG----VLGGLRRNERNTVWNLDPYVQASLLLAPRWTLDAGLRHSHVR
A0A0U1Q3B1_9BURK      SG------AQQQLG----VQGALRRDETNTVWNIDPYVQASIGFAPGWNLDAGLRYSRVR
A0A0H2M5I3_VARPD      RVA-----SP-VLG----VQGRLRRSERNEVWNLDPYAQATWRLAEQWTLEAGVRRSSVH
A0A1I5S4R6_9BURK      SGA-----AQ-ILG----VQGRLRRYERNEVWNLDPYAQASWRFAERWTLEAGLRRSSVH
A0A126ZJ57_9BURK      RVA-----AP-LLG----VQGRLRRDERNTVWNLDPYAQATWRLTERWTVEAGVRRSSVH
A0A2P8KRE4_9BURK      RAA-----APLALG----VQGRLRRDERNEVRNLDPYVQGSWRFADAWTLEAGLRRSNVR
A0A109D1U4_9BURK      RAA-----APLALG----VQGRLRRDERNEVRNLDPYVQVNWRLSDRWTLEAGVRRSNVR
A0A244EFB9_9BURK      NAT-----APRALG----VQGRLRREERNEVRNLDPYVQGSWRFAERWTLEAGVRRSNVR
A0A1G6RCE9_9BURK      RSS-----APLALG----VLGRLRRNERNEVRNLDPYVQGSWRFADRWTLEAGVRRSNVR
A0A1H4FD15_9BURK      SVA-----NP-ILG----VQGRLRRNEINKVYNVDPYAQANWKFADQWALEVGVRRSKVD
A0A147GS36_9BURK      SPA-----QP-LLG----VQGRLRRNERNEVFNVDPYAQATWRFAPDWSAEVGVRRSRVH
A0A1I4NTN6_9BURK      TVA-----NP-TLG----VRGRLRRDEINKVHNLDPYVQGQWQIADQWSLEAGLRYSTVD
A0A2A7UZW1_COMTR      NVN-----APTAIG----VKGNLSRDEKNTITNIDPYVQATWQLAPRWSLDTGLRYSRVK
A0A0W7YXY2_9BURK      AAT-----APTAQG----IKGALTRDEKNTITNIDPYVQATWKLATTWTLDTGLRYSRVK
A0A014MHS3_9BURK      ----------STLG----VQGELRRDEKNTITNVDPYIQATWQLAPAWSLDTGLRYSRVK
A0A363RRR7_9BURK      ----------DTYG----LRGQLRRDEKNKVSSTDPFVQARWQLAPRWSLDTGLRYSRVR
A0A1I7FES2_9BURK      ----------SQLG----VQGALRRDERNTLGNADPYLQASWAFAPQWKLDAGLRWSHVK
A0A2S0MBY6_9BURK      ----------GVLG----VEGALRRKERNTLTNIDPYAQVSWRFAPDWTALAGLRWSNVQ
D0J7S7_COMT2          ----------NQLG----VVGELVRDERNTLTSIDPYLQASWAFAPRWKLDAGLRWSNVQ
A0A1W6LA37_9BURK      ----------TTLG----VKGSLRRDEENHASNTDPYVQASWQLGPQWTLNAGVRHSRVR
A0A0Q6W3F1_9BURK      ----------TTLG----VKGALRRDEHNAVSNNDQYLQAAWQFTPAWGLNAGLRHSRVR
A0A0Q7AJE6_9BURK      ----------STLG----VRGALRRDEGNDVSSFDQYLQAAWQFAPQWSLNLGVRHSRVS
A0A1P8K341_9BURK      ----------ATLG----VTGALRRDEKNDVSNADQYLQGSWAFAPQWSLTAGLRHSQIR
A0A0Q7T5N8_9BURK      ----------TQLG----VQGALRRDETNRVRNADPYLQAEWRPTPAWLLNAGVRRATVK
A0A4R3UJN9_PELSC      ----------TTLGAALGVQGALRRNETNDVSSADPYLQAQWQPTPAWLLSAGVRRASVG
A0A254N915_9BURK      ----------SALG----VQGALRRDETNRVNSADPYLQAEWRPSAHWLVTAGLRRSRVS
A0A3N7CF62_9BURK      ----------SSLG----VQGDLRRQENNEVSSLDPYLQLSWQPAPRWTLNAGLRRTQVH
A0A0S9NFX1_9BURK      PAA------SRTLG----VQGALRRDERNRVNSFDQYLQADWRVTQRWTLNAGLRHSQVR
A0A0Q4Y1L3_9BURK      ----------SQLG----VQGALRRDERNRVTSFDQYLQAEWHPTQRWTLNAGLRHSRID
A0A0Q6LB83_9BURK      APA------TPQRG----ERGSLRRDETNFASNLDPYVQASWQPAVDWTLNAGVRHSRVR
A0A140HL98_9BURK      ----------TSLG----VQGALRRDEDNQVSNIDPYLQALWKPAPRWTVTAGVRHSSVR
A0A1S8CVI7_9GAMM      NNGI------TALG----VLGALKRNETNTASNIDPYLQAEWDIDPQWMLSAGLRSSHVR
A0A4Q5VJ30_9GAMM      NNGI------TTLG----VLGALKRNETNTASNIDPYLQAEWDIDPQWMLSAGLRSSHVR
A0A3R8S8N4_9BURK      ----------STLG----VVGALRRDERNRARNSDQYLQADWAVAERWSVGAGLRHSRVR
A0A1B3PN99_9BURK      ----------TELG----VQGRLRRDETNRASTADPYVQAQWRTAA-TTLTAGLRHSGVR
A0A1Y2QXX8_9BURK      ----------PTLG----VLGNLRRDETNRASTLDPYVQAEWRTDA-TTLMAGLRHSTVR
A0A1C9VIT9_9BURK      ----------TALG----VQGPLRRDETNRADTLDPYLRAAWTRED-WTLEGGVRRVRTR
A0A0T2Z1W2_9BURK      PAATP-----TALG----VLGALRRDETNRATTLDPYVRASWQKED-WTLEGGLRRVNAR
A0A0N7J941_9BURK      ----------ATLG----VQGKLRRDEVNRAQTLDPYVQAEWRTQD-LTLMGGLRQTRTE
A0A0Q4GWK8_9BURK      SATAP-----TALG----VLGALRRNEVNRATTVDPYVQAEWETAD-WTWTAGLRHSRVR
A0A369AP48_9BURK      TASAP-----TALG----VQGALRRDEDNTASTLDPYAQLAWESAR-WTLSAGVRHSTVR
A9BZT3_DELAS          ----------SQLG----VQGRLRRDERNQARSADPYLQAEWSTQS-LALSAGLRQARVR
A0A1A9HU13_9BURK      TGAS------QQLG----VTGALRRDEENEAVTREAYAQAELPLTTTLSASAGVRAGRVT
A0A1I6JQA5_9BURK      SGAA------QRLG----VTGALRRDEGNEAITREAYAQLELPLTATLDASAGLRAGRVR
A0A3S2U0P2_9BURK      TAPD------QVFG----VTGALRRDETNTASTRDVYAQAEWPLAAHWTLSGGLRHGRVA
A2SEP8_METPP          DPLAP-----TALG----VTGNQRRDEKNTVKTTDVYAQGELEFVKDWVATLGVRSGRVR
A0A4Q7W0G4_9BURK      DPLAP-----SAIG----VTGRLRRDETNSTRSIDGYAQGEIEFVRNWVATLGVRSGTIR
A0A0G3BF75_9BURK      SGPD------QRLG----VTGALRRDEGNTATSNDVYAQAELTLAETLVATLGARHGQVR
A0A1W6SPZ7_9PROT      ----------TVLG----VRGDLRRNENNTVTSFGQYAQAEWQFVPSWILSAGVRHTEVK
A0A1G5DBV6_9PROT      ----------TALG----VRGGLRRNENNTVTSFAQYVQTEWEFSPAWALSAGLRHTEVN
A0A1H7IRG4_9PROT      ----------LVLG----VRGNLRRNENNIVTSFAQYIQGEWQFARAWSLSAGVRHTEVR
A0A1I4YGQ6_9PROT      ----------TTLG----VRGNLRRNENDTVTSFSQYAQAEWKFTPSWSLSAGVRHTEVK
A0A1M7A2V8_9PROT      ----------MALG----VRGDMRRNEDDTVSSFSQYVQAEWQFAPAWILSAGVRHTEVK
Q2Y942_NITMU          ----------AILG----VRGGLRRNENNTVSSLSQYGQAEWHFTQSWALSAAVRYTNVK
A0A1I3AWY9_9PROT      ----------TTLG----VRGDLRRDENNTVTSLSQYAQAEWQFTPSWSLSAGVRNTEVK
A0A1K1MTB4_9PROT      ----------TALG----VRGALRRDESGTVTSFGQYAQAEWRFMPSWTLSAGVRHTEVK
A0A2R5FGK3_9PROT      ----------SLLG----VKGALRRDETDTVSNFDQYAQASWDPNKNWSLTAGVRHTRVH
A0A1A9NLC3_9PROT      ----------VLI------PGETRR-EDQNVHNFDQYVQATWEPSERWLLTGGLRHTKID
C6XA35_METGS          ----------VST-------GILNRTEKNIASNFDQYIQARWSVLESLDLHAGVRRTKVS
A0A4R3N5M9_9GAMM      ----------ERD--------ALKRDEDNSVDSWGTFIQGKWAFAPDWSLDLGLRYTRVG
G2DX18_9GAMM          ----------TRG--------ALKRNEDNSVDSWGGFVQGSWAFAPRWSLDVGLRRTQVR
F9U8R9_9GAMM          ----------ERA--------ALKRDADNTVDSWGTFVQGTWGFAPRWSLDLGLRYTEVR
A0A1S8DJE3_9PSED      ----------RKG--------NLQRDEFNRVESREAYLISTWQLAPRWSLTAGARYSKVK
A0A1H1SUW1_9PSED      ----------RKG--------DLKRDEFNRVDSKEAYLISTWALTDQWSLTAGVRHSRVE
A0A2A4AVB8_9PSED      ----------RKG--------AQQRDEFNAVDSQDAYLISTWQLDPRWTLTAGVRHSRVE
A0A1H1YCW3_9PSED      ----------VKG--------ALQRDEFNRVDGQDAYFITTWTLAPKWTMTAGLRHSQVE
A0A1H2HZE2_9PSED      ----------RKG--------NLQRDEFNRVQGRDAYLISTWTLHPDWTLTAGVRHSQVR
A0A1H9W884_9PSED      ----------SKG--------GLQRDEFNRVDSQEAYLISTWQLAPRWELVAGMRYNRVE
A0A1V0B1W5_9PSED      ----------HKG--------QRKRDEFNRVDSQEAYLISTWQLAPRWQLTAGLRHSRIQ
A0A1I4PI44_9PSED      ----------SKG--------ELRRNEYNRVDSRDLWLISRWQPAARWELTAGLRHSRIT
A0A4V3D5B0_9GAMM      ----------VKG--------QLKRKEYNRTVSREAYLISTWELAPRWQLVAGIRHNRFK
Q47H81_DECAR          SGLVPNC-ISNICG----VAGRLRRNEEDSVATFDQYAQAEWQGER-WTFSGGLRHSHIA
A0A3B7A9J1_9RHOO      SGTVCG--VNLSCG----VIGTLRRNERDRVNSFDQYAQAEWQGER-WTFSGGVRHSKLS
A0A133XLV9_9RHOO      ---------ATNLG----VQGALRRKETDSVTSFDQYAQAEWQGER-WAFTGGVRHSRID
A0A1R1I5A4_9RHOO      ----------ATLG----VKGRLRRDETDRVAASGVYVQGQWQGER-WGFSGGLRHSRVG
A0A1E7X7J1_9BURK      ----------TQFG----VKGALRRDEQDVVSNLDPYLQAEWQSGA-WMLSAGVRRSTVK
A0A1H8RG54_9BURK      ----------ARLG----VQGALRRDEQDKVSNLDPYVQAEWQSGP-WMLSAGLRRSSVK
L9PLH7_9BURK          ----------AQFG----VKGALRRDESDNVSSLDPYIQTEWQSGA-WMLSAGLRHSSVR
A0A1I4UM90_9GAMM      ----------AQFG----VRGKLRRDERDTVSSVDPYVQTEWQSGP-WLLSAGLRHSRMK
A0A1H8EYS0_9BURK      ----------TQFG----VKGALRRDEDDTVSNLDPYLQTEWDSGA-WQLSVGVRHSRVK
A0A1I7M6W4_9BURK      ----------TELG----VKGRLRRDEENVVSSTDPYLQTEWQGGS-WLLNAGLRHSRFK
A0A0Q6VY91_9BURK      ----------AELG----VQGRLRREETDKVSSTDPYLQAEWAQGP-WVLNAGLRHSRFK
A0A0M2WQT2_9BURK      ----------NTFG----VKGKLRRDEQDVVSSLDPYIQTEWQSGA-WLLSAGVRYSKMK
W0UZX2_9BURK          ----------NQFG----IKGKLRRDEQDIVSSLDPYIQTEWQDGP-WLLSAGIRHSKMK
A0A2G8SW13_9BURK      ----------GQFG----VQGALRRDEEDTLSSLDPYLQAQWDAGP-WVLTGGLRHTRLK
A0A2G8T7Z0_9BURK      ----------NQFG----LVGAPRRDEQDTLSSVDPYLQAEWAAGP-WVLTGGVRHTRMK
A0A0S4P7E0_9BURK      ----------NQFG----LQGKLRRDESNTVSSVDPYAQAEWQGGD-WVLTAGLRHSRVK
A0A1M5VDX9_9BURK      ----------TQFG----LQGALRRDETDRVSSIDPYLQSEWQRDD-WVASAGLRHSRMK
A0A418XFD8_9BURK      ----------AVFG----VRGAPRRDETNVLTNADPYAQVEWEGGP-WVLTGGVRRSSLE
A0A2U2I768_9BURK      ----------GQFG----VKGALRRDERDTVSSADPYVQAEWQGGP-WVLSAGLRRSSLK
A0A086WGY1_9BURK      ----------NTFG----VKGNLRRDERNEVRSVDPYAQLEWERGP-WVLTGGVRRSRIS
A0A1S9A6W4_9BURK      ----------NSFG----VKGRLRRDEKNEVESLDPYAQLEWERGP-WVLTGGLRHSRVK
A0A0Q5HE07_9BURK      ----------NVFG----VRGNLRRDEEDKVRNTDPYVQMEWERGE-WVVTGGLRHSRVT
A0A098U5Z0_9BURK      ----------TTFG----VKGNLRRDEEDDVRNVDPYLQLEWERGP-WVFTGGLRHSRVS
A0A0J1D7H4_9BURK      ----------SEFG----VKGRLRRDENDDVNNLDPYAQFEWERGP-WVLSAGLRHSRVD
A0A411X720_9BURK      ----------TQLG----VKGALRRDEEDEVSNVDPYLQAEWQSGP-WRLTAGVRHSRVK
A0A2R4C6S8_9BURK      ----------NQLG----VRGALRRDENDVVSNLDPYIQSEWQSGP-WRLTAGLRHSRVK
A0A0K1K069_9BURK      ----------PQTG----VRGALRRDETDTVSSLDPYIQMEWQRGR-WLWSTGLRHSRVR
A0A0Q8R0R7_9BURK      ----------TTLG----VKGRLRRDEDDSVSNVDPYAQAEWQEER-WQVTAGLRRSRIS
N6X6R5_9RHOO          ----------TTLG----VKGNLRRKEIDTITSTDPYIQALWKQGP-WQWSAGVRHSRVA
C4KAP2_THASP          ----------STLG----VKGALRRDELDTITSIDPYVQALWKSGP-WQWSLGARHSRVS
N6XLG4_9RHOO          ----------PTLG----IKGALRRNETDTVTSTDPYVQAQWKQDA-WLWTAGVRHSRVR
A0A2U8GP29_9RHOO      ----------NTLG----VKGELRRDEIDTVTSLDTYVQARWQQGD-WDWSLGVRHSNVK
A1K9Y4_AZOSB          ----------TVLG----VKGALRRDEIDTVTSTDPYVQAVWRQGD-FDWTLGVRHSEVK
A0A4R6DSJ4_9RHOO      ----------SVFG----VKGELRRNEINIMTSTDPYVQAVWRQGD-FDWSLGVRHSRVK
N6XZE9_9RHOO          ----------STLG----VKGRLRRDEINTVTSTDPYVQATWQQGD-WDWSLGVRHSNVR
S9ZHQ0_9RHOO          ----------NTLG----VKGALRRDEINTVTSTAPYIQATWRQSD-WDWSLGVRHSNVR
A0A323V0R6_9RHOO      ----------TTLG----VKGALRRDETNTITSTDPYVQATWQQGD-WDWSLGVRHSNVN
A0A290ZTV7_9RHOO      ----------SRLG----VKGALRRNETDTVTSTDPYVQAVWRQGD-WDWTAGVRRSEVK
A0A0K1J2B7_9RHOO      SAITP-----TAVG----VKGRLRRNETDTVTSVDPYVQGSWKLDQ-WTLQAGLRHSDVK
H0Q397_9RHOO          TAAAP-----TALG----VKGRERRHETDTVTSLDPYLQASWEIEK-WTLQAGVRHSDVK
Q5NZA7_AROAE          ----------TTLG----VKGRLRRDEMDTVTSIDPYVQTAWEQGA-WQWTAGLRHSRVK
A0A2T4IH53_9RHOO      ----------TTLG----VKGALRRKEVDTVTSLDPYVQASWETEK-WVLQAGLRHSRVR
A0A2K9LB04_9RHOO      ----------TTLG----VKGALRRNETDTVTSLDPYLQASWETDE-WTVQAGLRHSRVK
A4XVG0_PSEMY          ----------STLG----VKGNLRRDERNEVSSLSPYLQAAWQLGK-LDLQAGLRHNQVK
A0A1H2FE51_9PSED      ----------DMLG----VKGALRRSEQDDVTSLSPFSQLVWEKDR-LQLQGGLRYNHVE
S6AYR3_PSERE          ----------DSLG----VKGALRRDERDDVTSTSPYLQLSWEYGD-WRLLGGVRHNEVA
A0A4Q9R5Y6_9PSED      ----------SQLG----VKGNLRRDEVDTVTSLDPYAQATWTLGD-WTLQGGLRYSTVK
F6A897_PSEF1          ----------DQLG----IKGELRRDEIDTMTSLDPYAQATWTIGN-WTLQGGLRYSTVE
A0A2T5HHJ3_9PSED      ----------NQLG----VKGALRRDEKDTATSLDPYAQATWKIGD-WTLQGGLRYSTVE
A0A0J6GFN2_PSETA      ----------DLLG----VKGALVRDEVDTARSLDPYVQANWAIDN-WTVQTGLRYSTME
A0A1T1ICR8_9PSED      ----------GEHG----VKGALGRDEIDTATSLDPFAQANWLIGD-WTLQAGLRHSTMK
I4N656_9PSED          ----------NTLG----VKGALARDEIDTATSLDPFVQANWALGD-WTLQAGVRHSTMR
A0A385Z4L3_9PSED      ----------SQTG----IKGELRRDEVDTATSLDPYGQANWAIDN-WTIQAGLRHSTMQ
A0A4V2KCT8_9GAMM      S---------TRLG----VKGRLRRDELNTVTSLDPYAQLTWQVGD-WTLQGGLRYSNVE
A0A077LH73_9PSED      ----------TQLG----VKGELRRDEIDTATSLDPYIQARWLLDD-WTLEAGLRHSTME
A0A2X4AFB6_PAULE      ----------SQLG----VKGELRRKEQDTATSLDPYVQAHWELDR-WTVDAGVRHSTMK
A0A089WWL9_9PSED      ----------DTLG----VKGELRRDEIDTATSLDPYVQAHWEIEH-WTFEAGLRRSSLR
A0A383RW06_9PSED      ----------TTLG----VKGDLRRDEKDTATSLDPYLQAHWEIDR-WTVDAGVRHSSME
A0A0X8BYJ1_9PSED      ----------PTLG----IKGELRRDEVDTATRLDPYLQAHWEWQR-WTLETGVRYSTLD
Q9I1I6_PSEAE          ----------DQLG----VKGKLRRDEVDTATSLDPYLQASWAIDA-WTLQAGVRHSTMK
A0A1H0FRE3_9PSED      ----------DQLG----VKGALRRDELDTASSLDPYVQASWVLGD-WTLLAGIRRASMK
A0A139SXG9_9GAMM      ----------GQLG----VKGRLRRDESDQVESLDPYLQASWQLGD-FRLQAGVRHNTLK
A0A1C3K4L2_9BURK      EGGV------EHLG----VRGRLRRDEINTVTSVDPYAHASWEVGR-WTLQAGLRRNEVK
A0A0L6T3M2_9BURK      ------------------VQGALKRDERNKASNRDVFAQAGYDFHADWAATVGVRASEVR
A0A0K8NZK5_IDESA      ------------------VQGALKRSELNRVDNRDAFAQARLDFATAWSATLGVRRSEVA
A0A257DDF6_9BURK      ------------------ERGDLKRDEVNTVRSTDVFVQAAYDLTTQWTLTAGARHSDVR
A0A1P8FP42_9PROT      ------------------ERGALRRDEDNVVSSTDAFLQASLELGGRWSVIAGARTSRVA
A0A1V4CI52_9BURK      ------------------EQGELKRDEDDSVDSTGVYTQADWAINEGWSAVAGLRANRVS
A0A1V3RSP5_9BURK      ------------------EQGELKRDEDDSVDSTGVYTQADWVINEGWSAVAGLRANRVN
A0A4V2JG24_9BURK      ------------------VQGTLKRDEQDAVTQSGLFTQADWAINEDWSALAGVRANEVR
A0A2S0MEE8_9BURK      ------------------ARGDLKRDEDDTAQSTGLYAQGDWAINEQWSAVAGLRASRID
A0A069IDM8_9BURK      ------------------TQGALRRDETDKAGSLGAFAQFDWTWNPAWRLVGGVRASKVR
A0A0C4YTG2_9BURK      ------------------TQGALRRDETDKAGSLGAFAQFDWTWNPSWRLVGGVRASQVK
A0A1D9H742_9BURK      ------------------TQGALRRDETDRASSLGAYAQFDWTVHPSWRLVGGLRASQVR
Q0JZD3_CUPNH          ------------------TQGALRRDETNTATDLGAFAQFDWTFHPAWQLVGGVRASRVR
Q46RM0_CUPPJ          ------------------TQGALRRDETDKASDYGAFAQFDWTLHPSWELVGGVRASRVK
A0A1I1SRE0_9BURK      ------------------QQGALRRDETDEAADYGAFAQFNWTVHPAWELVGGLRASMVR
A0A3A3FNJ3_9BURK      ------------------VAGALRREEMDGANNVDVFGQVDWMFAPQWKASAGLRSSRVR
A0A0Q8QVE3_9BURK      ------------------SSGALRRDELDGARNVDLFGQVDWTFAPQWKATVGVRSSRVR
A0A3A3FKH4_9BURK      ------------------TPGELRRDERANANNVDFFGQVDWTFAPQWKATAGARTSRVR
A1VRM6_POLNA          ------------------NNGALRRNEDDTARNTDVFGQIDWTFTPDWQAIAGVRASRVR
A0A068YS68_9BURK      ------------------NNGPLRRNEDDTARNTDVFGQLDWTFSPDWQAIAGVRASRVK
F1W3W1_9BURK          ------------------TPGALKRDEKDTARDLDFFGQLDWTFSPQWRATAGVRASRVR
                                                          :               . *     

F5Y3F6_RAMTT          FDSRDRFIVGA-------------------------NGNDSGSADYSATTPALGVVFHAT
A0A0Q5ZK33_9BURK      FASDDRFIVGA-------------------------NGDDSGSARYSATTPVLGVVWHAS
A0A4Q3LHC8_9BURK      FDSRDRFIAPN-------------------------NGDDSGSARYEATTPVLGVVYHVN
A0A1S8FZB0_9BURK      FGSQDRYIVVG-------------------------NGDDSGSVSYQATTPALGVVFHVT
A0A0C5J8D9_9RHOO      VSSQDKYIVGI-------------------------NGDDSGRTQFSATTPTLGLTWRVN
A0A1W1XZC8_9NEIS      VRSTDHYIAPG-------------------------NGDDSGSVTYKHLGGALGINYRAA
A0A1M5N1B9_9GAMM      IESRDRYIVGANR-------------------------DDSGNTDYSATTPVAGLTYRAN
A0A4R7NZ33_9GAMM      FDSDDKFIVGTNG-------------------------DDSGKTHYSKTTPAAGLLYRAR
A0A1H9JUC6_9GAMM      FNSQDHYVTGSNP-------------------------DDSGNRHYSAATPVAGLMWRYS
A0A2T5MEC7_9GAMM      FDSDDQYPVDVNHP------------------------DTSGSKHYVATTPVAGLLYKVK
I7ZK18_9GAMM          FESKDHYIVGTNL-------------------------DDSYTRDYSRTTPVVGLMFRAD
A0A1I2HQE2_9GAMM      LDFDDHYVTDDNG-------------------------DDSGARDYFASTAAAGVLLKVN
A0A3N0VKQ9_9GAMM      FDSEDHYLAAGNG-------------------------DDSGGTAYGATTPVAGLRWAAR
A0A091AMW3_9GAMM      FRSEDRYVTTGNP-------------------------DDSGAVDFERYTPVLALQWRAR
A0A4R3YN70_9GAMM      FGSKDRFIAKGNP-------------------------DDSGRVDYSATSPVLGVLYRIA
A0A1K1RTB7_9GAMM      FRSSDRYVAPGNP-------------------------DDSGTVRYAATTPVFGVLWRAA
I4VPH9_9GAMM          FATDDRYITAANP-------------------------DDSGRVDYSATTPVAGVLYRVS
A0A099CZ84_9GAMM      FDSRDHYITATNP-------------------------DDSGRVRYTATTPVAGVMFRAS
A0A160DXQ1_9GAMM      FDMRDRYVVGTNP-------------------------DDSGSRDYSATSPVAGLLFEAS
A0A4R2IG71_9GAMM      FHARDHYVTTGNP-------------------------DDSGRVDYGATTPVAGLLWRAA
A0A1I4ZY64_9GAMM      FTVADRYVGTGNP-------------------------DDSGRRDYTATTPVAGLIVRPH
A0A0Q7PDH8_9GAMM      FRSRDRYVVAGNP-------------------------DDSGEVRYRATSPVAGLGWKFS
A0A345ZNC5_9GAMM      FDSRDAYITARNP-------------------------DDSGRVTYSATSPVIGATWRRS
A0A2M9E3Y4_9GAMM      FESDDRYVTGANP-------------------------DDSGSVRYRQTAPVAGLVFAPA
A0A1B3WBG7_9GAMM      FVSRDNYVTDGNP-------------------------DDSGHVTHNHTAPVAGLSFAPR
A0A0H1AHA5_9GAMM      FVSRDAYVTAANP-------------------------DDSGRIAYRQTSPVAGLVFAPR
A0A2A3VKG1_9GAMM      FVSRDAFITATNP-------------------------DDSGRIAFRQTSPVAGVTFAPR
A0A290XBJ0_9GAMM      FTSRDAFVTATNP-------------------------DDSGRVTFRQTSPVAGVTFAPD
A0A1H1GMD2_9GAMM      FTARDRYVAAGNP-------------------------DDSGQVRYRDTTPVAGLMFEPG
A0A4V3UU19_9GAMM      FRSDDRYASAGNP-------------------------DDSGQVRYARTTPVAGLVLAPV
A0A0Q8FEB5_9GAMM      FRSNDAYVTATNP-------------------------DDSGRVVYARTTPVAGLVFSPS
A0A4R6YYN2_9GAMM      FDSDDAYVTASNP-------------------------DDSGKVDYAQTTPVAGLLFAPA
A0A4R5TSB5_9GAMM      FRADDDYITDSNP-------------------------DDSGRVRYAQTTPVAGVVFSPH
A0A1T5KN88_9GAMM      FASVDHYVRGANP-------------------------DDSGSVRYAETTPVAGVMFAPT
A0A286DF09_9GAMM      FRSEDYYANAVNP-------------------------DDSGRVRYAQTTPVGGVMFRAS
A0A3R8NPD5_9GAMM      FEANDRYVTAGNP-------------------------DDSGSVRYSAFTPVAGLVFSAS
E6WP04_PSEUU          FEADDRYTTAANP-------------------------DDSGSVRYSAFTPVAGVVFSPS
A0A0E3UN68_9GAMM      FRSDDRYVTAANP-------------------------DDSGRVEYSRLTPVAGLAFAPH
A0A0R0CUL3_9GAMM      FRSEDHYIVGRNP-------------------------DDSGSRRYQATTPVAGVSFEVN
B8L6Y3_9GAMM          FESDDRYITGRNP-------------------------DDSGHRRYRATTPVAGISFEAS
A0A427C8P8_9GAMM      FRSNDDYITARNP-------------------------DDSGSRDYSATTPVGGVVFHAS
Q8PE83_XANCP          FRSDDNYIVGRNP-------------------------DDSGQRDYSATTPVAGIVFRAS
Q5H6Z9_XANOR          FASDDHYTVGRNP-------------------------DDSGQREYSATTPVAGIVFRAD
A0A1C3THW8_XANCT      FRSDDAYIVGRNP-------------------------DDSGRTDYAATTPVAGVVFRAS
A0A0G9I955_9XANT      FRSDDAYIVGRNP-------------------------DDSGRTDYSATTPVAGVVFRAS
A0A0R0C5K6_9GAMM      FRSDDRYITPGNP-------------------------DDSGRRDYSATTPVAGLVFRAN
A0A0R0DRJ3_9GAMM      FESDDHYVTANNP-------------------------DDSGRRDYAATTPVAGLVFRAG
A0A0R0A0P3_9GAMM      FRSADDHITARNP-------------------------DDSGRTDYSATTPVAGLVFRAT
A0A1H7WT26_9GAMM      FSSKDYYIVGTNP-------------------------DDSGSKDYSETTPVAGLSFAAT
G7UU91_PSEUP          FDSHDLYIVGANP-------------------------DDSGAREYSQTTPVAGLVFAAG
A0A4Q8LC09_9GAMM      FSSRDFYITAGNP-------------------------DDSGRRTYSETTPVAGLSFAAR
A0A4Q1JV56_9GAMM      FTSRDRYIVGRNP-------------------------DDSGRARYHDTTPVAGLVFAPN
A0A1I6MP04_9GAMM      FRSRDRYIAPGNP-------------------------DDSGQVSYGATTPVLGLQYRPG
A0A4R0YLB1_9GAMM      FRSDDRYVTADNP-------------------------DDSGSVRYRATLPVAGVQFRAT
A0A369UJH1_9GAMM      FSVRDDYVATTNP-------------------------DDSGRVRYAATTPVLGLQYRPT
A0A1H6WZF6_9GAMM      FRASDRYLTAGNP-------------------------DDSGRTRYRATTPVAGIDYRPS
A0A160N3V9_9GAMM      FSEHDFYITPSNP-------------------------DDSGHVNYSATTPVVGLQYRAT
A0A1V3PWI6_9GAMM      FSEHDFYITALNP-------------------------DDSGDANYAATTPVAALDFRPA
A0A0G9HAG6_9GAMM      FSAHDYYVTPSNP-------------------------DDSGNVNYAATTPVVALQWRPG
A0A316I2Y1_9GAMM      FAEHDFYVTPANP-------------------------DDSGHVRYAATTPVAGVQFRPA
A0A2Z6E1Y9_9GAMM      FNEHDFYITAKNP-------------------------DDSGHVDYSATTPVLGILFHPR
H8L2W9_FRAAD          FNEHDHYLANGN---------------------------DSGRASYGATTPVAGVQFRPL
A0A0A0MB64_9GAMM      FESRDRFVTAANP-------------------------DDSGSLEYSRTSPVIGVLYRAT
A0A0A0EUE8_9GAMM      FESDDRFVSDINP-------------------------DDSGALEYSRTSPVAGVLFRAT
A0A0D0S4F9_9GAMM      FNSRDHYVTDDNP-------------------------DDSGSLDYSRTSPVAGVLFRAT
A0A3M8SXH2_9GAMM      FRSRDHYITPGNP-------------------------DDSGSLSYSRTSPVAGLLFRAT
A0A087MHC6_9GAMM      FESRDRYVRAGNP-------------------------DDSGARSYSRVSPVLGVLYRLG
A0A091BIH3_9GAMM      FASRDHFVAPGNP-------------------------DDSGGVGYTRATPVLGVLWRAD
A0A2S5TFI1_9GAMM      FESDDHYVVGANI-------------------------DDSGDKRYSATTPALALRYAWS
YNCD_ECOLI            FDSNDHYVTPG-------------------------NGDDSGDASYHKWLPAGSLKYAMT
A0A0H3JEX9_ECO57      FDSNDHYVTPG-------------------------NGDDSGDASYHKWLPAGSLKYAMT
A0A0V9J5V7_9ENTR      FDSNDHYVTPG-------------------------NGDDSGDASYHKWLPAGSLKYAVT
A8AGL3_CITK8          FDSNDHYVTPG-------------------------NRDDSGEASYHQWLPAGALKYAFT
A9MQZ4_SALAR          FDSNDHYVASG-------------------------NGDDSGDASYHQWLPAGSLKYALT
A0A2X4WLW1_SALER      FDSNDHYVASG-------------------------NGDDSGDASYHQWLPAGSLKYALT
Q8ZPD5_SALTY          FDSNDHYIAPG-------------------------NGDDSGDASYHHWLPAGSLKYALT
A0A090UZX5_PSEVU      FDSNDHYVTAA-------------------------NGDDSGEASYHEWLPAGALKYAVT
A0A3R9NNT4_9ENTR      FDSNDHYVTPG-------------------------NGDDSGDASYHKWLPAGSVKYAVT
V5CWI7_ENTCL          FDSNDHYVTAQ-------------------------NGDDSGDASYHKWLPAASLKYAVT
A0A0G3Q8J0_9GAMM      FDSNDHYITAS-------------------------NGDDSGDASYHKWLPAGSLKYAVT
L0M2G6_ENTBF          FDSNDRYITPE-------------------------NGNDSGDANYHKWLPAGSLKYAIT
A0A2X3EGP8_KLUCR      FDSNDYYVTAK-------------------------NGDDSGDASYHKWLPAGSLKYAVT
A0A2P5GUQ1_9ENTR      FDSNDHYITAA-------------------------NGDDSGDASYHKWLPAGSLKYAVT
A0A0H3GQG7_KLEPH      FDSNDYYITPG-------------------------NGDDSGDASYHKWLPAGSLKYALT
W1DH48_KLEPN          FDSNDYYITPG-------------------------NGDDSGDASYHKWLPAGSLKYALT
A6T9R9_KLEP7          FDSNDYYITPG-------------------------NGDDSGDASYHKWLPAGSLKYALT
W1H5G2_KLEPN          FDSNDYYITPG-------------------------NGDDSGDASYHKWLPAGSLKYALT
A0A2X2EHB5_RAOPL      FDSNDYYITPG-------------------------NGDDSGDASYHKWLPAGSLKYAVT
A0A0H3G166_KLEAK      FDSNDYYVTPG-------------------------NSDDSGDASYHKWLPAGSLKYAVT
A0A085AK19_9ENTR      FDSNDHYITTG-------------------------NADSSGESSYHEWLPAGSLKYAVT
E3G830_ENTLS          FDSNDHYIAPG-------------------------NGDDSGDASYRKWLPVSSLKYALT
A0A0J5LP01_PLUGE      FDSNDHYVRPG-------------------------NGDASDTASYHKWLPVGSLKYAAS
A0A2P8VLK3_9ENTR      FDSNDKYITPQ-------------------------NGNDSGDASYHKWLPAGSLKYAVT
A0A0J8VQQ2_9ENTR      FDSNDHYVTAR-------------------------NGDDSGEANYHKWLPAGSLKYALT
H5V7A7_ATLHE          FDANDHYITAA-------------------------NGDDSGEASYHKWLPAGALKYKVT
S3ISV7_9ENTR          FDSNDHYIVGK-------------------------NGDDSGDASYHKWLPAASLKYAIN
A0A0A2VJ30_BEABA      FDSNDYYIVGT-------------------------NGDDSGNASYHKWLPAASLKYAVT
A0A495AHN8_9ENTR      FDSNDYYITGA-------------------------NADDSGEASYHKWLPAASLKYAVT
A0A085GER1_9ENTR      FDSNDQYIVGK-------------------------NGDDSGDASYHKWLPAAALKYAMT
A0A3N1J2H5_9ENTR      FDSDDRYITTG-------------------------NGDDSGEASYHKWLPAGSLNYAIN
A0A071M309_9ENTR      FDSNDHYITAD-------------------------NGDGSGDTNYHKWLPVGSLNYAVT
D4GEA9_PANAM          FDSNDFYITPG-------------------------NGDDSGDARYHKWLPAAALKYAFD
A0A1T4KVZ7_ENTAG      FDSNDFYIRPG-------------------------NGDDSGEARYHKWLPAAALKYAFD
A0A2P5INZ9_9GAMM      FDSNDHYITAG-------------------------NGDDSGDARYHKWLPAASLKYAID
A0A0U5L2I1_9GAMM      FDSNDRYITAL-------------------------NGDDSGNARYHKWLPAAALKYAAT
A0A085JEY3_9GAMM      FDSDDHYLA---------------------------NGDDSGDKRYHQWLPAASLKYAID
A0A095T8R6_9GAMM      FSSHDHYLS---------------------------NGDDSGGTRYHQWLPAASLKYAID
A0A1I4VBV2_9ENTR      VDSHDNYIVGT-------------------------NGDDSYSSSFHQWLPVGSLKYAIT
A0A2G8EM73_9GAMM      FDDNDDYITDG-------------------------NGDDSYSNHFYQWLPAGALKYALT
L0M9M2_ENTBF          FDSNDHYVVGK-------------------------NGDDSGEASYHKWLPAAALKYAMT
A0A4P8YJU9_9ENTR      FDSNDHYVVPG-------------------------NGDDSGEASYHKWLPAAALKYTLT
A0A2I0G1J5_9GAMM      FDSNDHYVTAD-------------------------NGDDSGDTAYHRWLPVASLKYDVT
A0A2N5EP52_9GAMM      FDSNDHYITAG-------------------------NGDDSGDANYHRWLPVGSLKYAVN
W0HYU3_9GAMM          FDSNDHYITAE-------------------------NGDDSGDASYHRWLPVGSLRYAVT
D4E804_SEROD          FDSNDHYITAG-------------------------NGDDSGSARYHQWLPAGSLRYTLA
A0A2X5BTZ1_SERRU      FDSNDHFITPG-------------------------NGDDSGNARYHQWLPAGALRYALA
A0A240C4B4_SERFI      FDSNDHYITAD-------------------------NGDDSGGARYHRWLPAGSLNYALD
A0A250B6D5_9ENTR      FDSNDFYVTGN-------------------------NGDDSGSARYHRWLPAASLNYAAT
A0A0F7HDW7_SERFO      FDSNDHYITGS-------------------------NGDDSGDARYHQWLPVGSLNYALT
D8MPI3_ERWBE          FDSTDYYVTTG-------------------------NGDDSGSKRYHKLLPMGSLNYAVT
A0A3R9FPK1_9GAMM      FDSTDYYMTTG-------------------------NGDDSGSKRYHKLLPMGSLNYALT
A0A014LVL6_9GAMM      FNSTDYYVNAG-------------------------NGDDSGSRRYHQLLPMGSLNYALT
A0A0J8YI36_9GAMM      FDSTDYYITTG-------------------------NGDDSGSARYHKLLPMGSINYAVS
A0A2S9IIG0_9GAMM      FDSTDYYITQG-------------------------NGDDSGSARYHKLLPMGSINYAVT
A0A0Q4MYX6_9GAMM      FDSTDYYITTG-------------------------NGDDSGSARYHKLLPMGSVNYAAT
B2VBJ4_ERWT9          FDSTDYYITTG-------------------------NGDDSGSARYHKLLPMGSLSYAVS
A0A0L7T7S4_9GAMM      FDSEDYYITST-------------------------NGDDSGSTRYHKLLPMASINYAVT
A0A4R1N717_9GAMM      FDSHDYYITAG-------------------------NGNDSGSARYHKLLPMGSLNYALI
A0A0Q4M9F3_9GAMM      FSSKDYYIVPG-------------------------NGDDSGSTRYHKALPMGSLSYALT
H2J1M3_RAHAC          FDSQDYYITGS-------------------------NPDDSGSRRYHKLLPMASLNYAVT
A0A4R3YW44_9ENTR      FDSEDYYRTDR-------------------------NPDDSGSRRYHKLLPVASLNYAVT
A0A3N9TG09_9VIBR      FDSNDYYITDD-------------------------NGDDSGDTSTHKLLPVASLQYYLT
F0KN91_ACICP          YKSKDNYLS---------------------------NGDDSGKTDYSKVLPSAALSWQIV
A0A0D5YFB1_ACIBA      YKSKDHFTSGP-DEYGT------------------VNGDDSGKTDYEKVLPSAALSWQIL
N9AIG7_9GAMM          YKSDDQYIVG-------------------------VNGDDSGKTEYSKVLPSAALSWQIQ
A0A380UGG0_ACIJU      YKSKDHYIVG-------------------------LNGDNSGKTTYEEVLPSVALSWQII
A0A385C2T7_9GAMM      FKSEDHYIQG-------------------------ANGDNSGKSDYDKLLPSAALSWKII
A0A2U3MXX0_9GAMM      FKSEDHYIIG-------------------------ENGDNSGKTNYDKVLPSAALSWQII
V2UV07_9GAMM          YKSDDHYLS---------------------------NGNDSGKTEYAKTLPSAALSWQIV
A0A2V1HFX4_9GAMM      YKSDDHYLS---------------------------NGNDSGKTEYAKTLPSAALSWQIV
V2UQQ6_9GAMM          YKSKDHYLS---------------------------NGDNSGKTDYNHALPSAALSWKIT
A0A1Y3CEJ3_9GAMM      YQSKDHYVVR-------------------------NNGDDSGKTDYSKLLPSAALTWEIT
N8NZW8_9GAMM          YQSKDHYIQG-------------------------TNADDSGKTDYDKLLPSAAFTWEIS
A0A0M4GVP7_9GAMM      YESKDHYQQKAIYPADK------------------DNGDDSGKTDYDKVLPSVALSWAMT
A0A3B7PUD9_9GAMM      YQSKDHYQQKALYPADK------------------DNGDDSGKTDYDKLLPSAALSWAIS
A0A0E2GK04_ACIRA      YESKDKYIKG-------------------------PNEDDSGQTDYQKLLPSIALSWNIR
A0A369PLG9_9GAMM      FKSEDHYITD-------------------------VNGDNSGKTTYDKLLPSMALSWQIL
A0A145X2Y7_9GAMM      FKTEDHYITD-------------------------VNGDNSGKTDYQKLLPSLALSWQIV
A0A0N9VRY0_9GAMM      FKSKDYYLD---------------------------NGDNSGTTEYKRLLPSLALQWEIQ
A0A1Z9YU89_9GAMM      YKSQDHYLS---------------------------NGDDSDATDYQKVLPSVALSWEIL
A0A1E7RFQ6_9GAMM      FKSKDQYITT-------------------------TNPDDSGATDYQKVLPSVALGWNIL
A0A1B2M179_9GAMM      YKSADHYIRA-------------------------GNGDDSGRQSYDKVLPSVALGWNIL
A0A3B7M4C8_9GAMM      YESRDHYIKSD-SNPEK------------------NNNDDSGKTDYQKVLPSVAFNWSIT
A0A1G6LB21_9GAMM      YDSDDHYVTTN-------------------------NPDDSGDVDYDQLLPSVALNWKIS
X2HCA5_9NEIS          FRTRDHYLAN---------------------------GDDSSTMRYHKLLPGISLGWNFS
A0A2Z3HX37_9GAMM      FKSDDHYLAN---------------------------GDDSGSKTYHRALPVFALHYEVS
A0A4V6NPZ9_9NEIS      FKSRDHYITAA-------------------------NPDDSGQTDYRKWLPSATLSWQAT
A0A261TCQ1_9BORD      FRSDDRYIAPG-------------------------NGDDSGSARYRKALPVAALRHAIT
A0A0H4VVP6_9BORD      FDSRDHYIVPG-------------------------NGDDSGSARYRRALPVAALRYAID
D4XI85_9BURK          FDSNDHYIVSG-------------------------NGDDSGDARYRKALPVAAVRYAAS
A0A0S1Y9D8_9BORD      FDSRDHYITAS-------------------------NGDDSGSTRDHQVLPVGALRYALD
A0A261U1C3_9BORD      FDSDDHYVNAA-------------------------NGDDSGSARYRKALPMAALRYQFT
A9IF94_BORPD          FDSDDHYVAAG-------------------------NDDDSGSTRYRKALPVASLSYAPT
A0A157SHK2_9BORD      FDSDDHYIATG-------------------------NGDDSGGARYRKLLPVTALRYAPT
A0A3A3GCR1_9BURK      FSSDDHYIAGV-------------------------NGDDSGAARYRKTLPVAALRYQAT
A0A410UXB5_9BURK      FSSDDLYIVGL-------------------------NGDDSGAARYRKLLPMAALRYQAR
F4GNG9_PUSST          FNSDDRYITDG-------------------------NGDDSGSARYSKLLPMAALRYQPT
A0A1M5WFE4_9BURK      FDSDDRYITAL-------------------------NADDSGDARYRKALPMASLRYAAT
A0A2N4UGS7_9BURK      FSSNDHYITQI-------------------------NNDGSGDARYQKALPIVSLRYAAT
A0A368WU09_9BURK      FDSADRFIQGV-------------------------NGDDSGSARYQAFSPVGSLAYAMS
V2G2U9_9BURK          FSSSDRYIVGA-------------------------NGDDSGSVRYDKWLPVGAVRYRVS
W0PBC2_9BURK          FKSSDRYITNG-------------------------NADDSGTANYSKLLPVIALNYQAT
A0A4R3V1Y1_9BURK      FRSRDHYIRPG-------------------------NPDDSGSARYQQWLPVIALRYALS
A0A171KR87_9BURK      FRSRDRYLENG---------------------------DDSGKSSYSAWLPVFAARYALG
A0A3N1XDZ5_9BURK      FKSRDRYIATG-------------------------NGDDSGSASYREWLPVASLGYRAT
A0A3M6QPK2_9BURK      FDSRDHYLA---------------------------NGDDSGSARYRAWLPSAALRWQAS
A0A0U1Q3B1_9BURK      FRSRDHYIAER-------------------------NGDDSGSARYSALLPSLALRKDLT
A0A0H2M5I3_VARPD      FDSQDRYIVGA-------------------------NRDDSGSARYSKTLPVASLRYQAT
A0A1I5S4R6_9BURK      FDSGDRYIVGS-------------------------NRDDSGSARYAKTLPVASLRFQAT
A0A126ZJ57_9BURK      FDSQDRYLVGA-------------------------NGNDSGSARYSRTLPVASLRYQAT
A0A2P8KRE4_9BURK      FSSHDLYIGGP-------------------------NRDDSGSARYGKTLPVASLRYQAT
A0A109D1U4_9BURK      FSSHDLYILGP-------------------------NRDDSGSARYGKTLPVASLRYQVT
A0A244EFB9_9BURK      FSSHDRYIVGA-------------------------NRDDSGSARYRKTLPVASLRFQAT
A0A1G6RCE9_9BURK      FSSHDLHIVGP-------------------------NRDDSGSARYRKTLPVASLRYEAT
A0A1H4FD15_9BURK      FDSQDHYIVGA-------------------------NRNDSGSARYEKTLPVASLRYEAS
A0A147GS36_9BURK      FDSQDRYVTAA-------------------------NGDDSGTATYSRTLPVASLRWTPM
A0A1I4NTN6_9BURK      FDSRDQYIQPG-------------------------NGNDSGTADYKRALPMVALRYSPT
A0A2A7UZW1_COMTR      FEIDDRFIRPGNP-------------------------DDSDSTSQHKALPVVSLAHQLS
A0A0W7YXY2_9BURK      FKTTDYFTAPANPNITGD----------------KANPDDSGKVTHRKALPVVSLAHALT
A0A014MHS3_9BURK      FVSDDHYLRPGNP-------------------------DDSGTVTHHQALPVVALSHQVT
A0A363RRR7_9BURK      FSSDDYYITPGNG-------------------------DDSGSSRHSKLLPVASLSYQLS
A0A1I7FES2_9BURK      VDSDDRYITPTNG-------------------------NDSGDTRFRRWLPMLSVQRALD
A0A2S0MBY6_9BURK      LQSRDKYIANGNG-------------------------DDSGNTGFHRVLPVLSLQHRVS
D0J7S7_COMT2          FQSRDHFLADKN---------------------------DSGNAGFHKLLPVVSLQHELN
A0A1W6LA37_9BURK      IRSADQYVVGS-------------------------NPDDSGSTDYEATLPVVGVLYAVD
A0A0Q6W3F1_9BURK      FRSDDDYIVGT-------------------------NPDDSGQSAYGATLPVLGVMYTPN
A0A0Q7AJE6_9BURK      FTSTDAYIVGT-------------------------NPDDSGRAAYSATLPVAGLMFAVN
A0A1P8K341_9BURK      FRSRDQYIAGS-------------------------NPDDSGSTRYSATLPVVGLMYAAS
A0A0Q7T5N8_9BURK      FNSADAYVTRT-------------------------NPDDSGAARYGATLPVLGASYALS
A0A4R3UJN9_PELSC      FNSRDAYITKT-------------------------NPDDSGSAHYAATLPVLGASYAFS
A0A254N915_9BURK      FSSTDAYITAT-------------------------NPDDSGRARYAATSPVLGVSHALA
A0A3N7CF62_9BURK      FKSNDAYITAS-------------------------NPDDSGSADYRATLPVLGLLYALS
A0A0S9NFX1_9BURK      FDSQDRYIVGV-------------------------NPDDSGQARYGATLPVVGASFAIT
A0A0Q4Y1L3_9BURK      FDSRDRYIAGA-------------------------NPDDSGEARYGATLPVLGASFAIA
A0A0Q6LB83_9BURK      FESHDNYIAGA-------------------------NPDDSGRADYRATLPVLGVLWAAS
A0A140HL98_9BURK      FESDDHYIVPP-------------------------NGNDSGSVNYGATLPAVALMYALS
A0A1S8CVI7_9GAMM      FKSADHYIIKDATAG-------------------NGNPDDSGSRQFSDVTPVFGVLYRYS
A0A4Q5VJ30_9GAMM      FESNDHYIINVTTAG-------------------NGNPDDSGSRQFSDLTPVFGALYRYS
A0A3R8S8N4_9BURK      FSSRDQYIVP-------------------------GNGDDSGAMRFQATTPLASVMFKPS
A0A1B3PN99_9BURK      FASADRYVAP-------------------------ANPDDSGAVRYSGLSPMLGVRRELT
A0A1Y2QXX8_9BURK      FTSADRYIAA-------------------------GNPDDSGSVRFDGFSPVLGVRREIT
A0A1C9VIT9_9BURK      FESSDRFLA---------------------------NGDDSGSARYSGTLPVVGARWRIA
A0A0T2Z1W2_9BURK      YVSSDTFLS---------------------------NGDQSGRVKFDGYLPVVGVRWQLA
A0A0N7J941_9BURK      YESTDRYIVG-------------------------SNGNDSGNKDYTATLPVVGVRWQWS
A0A0Q4GWK8_9BURK      LESQDRYIVP-------------------------GNPNDSGATRFSGTSPVGGVRWRLA
A0A369AP48_9BURK      FDSRDHYITP-------------------------RNPDDSGASRYSGTMPVLGLRYRLS
A9BZT3_DELAS          YRSEDHYIVA-------------------------GNGDDSGSMAWRGWLPSLGLRVNLL
A0A1A9HU13_9BURK      LSARDRFLG---------------------------NGDDSGSLRYDYANPAVGLGWKVA
A0A1I6JQA5_9BURK      LAARDRFLS---------------------------NGDDSGAMRYRYATPAVGLGWRLT
A0A3S2U0P2_9BURK      LESRDAYLA---------------------------NGDDSGDLDFRYTSPVLGLRWQAM
A2SEP8_METPP          FEAEDHYVSG-------------------------LNGDDSGSLKYSYTNPVAAVQWRGL
A0A4Q7W0G4_9BURK      FKAEDRYIVG-------------------------TNGDDSGEREFSYTNPVAALQWRAA
A0A0G3BF75_9BURK      MSSSDHYLV---------------------------NGDDSGERRFRYTNPVAGLQWRAT
A0A1W6SPZ7_9PROT      FKSEDFFSGTGN-------------------------PDDSGGMTFHNVNPVLGLLYKAT
A0A1G5DBV6_9PROT      FRSEDFFIRAGN-------------------------ANDSGSITYRNVNPVMGLLYKAT
A0A1H7IRG4_9PROT      FKSEDFFIRDGN-------------------------PDDSGGITYRSVNPVVGLLYKAT
A0A1I4YGQ6_9PROT      FKSEDFFIRTGNGG----------------------NGDDSGSMTFRNVLPVMGLLYRAT
A0A1M7A2V8_9PROT      FRSEDFFIRSDN-------------------------TNDSGSLTFRNVIPILGLLYKAT
Q2Y942_NITMU          FKSEDFFVRPGN-------------------------ADDSGSLTFRNVNPVLGLLYKAT
A0A1I3AWY9_9PROT      FKSDDFFIRGGN-------------------------GDDSGGVTYSKITPVVGLLFKAT
A0A1K1MTB4_9PROT      FRSEDFFVRGGN-------------------------PDDSGRLAFRHVNPVLGLAYAVT
A0A2R5FGK3_9PROT      FDSNDHYIRTGN-------------------------LDDSGTATYSATTPVAGVLYRLT
A0A1A9NLC3_9PROT      FDIDDQFLSNG---------------------------DNSGSMSFSNTSPVAGVTFKLT
C6XA35_METGS          LEVDDQLLTNG---------------------------DSSGNVSYRKTTPVIGAIWKVT
A0A4R3N5M9_9GAMM      FDSDDHFICTIGQVTAPGAQAGTCSGSTTRITATNFNPDDSGSQTYSAWTPAIGLLYGLT
G2DX18_9GAMM          FDSDDHFICTTEQVTAPGTSAGTCSGSTVAISESSYNPDNSGSKTYSAWTPAFGLLFGLT
F9U8R9_9GAMM          FDSDDGFICTPDRVTAPGTRPGTCSGSTVPITATNLNPDDSGSRTYGAWTPALGLLYNLT
A0A1S8DJE3_9PSED      FDSDDSYFTDGQ--------------------------DDSGSVRYDQTSPALGLSYQWT
A0A1H1SUW1_9PSED      FESEDDFLSDGS--------------------------DDSGSADYRQTTPALGISYQWS
A0A2A4AVB8_9PSED      FDSEDDYLIDGQ--------------------------DDSGSVRYSQTNPALGLSYQWT
A0A1H1YCW3_9PSED      FESEDDYLSDGN--------------------------DDSGSVLYEQTNPALGLSYQWT
A0A1H2HZE2_9PSED      FSSDDDYLQDSN--------------------------DDSGSSRFSQTNPALGLSYQWT
A0A1H9W884_9PSED      FDSDDDYLDDGQ--------------------------DDSGRMSVHRTNPALGLNWQWS
A0A1V0B1W5_9PSED      FDSDDDFFADGQ--------------------------DDSGKVRYQRSNPAAGLSWQWT
A0A1I4PI44_9PSED      FDSDDRYIADTS--------------------------DDSGQLRFRRSSPALGLSWQWT
A0A4V3D5B0_9GAMM      FDSHDDFLADGK--------------------------DDSGSTKFNKTNPAAGLNWQWT
Q47H81_DECAR          FKVDDRYIVAGN-------------------------GDDSGRVSYDKTTPTVAALYRLT
A0A3B7A9J1_9RHOO      FNVDDAYLSNGN---------------------------DGGSVSYDKTTPTVAAMFRLT
A0A133XLV9_9RHOO      FKVDDHYVATGN-------------------------GDDSGNVSYEKTTPMLAALYKLT
A0A1R1I5A4_9RHOO      FKVSDHYIVAGN-------------------------GDDSGEVDYRKTTPTLAATFALT
A0A1E7X7J1_9BURK      VSVDDRFVS--N-------------------------GNDSGNLEFSHTTPVLGVLYRVS
A0A1H8RG54_9BURK      ISVDDRFLG--N-------------------------GNDSGRLEYSHTTPVLGVLYRVS
L9PLH7_9BURK          ISVDDRFLA--N-------------------------GNDSGGLDYSHTTPVLGLLYRWS
A0A1I4UM90_9GAMM      VEVDDHFAS--N-------------------------GNDSGSLSYSHTTPVLGLLYQVS
A0A1H8EYS0_9BURK      IAVDDHFLS--N-------------------------GNDSGALDYRQTTPVLGVLYRVA
A0A1I7M6W4_9BURK      VDVSDRFLA--N-------------------------GNDSGAIAYSRTTPVAGVLYKLT
A0A0Q6VY91_9BURK      VDVSDRYLS--N-------------------------GNDSGGLRYRRTTPVAGLLYKVS
A0A0M2WQT2_9BURK      VSVNDRYLS--N-------------------------GNDSGSLEFSHTTPVLGLLYKLT
W0UZX2_9BURK          VEVSDRFLS--N-------------------------GDDSGSLDYSHTTPLLGIVYKIT
A0A2G8SW13_9BURK      VTVADRFIAPGN-------------------------GNDSGSVEFSHTTPVLGVLYKVN
A0A2G8T7Z0_9BURK      IAVSDRYTSNGN-------------------------GNDSGGVDYRHTTPVAGLLYKVS
A0A0S4P7E0_9BURK      VSVDDRFLT--N-------------------------GNDSGEVSYRHTTPVLGALYKIT
A0A1M5VDX9_9BURK      VDVRDRYLS--N-------------------------GDDSGRVDFRHTTPVVGLLYKAS
A0A418XFD8_9BURK      VEVEDHFLL--N-------------------------GNDSGSVDYNKTTPVLGMLYKVS
A0A2U2I768_9BURK      FAVQDRYLG--N-------------------------GDDSGTVGYRHTTPLLGVLYKVA
A0A086WGY1_9BURK      FDVTDRFLS--N-------------------------GNDSGSVEYSHTSPLLGVLYKVS
A0A1S9A6W4_9BURK      FDVTDNYLS--N-------------------------GNDSGGVDYRHTTPLVGVLYKVS
A0A0Q5HE07_9BURK      FDVADRYLS--N-------------------------GNDSGDVRYSHTTPLVGLLYKVS
A0A098U5Z0_9BURK      FDVDDHYLA--N-------------------------GNDGGSVDYRHTTPLLGALYKVT
A0A0J1D7H4_9BURK      FDVEDRYLA--N-------------------------GNDSGSVSYHHTTPLLGVLYKVN
A0A411X720_9BURK      VEVDDRFLD--N-------------------------GNDSGDLTFTRTTPVLGALYKLT
A0A2R4C6S8_9BURK      VAVDDRFRA--N-------------------------GDDSGGMTFSRTTPVLGGLYKAT
A0A0K1K069_9BURK      IGVDDHFLS--N-------------------------GNDGGQLTYRRSTPTLGLLYRLT
A0A0Q8R0R7_9BURK      VSVTDRFTS--N-------------------------GDDSGKLRFSQVTPLAAVLYHAT
N6X6R5_9RHOO          FKVDDRYIVGIN-------------------------GDDSGSARYSETTPALGVVYALS
C4KAP2_THASP          FKVEDRYIKTDN-------------------------PDDSGSVRFSKTTPALGVSYALS
N6XLG4_9RHOO          FKVEDRYIVPGN-------------------------GNDSGSVSYRETTPALGVAYALS
A0A2U8GP29_9RHOO      FDVDDNFIVGAN-------------------------GDDSGTVRYRKTTPAFGVLWRAT
A1K9Y4_AZOSB          FDVDDKFIVGAN-------------------------RDDSGSVSYHQTSPAVGVLWRLT
A0A4R6DSJ4_9RHOO      FEVDDKYIVGTN-------------------------GDDSGSVTYRRTTPAAGVLWRVS
N6XZE9_9RHOO          FEVDDHYVAGAN-------------------------GDDSGSVRYRKTTPAVGVLWRAT
S9ZHQ0_9RHOO          FKVQDHYIVGPN-------------------------GDDSGSGRYRKTTPAVGVLWRAT
A0A323V0R6_9RHOO      FDVDDRYIVGVN-------------------------GDDSGSVRYRKTTPALGVLWRVT
A0A290ZTV7_9RHOO      FEVDDRYVAGSN-------------------------GDDSGAVTFRKTTPAVGVLWRAT
A0A0K1J2B7_9RHOO      FEVDDKYIVTGN-------------------------PDDSGDIRYRKTTPALGIVYHLS
H0Q397_9RHOO          FEVDDQYIKPGN-------------------------PDDSGDVSYKRTTPAVGILYKLT
Q5NZA7_AROAE          FDVDDDYLANG---------------------------DDSGALTFRETTPALGVVYKLS
A0A2T4IH53_9RHOO      FDVDDRYITATN-------------------------PDDSGSVSFRRSTPALGIVWRPD
A0A2K9LB04_9RHOO      FEVDDDYVTAAN-------------------------PDDSGRLRFSETTPAVGIAWRPM
A4XVG0_PSEMY          FEVDDRFLS--N-------------------------GDDSGSVTYRELTPTLGASYALL
A0A1H2FE51_9PSED      FQVDDKYITGSN-------------------------GDDSGQVTYDGYTPNLGVSYLLT
S6AYR3_PSERE          FEVDDHFLA--N-------------------------GDDSGNVTYRKTTPSLGATYALT
A0A4Q9R5Y6_9PSED      VDVDDKYIVGAN-------------------------GDDSGTRRYEKATPSVSLGYAFS
F6A897_PSEF1          VDIDDKYITPTN-------------------------LDDSGNKRFSKATPSVSVGYAFT
A0A2T5HHJ3_9PSED      IDVDDHYLS--N-------------------------GDDSGNRRYEQASPVVSVGYAFT
A0A0J6GFN2_PSETA      MDVDDQFLS--N-------------------------GDDSGTKRYEKATPSMSVMYAFT
A0A1T1ICR8_9PSED      MEVDDHFLS--D-------------------------GNDSGSKTYQKNTPSASVMYAFT
I4N656_9PSED          MDVDDKFLS--N-------------------------GDASGNKDYQQNTPSLSVMYALT
A0A385Z4L3_9PSED      LEVADHFLS--N-------------------------GDASGDKRYQQNNPALSVMYAFA
A0A4V2KCT8_9GAMM      IEVDDKYIDGFN-------------------------GDDSGTQRYRKATPSLSVGYAFT
A0A077LH73_9PSED      MEVDDRYLA--N-------------------------GDASGSKKYQRNTPSLSVMYAFT
A0A2X4AFB6_PAULE      MEVDDKYLL--N-------------------------GDSSGSKKYQQNTPSLSVMYAFT
A0A089WWL9_9PSED      MKVDDHYLD--D-------------------------GDSSGSRTYQRTLPSLALMYAFT
A0A383RW06_9PSED      MEVNDHFLS--N-------------------------GDSSGSKKYQRTTPTLSVMYAFT
A0A0X8BYJ1_9PSED      MDVADHYLA--N-------------------------GDASGSRRYRRATPSLSVLYAFT
Q9I1I6_PSEAE          MEVDDRYLS--N-------------------------GDASGSRRYRKNTPSFSVMYAFT
A0A1H0FRE3_9PSED      MEVDDHFLS--N-------------------------GDSSGSRRFEKNVPSLGVMYAFS
A0A139SXG9_9GAMM      VKIDDRYLA--N-------------------------GDDSGRRRFRKATPVLGLLYAFT
A0A1C3K4L2_9BURK      IEVDDHYLS--N-------------------------GDDTGSRRYTRYAPALGASYAVT
A0A0L6T3M2_9BURK      FRSADNFIAPGN-------------------------PDDSGSLSFRATSPVLGVSWRAA
A0A0K8NZK5_IDESA      FRTDDRYIVAGN-------------------------PDDSGRLSYQATNPVIGLSWRAT
A0A257DDF6_9BURK      FKSDDRYITASN-------------------------PDDSGRRHFNAVNPVLGVAWKAT
A0A1P8FP42_9PROT      FTTHDHYIAPGN-------------------------PDDSGDLSYSATNPAVGLAWHAT
A0A1V4CI52_9BURK      FKVEDHFIRDGN-------------------------PDDSGRTRFTATNPVIGLTRHLS
A0A1V3RSP5_9BURK      FRVNDFFVRPGN-------------------------PDDSGRTSFNATNPVIGLTRHLS
A0A4V2JG24_9BURK      FKVEDAYIRPGN-------------------------PDDSGQVSFHATNPLVGITRHLG
A0A2S0MEE8_9BURK      LRVRDHFIRPGN-------------------------PDDSGRTRFNAMQPMLGITRHLG
A0A069IDM8_9BURK      LRIDDHYITAAS-------------------------PDDSGTATYNNVSPVLGVVWQAL
A0A0C4YTG2_9BURK      LRIDDHYITAAS-------------------------PDDSGTATYNNVSPVLGVVWQAV
A0A1D9H742_9BURK      LSIDDHYITAAS-------------------------PDDSGSAAYRRVNPVLGVVWHAL
Q0JZD3_CUPNH          LGIDDHFINAAS-------------------------PDDSGSATYSNVSPVLGVVWHAL
Q46RM0_CUPPJ          LSIDDHFVTAAS-------------------------PDDSGSTTYNNVSPVLGLVWHAL
A0A1I1SRE0_9BURK      LRIDDHYVTAAS-------------------------PDDSGTSTYHNVSPVAGVVWHAH
A0A3A3FNJ3_9BURK      LSVDDRYVTAAS-------------------------PDDSGSVEYRNNSPVLGLVWYAN
A0A0Q8QVE3_9BURK      LSVDDRYVTVAS-------------------------PNDSGSVDYRNTSPVLGLVWYAS
A0A3A3FKH4_9BURK      FSVDDRYVTAAS-------------------------PNDSGSVEYRNTSPVLGLVWYAN
A1VRM6_POLNA          FGVDDRFNPAA--------------------------SSTSGSVQYRNTSPVVGLVWHAA
A0A068YS68_9BURK      FSVDDRFNPVA--------------------------SSTSGSVQYDNTSPVIGLVWHAA
F1W3W1_9BURK          LGVDDNFG-----------------------------ADDSGKVEFKKTSPVAGLVWSVA
                          *                                                       

F5Y3F6_RAMTT          DALNLYASYGEGFETPTFNELAYRPPGAGG---GLN--FGLRPAESRQWEIGAKAAL---
A0A0Q5ZK33_9BURK      ETLNLYASAGRGFETPTFNELSYRPGGP-----GLN--FGLRSAYSRQWELGAKAAL---
A0A4Q3LHC8_9BURK      ERLNVYASAGRGFETPTFNELSYRPSQEP----GFN--FDLRPAKSRQYEIGVKAEP---
A0A1S8FZB0_9BURK      DALNLYASAGRGFETPTLNELAYRADGGT----GLN--FDLQSATSRQWEVGMKTEF---
A0A0C5J8D9_9RHOO      PALNLYTTYGRGFETPTMNELSYRPDGAP----GLN--FSLRPAKNDTYELGLKALL---
A0A1W1XZC8_9NEIS      EALNLYAAYGQGFETPTLNELSYRATSGG----GLN--WALQPAESDHYEVGAKWQP---
A0A1M5N1B9_9GAMM      DALRLYASYGRGFETPTLAEAAYR--PDG--NAGLN--LDLEAARSNNAEVGAKLRL---
A0A4R7NZ33_9GAMM      PDLHLYGAWARGFETPTFAELAYR--PDG--ESGLN--FDLDPARTNNAELGAKWRM---
A0A1H9JUC6_9GAMM      ETLHFYGSYGRGFETPTFAELAYR--PDG--QAGLN--LGLDSARSNNGELGAKLRL---
A0A2T5MEC7_9GAMM      PWMNLHASYGAGFQTPTIDQLSYR--LDG--SAGLN--FGLKPARSNNGEVGAKFRL---
I7ZK18_9GAMM          PRAHFYASYGSGFETPTLAELAYR--RDE--GAGASGSNALDAARSQNYEIGAKLRP---
A0A1I2HQE2_9GAMM      DDLRIHTSYGIGFETPTLAELAYR--PDG--EPGPN--LALNAARSRHAEVGAKLRL---
A0A3N0VKQ9_9GAMM      PWAQLYAAYGTGFETPTFAELAYR--PDG--QPGPN--LGLRAAKSRNAELGAKLSP---
A0A091AMW3_9GAMM      PTLNLHASVGSGFETPTLVELAYR--PDG--GSGLN--LDLRPARSRNLELGMKWRP---
A0A4R3YN70_9GAMM      PIAHLYANWGKGFETPTFSELGYR--ADR--GAGLA--FDLRPSHSRNAEVGLKLQP---
A0A1K1RTB7_9GAMM      PWLHAYANWGRGFETPTFSELGYR--ADR--GAGLA--FDLKPSRSGNAEVGLKLRP---
I4VPH9_9GAMM          PTAHLYASYGKGFETPTFSELGYR--NDG--DSGLN--FGLRPSRTRSAEVGLKLRP---
A0A099CZ84_9GAMM      PKVHFYADYGKGFETPTFSELAYR--SDG--VSGLN--LGLRPATTHSAEAGVKLRP---
A0A160DXQ1_9GAMM      PDASFYASWGKGFETPTFNELGYR--NDG--GSGLN--FGLLPARTRSGELGAKLRL---
A0A4R2IG71_9GAMM      RGVNVYASYGRGFETPTFNELGYR--ADG--AAGLA--FDLDPARSRNAEVGIKLRP---
A0A1I4ZY64_9GAMM      DDLRLYANWGEGFETPTLAELGYR--SDG--GAGLN--FELRPARSHSSELGAKLRL---
A0A0Q7PDH8_9GAMM      PHWRWFAAWGRGFETPTFNELAYR--NDG--GSGPN--FALRPARTRSVETGVKFR----
A0A345ZNC5_9GAMM      STWSMYASVGRGFETPTFNELGYR--SDG--GSGLN--FALRPMRTRNAELGARWD----
A0A2M9E3Y4_9GAMM      DSLRFYVSAGRGFETPTFNELSYR--ADG--GAGLA--FGLAPAVSDNLEAGVKWRG---
A0A1B3WBG7_9GAMM      DDLRVYVSAGRGFETPTFNEISYR--ADG--GAGLA--FDLRPAVSDNYELGVKWRD---
A0A0H1AHA5_9GAMM      DDLRAYLSAGRGFETPTFNELGYR--ADG--AAGLA--FDLAPAVSDNLELGAKWRA---
A0A2A3VKG1_9GAMM      EDLRVYASAGRGFETPTFNELGYR--ADG--GAGLA--FDLAPAVSDNLELGAKWQA---
A0A290XBJ0_9GAMM      DDLRVYLSAGRGFETPTFNELGYR--ADG--GAGFA--FDLAPAVSDNLELGAKWRA---
A0A1H1GMD2_9GAMM      EDLRFYVSAGRGFETPTFNELGYR--ADG--GAGLA--FDLQPATSRNVELGMKWRG---
A0A4V3UU19_9GAMM      ESLRIYASAGSGFETPTFNELSYR--ADG--GAGLA--FDLRPATSRNIEAGLKWRR---
A0A0Q8FEB5_9GAMM      DALRLYASIGGGFETPTFNEVGYR--ADG--GAGLA--FDLRPATTRNADLGMKWRG---
A0A4R6YYN2_9GAMM      ENWRVYASAGRGFETPTFNELSYR--ADG--GAGLA--LDLQPSRSRTVEIGAKWRS---
A0A4R5TSB5_9GAMM      DDARVYLSAGRGFETPTFNELGYR--ADG--GAGLA--FDLRPATSRNVELGAKWR----
A0A1T5KN88_9GAMM      ADWRVYASLGRGFETPTFNEVGYR--ADG--GAGLA--LDLQPAISRHAELGSKWR----
A0A286DF09_9GAMM      DDLRFYLSAGRGFETPTFNELGYR--ADG--GAGLA--FDLAPAISRNVELGMKWRN---
A0A3R8NPD5_9GAMM      DDLRLYLSAGRGFETPTFNELSYR--ADG--GAGLA--FDLRPARSDNLELGLKWRS---
E6WP04_PSEUU          TDLRLYLSAGRGFETPTFNELSYR--ADG--GAGLA--FDLQPARSDNLELGMKWRA---
A0A0E3UN68_9GAMM      EDLRLYLSAGRGFETPTFNELAYR--ADG--GAGLA--FDLRPAVGRNLELGAKWRR---
A0A0R0CUL3_9GAMM      PQWRLHAAVGRGFETPTFNELGYR--ADG--QAGLA--LDLSAARSRNVEIGSKWQA---
B8L6Y3_9GAMM          PQWRLHAAVGRGFETPTFNELGYR--ADG--QAGLA--LDLAAARSRSVEVGSKWHP---
A0A427C8P8_9GAMM      DAWRVYASAGRGFETPTFNELGYR--NDG--GAGLA--LNLDPARSRNLELGTKWRG---
Q8PE83_XANCP          DDLRVYASVGRGFETPTFNELGYR--SDG--GAGLA--LDLGAAKSRNVEVGTKWRS---
Q5H6Z9_XANOR          EDLRFYASLGRGFETPTFNELGYR--SDG--GAGLA--LDLGAATSRNVEVGSKWRA---
A0A1C3THW8_XANCT      DDLRFYASAGRGFETPTFNELGYR--NDG--GAGLA--LDLSAASSENLELGAKWRN---
A0A0G9I955_9XANT      DDLRFYASAGRGFETPTFNELGYR--NDG--GAGLA--LDLSAARSENLELGAKWRD---
A0A0R0C5K6_9GAMM      DDLRLYASAGRGFETPTFNELGYR--ADG--GAGLA--LDLSPALSRNYELGGKWRA---
A0A0R0DRJ3_9GAMM      DDLRLYASAGRGFETPTLNELGYR--ADG--GAGLA--LDLSPAASRNHELGAKWRT---
A0A0R0A0P3_9GAMM      DNLRLHASLGRGFETPTFNELGYR--ADG--GAGLA--LELQPARSRNYELGLKWRG---
A0A1H7WT26_9GAMM      DDLRFYVSAGRGFETPSYNEIGYR--ADG--GAGLA--FDLQPAVSRNYELGAKWRA---
G7UU91_PSEUP          DDLRLYLSAGRGFETPTFNEIGYR--ADG--GAGLA--FDLKPSVSRNYELGAKWRA---
A0A4Q8LC09_9GAMM      EDLSLYVSTGRGFETPTFNEIGYR--ADG--GAGLA--FDLQPSISRDVELGAKWHA---
A0A4Q1JV56_9GAMM      DTLRLHVSAGRGFETPTFNELGYR--ADG--GAGLA--FELQPAISQNLELGMKWRA---
A0A1I6MP04_9GAMM      EKLRFYASYGEGFETPTFAELGYR--ADG--GAGLA--LNLRPSRSRQGELGANWQP---
A0A4R0YLB1_9GAMM      DWLHLHASFGKGFETPTFAELSYR--ADG--GAGLA--FNLRPAVSQQGELGAKWHA---
A0A369UJH1_9GAMM      EQWRIYASLGGGFETPTFNELGYR--ADG--GAGLA--FNLRSSRSRNGEFGAKWEL---
A0A1H6WZF6_9GAMM      TALRLYTSYGEGFETPTFNELGYR--RDG--QAGLA--LDLRPVRSRSGELGLKWRT---
A0A160N3V9_9GAMM      DALRVYASYGRGFETPSYNELGYR--SDG--QAGLA--FDLKPARSNNVELGAKWQA---
A0A1V3PWI6_9GAMM      DRLRLYVSYGKGFETPSFNELGYR--SDG--RAGLA--FNLRPARSRHLEAGAKWQV---
A0A0G9HAG6_9GAMM      DDLRLYASYGEGFETPSYNELGYR--SDG--QPGLA--FNLRPAHSHNIELGAKWQA---
A0A316I2Y1_9GAMM      DALRFYVSYGRGFETPGYNELGYR--SDG--RPGLA--FDLRPARSRHYEAGVKWRA---
A0A2Z6E1Y9_9GAMM      DNVQLYASFGRGFETPTYNELGYR--SDG--QPGLA--FNLRASRSLNKEVGAKWQP---
H8L2W9_FRAAD          DNLRVYASYGKGFESPTYNELGYR--ADG--APGLA--FNLRPSMSQNYELGAKWQP---
A0A0A0MB64_9GAMM      PTLSLYANAGAGFETPTFAELAYR--SDG--LSGLNS--NLDPARSRNAEVGLRGR----
A0A0A0EUE8_9GAMM      PWLSVFANAGAGFETPTFSELAYR--SDD--QGGLND--ALQPARSRNYEVGLRAR----
A0A0D0S4F9_9GAMM      PWLSVYANAGAGFETPTLSELAYR--DDG--LSGLND--GLDPARSRNIEAGVRAR----
A0A3M8SXH2_9GAMM      PWLSLYANAGNGFETPTFAELAYR--ADG--RTGLND--GLRAARSRNLEAGLRAR----
A0A087MHC6_9GAMM      EGASLYANAGRGFETPTFSELAYR--SDG--ASGLN---TLQPALSRHVELGLRWQ----
A0A091BIH3_9GAMM      DAWAVYANAGTGFETPTFAELAYR--RDG--GSGLNI--ALRPARSVHAEAGLRWR----
A0A2S5TFI1_9GAMM      AASSVYGSWGRGFETPTFTELSYK--PDG--SSGLN--LGLRAARSQTFELGWKRAL---
YNCD_ECOLI            DAWNIYLAAGRGFETPTINELSYR--ADG--QSGMN--LGLKPSTNDTIEIGSKTRI---
A0A0H3JEX9_ECO57      DAWNIYLAAGRGFETPTINELSYR--ADG--QSGMN--FGLKPSTNDTIEIGSKTRI---
A0A0V9J5V7_9ENTR      DAWNLYLAAGRGFETPTINELSYR--ADG--QSGMN--FDLKPSTNDTIEIGSKTRI---
A8AGL3_CITK8          DAWNVYLAAGRGFETPTINELSYR--PDG--QSGLN--FGLKPATNDTVEIGSKTRI---
A9MQZ4_SALAR          DAWNLYLAAGRGFETPTINEISYR--ADG--QSGFN--FDLKPSTNDTVEVGSKTRI---
A0A2X4WLW1_SALER      DAWNLYLAAGRGFETPTINEISYR--ADG--QSGFN--FDLKPSTNDTVEVGSKTRI---
Q8ZPD5_SALTY          DAWNLYLAAGRGFETPTINELSYR--ADG--QSGFN--FDLKPSTNDTVEVGSKTRI---
A0A090UZX5_PSEVU      DAWNVYAAAGRGFETPTINELSYR--ANN--QSGLN--FNLKPSTNDTYEIGSKTRV---
A0A3R9NNT4_9ENTR      DAWNLYAAAGRGFETPTINELSYR--SDD--KGGLN--IGLKPSTNNTYEVGSKTRV---
V5CWI7_ENTCL          PAWNIYTAAGRGFETPTINELSYR--SGD--QSGLN--FALKPATNDTLEIGSKTRI---
A0A0G3Q8J0_9GAMM      DSWNLYAAAGRGFETPTINELSYR--SGG--KSGLN--FALKPSTNNTVEIGSKTRV---
L0M2G6_ENTBF          DAWNVYLSAGRGFETPTINELSYR--SDG--KSGLN--FDLKPSTNDTVEIGSKTRI---
A0A2X3EGP8_KLUCR      DAWNVYLSAGRGFETPTINELSYR--SGD--QSGLN--FALQPATNDTVEIGSKTRV---
A0A2P5GUQ1_9ENTR      DAWNLYLSAGRGFETPTINELSYR--SNN--QSGLN--FNLKPSTNDTVEIGSKTRV---
A0A0H3GQG7_KLEPH      DAWNVYLSAGRGFETPTINELSYR--SDN--QSGLN--FGLKPSTNDTVEIGSKTRI---
W1DH48_KLEPN          DAWNVYLSAGRGFETPTINELSYR--SDN--QSGLN--FGLKPSTNDTVEIGSKTRI---
A6T9R9_KLEP7          DAWNVYLSAGRGFETPTINELSYR--SDN--QSGLN--FGLKPSTNDTVEIGSKTRI---
W1H5G2_KLEPN          DAWNVYLSAGRGFETPTINELSYR--SDN--QSGLN--FGLKPSTNDTVEIGSKTRI---
A0A2X2EHB5_RAOPL      EAWNVYLSAGRGFETPTINELSYR--SGD--QSGLN--FGLQPSTNETVEIGSKTRV---
A0A0H3G166_KLEAK      DAWNIYLSAGRGFETPTINELSYR--SGN--QSGLN--FDLKPSTNETVEIGSKTRI---
A0A085AK19_9ENTR      DAWNLYASAGRGFETPTINELSYK--SGS--IGGLN--LDLKPSTNTTVEVGSKTRI---
E3G830_ENTLS          DAWNLYASAGCGFETPTINELSYR--PDN--QSGLN--VALQPATNETVEIGSKTRI---
A0A0J5LP01_PLUGE      EAWNLYISAGRGFETPTINELSYR--SGT--EGGLN--TDLKPSTSRTIEIGSKTRL---
A0A2P8VLK3_9ENTR      DAWNVYLAAGRGFETPTINELSYR--SDG--QRGLN--FDLKPSTSDTVEIGSKTRI---
A0A0J8VQQ2_9ENTR      DAWNVYVSAGRGFETPTINELSYR--AGG--INGLN--LDLKPSTSDTVEIGSKTRI---
H5V7A7_ATLHE          DAWNVYLSAGRGFETPTINELSYR--SGG--QNGLN--LALKPSTSDTVELGSKTRI---
S3ISV7_9ENTR          DGWNVYTSAGRGFETPTINELSYR--DNG--ESGLN--FGLKPSTSNTFEVGSKNRI---
A0A0A2VJ30_BEABA      DGWNIYTSAGRGFETPTINELSYR--DNG--ASGLN--FALQPATNTTVEIGSKNRI---
A0A495AHN8_9ENTR      DAWNLYASAGRGFETPTINELSYR--DND--QTGLN--FGLKPSTSDTVEVGSKTRV---
A0A085GER1_9ENTR      DAWNIYTSAGRGFETPTINELSYR--DNG--QSGLN--FGLKPSTSDTVEIGSKTRV---
A0A3N1J2H5_9ENTR      DGWNIYAAAGRGFETPTINELSYR--SGG--QSGLN--FDLKPSTSDTIEIGSKARI---
A0A071M309_9ENTR      DAWNVYLSAGRGFETPTITELSYR--NDD--APGLN--LNLKPSTSNTVELGSKTRI---
D4GEA9_PANAM          DSWNAYLSAGRGFETPTINELSYR--SDD--QSGLN--LGLKPATSDTVELGSKKRL---
A0A1T4KVZ7_ENTAG      PGWNAYVSAGRGFETPTINELSYR--SDD--ATGLN--LGLKPATSDTLEIGSKKRI---
A0A2P5INZ9_9GAMM      SSWNAYLSAGRGFETPTINELSYR--ADG--ETGLN--TQLKPATSDTVELGTKKRI---
A0A0U5L2I1_9GAMM      DAWNLYASAGRGFETPTINELSYR--AGG--INGLN--VALQPATSDSVEIGSKTRI---
A0A085JEY3_9GAMM      DSWNTYLSAGKGFETPTITELSNR--PDG--KSGLN--LGLKPSTNKTIEWGTKKRI---
A0A095T8R6_9GAMM      DSWNTYLSAGKGFETPTITELSYR--PNG--QKGLN--LGLKPSTNKTIEWGTKKRI---
A0A1I4VBV2_9ENTR      DSWNMYASSGRGVETPTLNERSYN--SNG----GNN--FGLKPSTSTTYELGSKTRI---
A0A2G8EM73_9GAMM      RSWNIYASAGRGMETPTLNERSYR--SSG----GNN--AGLKPATSNSYELGSKARI---
L0M9M2_ENTBF          PTWNVYLSAGRGFETPTINELSYR--PDG--QSGLN--FGLQPATNTTVEAGSKWQV---
A0A4P8YJU9_9ENTR      DAWNVYTSVGRGYETPTINELSYR--NDG--QSGLN--FKLKPSTSNTVEVGSKMRV---
A0A2I0G1J5_9GAMM      PALNVYVSAGRGFETPTITELSYSDPKQP--ASVNN--YGLKPATSDTVELGSKWRV---
A0A2N5EP52_9GAMM      EGWNLYASAGRGVETPTINELSYRSNG----LAGLN--FALQPATSDSVELGSKLRV---
W0HYU3_9GAMM          EGWNVYLSAGRGFETPTINELSYRPDG----LPGLN--YALKPSTSNTVEIGSKTRI---
D4E804_SEROD          DGWNAYLSAGRGFETPTINELSYRPDG----EPGMN--FGLKPATSDSIELGSKARI---
A0A2X5BTZ1_SERRU      DGWNIYAAAGRGFETPTINELSYRPDG----TAGMN--FDLQPAVSDTLEVGSKTRI---
A0A240C4B4_SERFI      KGWNVYLSAGRGFETPTINELSYRPGD----QSGLN--FGLQPATSDTVELGSKTRI---
A0A250B6D5_9ENTR      PGWNMYVSAGRGFETATINELSYRSGG----LSGLN--FDLKPSTSETVELGSKTRI---
A0A0F7HDW7_SERFO      KGWNVYASAGRGFETPTINELSYRPGG----VAGLN--LGLKPATSDTVELGSKTRI---
D8MPI3_ERWBE          DAWNVYLSAGRGFETPTINELSYRSVDGS--QTGLN--LGLKPSTSDTVELGSKTRI---
A0A3R9FPK1_9GAMM      DASNLYFSAGRGFETPTINELSYRSISGS--QTGLN--LGLKPSTSDTFELGSKTRI---
A0A014LVL6_9GAMM      DASNLYFSAGRGFETPTINELSYRSISGT--ATGLN--LGLKPATSDTVELGSKTRV---
A0A0J8YI36_9GAMM      DAWNVYFSAGRGFETPTINELSYRSTSGT--QTGLN--LGLKPATSDTFELGSKTRI---
A0A2S9IIG0_9GAMM      DAWNLYASAGRGFETPTINELSYRSTSGS--ETGLN--LGLKPATSDTFEIGSKTRI---
A0A0Q4MYX6_9GAMM      DAWNLYFSAGRGFETPTINELSYRSTDGT--QTGMN--LGLKPATSDTFELGSKTRI---
B2VBJ4_ERWT9          DAWNVYLSAGRGFETPTINELSYRSINGS--VTGLN--LGLKPATSDTIELGSKTRI---
A0A0L7T7S4_9GAMM      PAWNLYFSAGRGFETPTINELSYRSDG----QSGLN--IGLKPSTSDTYELGSKTRV---
A0A4R1N717_9GAMM      PGWNLYFSAGRGFETPTIDELSYRPDS----LPGLN--TGLKPTTSDTFELGTKKRI---
A0A0Q4M9F3_9GAMM      PASNLYVSAGRGFETPTINQLSYRPDG----STGLN--INLKPSTSNTVELGSKTRI---
H2J1M3_RAHAC          PALNTYISAGRGFETPTINELSYRTDG----KSGLN--LGLEPSTSTTVELGSKWRV---
A0A4R3YW44_9ENTR      PAVNVYLSAGRGFETPTINELSYRTDG----NAGLN--LGLKPSTSDTVELGSKWRA---
A0A3N9TG09_9VIBR      PDWNVYTSIGKGFQSPTITELSYR--SDG--TGGLN--LNLKPTTNTSLEIGTKKYF---
F0KN91_ACICP          PELMAYVSYAKGFETPTFTEMAYRPDG----ESGFN--FDLTASTSDTYETGLKSQN---
A0A0D5YFB1_ACIBA      PELMAYVSYAKGFETPTFTEMAYHTDIS---KSGFN--FGLKPSTSDTYETGLKSQN---
N9AIG7_9GAMM          PELLAYVSYAKGFETPTFTEMAYRPDG----LGGFN--FDLNASTSDTYEAGLKSQN---
A0A380UGG0_ACIJU      PEVLAYASYAKGFETPTFTEMAYPAQG-----GVSM--LDLKPLKSDNYELGLKSSN---
A0A385C2T7_9GAMM      PELMAYASYAKGFETPTFTEMSYAPTGL---SSANS--FDLKPATSDTYEVGLKSSN---
A0A2U3MXX0_9GAMM      PELMAYVSYAKGFETPTFTEMSYAPQGV---NAANA--FNLQPATSDTYEAGLKSSN---
V2UV07_9GAMM          PELLAYVSYAKGFETPTFTEMAYRTDG----AAGFN--FNLKPSSSDNYEVGLKSKN---
A0A2V1HFX4_9GAMM      PELLAYVSYAKGFETPTFTEMAYRTDG----AAGFN--FNLKPSSSDNYEIGLKSKN---
V2UQQ6_9GAMM          PNLLAYTSYAKGFETPTFTEMAYNADG----SAGFN--FALQPSTSDNYEVGLKADN---
A0A1Y3CEJ3_9GAMM      PELTSYISYAQGFETPTFTEMAYSKN------DGMN--FSLKPASSDNYEIGLKSQN---
N8NZW8_9GAMM          PQLSTYLSYAQGFETPTFTEMAYPTTG----TAGIN--FALKPSSSDNYELGLKAQN---
A0A0M4GVP7_9GAMM      PTLNSYVSYAKGFETPTFTEMAYSAD------EGMN--FNLQPASSDNYELGLKAQN---
A0A3B7PUD9_9GAMM      PHLNSYVSYAKGFETPTFTEMAYSAN------DGMN--FSLQPASSDNYELGLKAQN---
A0A0E2GK04_ACIRA      PDSTLYISYAKGFETPTFTEMAYPTLG----TSGIN--FDLKPASSDSYELGFKTQN---
A0A369PLG9_9GAMM      PELMTYASYAQGFETPTFTEMSYPANT----AEQRS--FSLKAAESETYELGLKSAN---
A0A145X2Y7_9GAMM      PELMTYVSYAQGFETPTFTEMAYPVVT----SN-TA--FSLKAAESETYEIGMKSDN---
A0A0N9VRY0_9GAMM      PELMTYVSYTQGFETPTFTEMSYPANE----DDSYK--FNLKAAKSETFETGLKSKN---
A0A1Z9YU89_9GAMM      PFLNAYASYGKGFETPTFTEMAYRPDG----EAGFN--FALKPASSDTYELGLKSQN---
A0A1E7RFQ6_9GAMM      PKLYGYMSYGKGFETPTFTEMSYKPSLT---ESGLN--LDLKPSSSDNYEIGLKLDH---
A0A1B2M179_9GAMM      PSLYSYISYAQGFETPTFTEMAY-PTVG---SSGMN--FDLQASSSDTYEWGLKSQN---
A0A3B7M4C8_9GAMM      PTLSSYISYAKGFETPTFTEMAYPAVG----TSGIN--FALKPSVSDNFEFGVKSDT---
A0A1G6LB21_9GAMM      DHLNSYIAYGKGFETPTFTEMAYRPDG----LSGVN--TDLKAATSDTYELGLKSRS---
X2HCA5_9NEIS          NQAAAYVAYGKGFETPTFTEMAYRPDG----QAGFN--RNLKPSSNDTVEAGLKFEQ---
A0A2Z3HX37_9GAMM      PIMNLYTSYGKGFETPTFTELSYRPDG----KAGLN--LSLKPAVSDNYEMGMKLLV---
A0A4V6NPZ9_9NEIS      ERLLGYTSYARGFETPTMNELSYR---DN--GSGLN--FGLQPASNQTYEIGAKYSG---
A0A261TCQ1_9BORD      PDTSVYVSYGRGFETPTTNELSYR--PDL--QPGLN--LGLAPSVSDNLEAGVKTRL---
A0A0H4VVP6_9BORD      EDSNVYVSYGKGFETPTMNELSYR--PDA--RPGLN--FGLQPSVSSNLEAGIKHRL---
D4XI85_9BURK          ADVSLYASYGRGFETPTLNEISYR--PGG--QPGLN--FGLAPSLSTNLEAGVKARV---
A0A0S1Y9D8_9BORD      ADTSVYGSYGRGFETPTTSELSYR--PDG--DAGLN--LALRPATSNNYEVGVKRQI---
A0A261U1C3_9BORD      PKTMAYVSYGRGFETPTTNELSYR--PDG--ESGLN--LGLRPALSNNYEAGIKTEL---
A9IF94_BORPD          PSSAIYASYGRGFETPTTNEVSYR--PDG--MAGLN--LGLQPAISNNYELGFKSEW---
A0A157SHK2_9BORD      QDASVYVSYGRGFETPTFNELSYR--PDS--QPGLN--FGLAPSVSNNVEVGAKLQL---
A0A3A3GCR1_9BURK      PDLNLYATLGRGFETPTFNEISYR--SDG--QAGLN--FALRPSVNTSAEVGAKARL---
A0A410UXB5_9BURK      HDLNLYATVGRGFETPTFNELSYR--TDG--LSGLN--FGLRPSVNTSAELGAKARL---
F4GNG9_PUSST          DDFSVYATVGRGFETPTFNEISYR--PND--LSGLN--FGLRPSVNTSIEVGAKAKV---
A0A1M5WFE4_9BURK      PEISLYASVGRGFETPTFNEISYR--DDG--LSGLN--FALQPAVNTSVEIGAKAAL---
A0A2N4UGS7_9BURK      PDFSLYASAGRGFETPTFNEISYR--SGG--LAGLN--FGLQPSVNTSVELGAKVQT---
A0A368WU09_9BURK      NSTQVYVSAGRGFETPTFNELSYR--TDG--GAGLN--FGLQPAYSTTFEVGFKTMP---
V2G2U9_9BURK          ESLNLYATAGRGFETPTLNEISYR--PDG--SAGLN--FGLQPATSTSLEAGAKQKL---
W0PBC2_9BURK          PDLSLYVTAGRGFETPTFNELSYR--NDN--EPGLN--FGLKPSVNTTLEAGLKANN---
A0A4R3V1Y1_9BURK      PDTSLYATAGRGFETPTFNELSYR--PDE--QPGLN--FALQPSSSNNYEIGVKHNA---
A0A171KR87_9BURK      ADSSLYASFGKGFETPTFNEISYR--PDG--SGGLN--LALRPSTSRNYEIGAKTGS---
A0A3N1XDZ5_9BURK      PDLNLYATAGRGFETPTFNEISYR--TDS--LPGLN--FALQPALSNNYEVGAKLRT---
A0A3M6QPK2_9BURK      EALNVYVSAGRGFETPTVTELSYR--ADQ--TQGLN--LDLQPARSTNWEVGAKWRA---
A0A0U1Q3B1_9BURK      DEVSVYGSYGRGFETPTTNELSYR--PDG--SPGLN--LALRPAESDNWELGLKAAM---
A0A0H2M5I3_VARPD      PDLALYGSIGRGFETPTLNELSYR--AGG--ASGLN--FALRPSVNDSVELGAKARL---
A0A1I5S4R6_9BURK      RDIALYGSIGRGFETPTLNELSYR--AGG--ASGLN--FALRPSVNDSLELGAKARL---
A0A126ZJ57_9BURK      PDIALYTSAGRGFETPTLNELSYR--AGG--QSGLN--FALQPSVNDSVEVGAKARV---
A0A2P8KRE4_9BURK      SDLALYASAGRGFETPTLNELSYR--PDG--IGGLN--FGLQPSVNTSVEVGAKARL---
A0A109D1U4_9BURK      PDLALYASAGRGFETPTLNELSYR--ADG--IGGLS--FGLQPSVNTSVEVGAKARL---
A0A244EFB9_9BURK      QDLAFYASAGRGFETPTLNELSYR--ADG--IGGLN--FALQPSVNTSVEVGAKARV---
A0A1G6RCE9_9BURK      PDLALYASVGRGFETPTLNELSYR--ADG--FGGLN--FALQPSVNTSVEVGAKARL---
A0A1H4FD15_9BURK      RDLAFYTSVGRGFETPTLNELSYR--PDG--QGGLN--FALQPATNDSVEVGAKARL---
A0A147GS36_9BURK      RDLALYVSAGRGFETPTLNELSYR--SDG--VGGLN--FGLQPSVSDNVELGAKARL---
A0A1I4NTN6_9BURK      QDLSFYGTWGRGYETPTLNELSYR--PDG--SSGLN--FALQPSVNDSVEFGAKAKL---
A0A2A7UZW1_COMTR      TNQTLYASAGRGFETPTLAEMSYR-NDG----SGMN--TALQPSVSSQYEVGYRQRL-TG
A0A0W7YXY2_9BURK      PDDTVYASVGRGFETPTFAELSYSPNNI----NGLN--LNLQPSVSTQYELGYRQRL-RG
A0A014MHS3_9BURK      PDATVYASAGRGFETPTFTELSYRPDGA----GGLN--LALQPSVSTQYELGWRQRL-AG
A0A363RRR7_9BURK      PQQTIYASVGRGFETPSITEMSYR-NSG----SGLN--TDLRPTSSTQWELGYRQQL-RG
A0A1I7FES2_9BURK      ERTHVYASAGGGMETPTFNELSYRPGG----LPGLN--FGLQAATSTSLELGLRQRL-AG
A0A2S0MBY6_9BURK      DSANVYASVGSGFETPTFNEISYRPGS----LPGLN--FGLRPATSVSAEVGWKQRYGFG
D0J7S7_COMT2          QDINVYASLGRGMETPTFNEISYRPGPNP--LPGLN--FGLKPAVSTSAELGIKQRF-NV
A0A1W6LA37_9BURK      DRVHLYATAGRGFETPTLNELSYR--PDG--QTGLN--LALKPATSNSLEAGVKVQTGD-
A0A0Q6W3F1_9BURK      ESLHWYATAGRGFETPTLNELAYR--PGG--QTGMN--FGLQASRSRSAEAGVKARIAG-
A0A0Q7AJE6_9BURK      DNLHLYATAGRGFETPTLNELAYR--SGG--QTGLN--FGLESSTSTSVEVGVKARLDG-
A0A1P8K341_9BURK      REVHLFATAGRGFETPTLNEIAYR--SGG--GTGLN--LGLQSSRSKSFEAGVKTRSAQ-
A0A0Q7T5N8_9BURK      ETLRVYATAGRGFETPTLNELAYR--ASG--LTGMN--FALQASRSRSVETGIKARPGA-
A0A4R3UJN9_PELSC      EALHAYASAGRGFETPTLNELAYR--PSG--ATGLN--FGLQASLSHSVEAGLKARPWA-
A0A254N915_9BURK      PGLRVYATAGRGFETPTLNELAYR--PSG--ATGLN--FALQSATSRSLEVGLKAQLPG-
A0A3N7CF62_9BURK      PGLHVYASAGRGFETPTLNELSYR--PNG--QTGLN--FALQAARSDSLELGLKARSSE-
A0A0S9NFX1_9BURK      ESLRVYASAGKGFETPTLNELSYR--PDQ--LPGLN--FGLNPARSKSVEAGLKHRSAG-
A0A0Q4Y1L3_9BURK      EGLRVYASAGKGFETPTLNELSYR--PGG--QTGLN--FGLQAARSKSFEFGLKSRSAG-
A0A0Q6LB83_9BURK      PSLHLYATLGKGFETPTLNELGYR--PNG--ATGLN--FTLQPATSRSLELGAKARLDG-
A0A140HL98_9BURK      PQAHVYGAYGRGFETPTFNELAYR--PSG--APGLN--FGLQPSRSDNFELGLKGRAAPD
A0A1S8CVI7_9GAMM      PELNLYATAGQSFETPTLNEVAYRDNAVQ--TAGLN--NNVAASNGWHYEAGIKTR----
A0A4Q5VJ30_9GAMM      PDLNLYATAGQSFETPTLNEVAYRDNSVQ--TAGLN--NNVQASSGWHYETGIKAR----
A0A3R8S8N4_9BURK      DALHLYASASRSFETPTLNEVAYRRNAGT--EPGWN--LGLKASRARHLEVGLKSR----
A0A1B3PN99_9BURK      PGLQAFASVGRGFETPTLNEVAYRTSGQ----TGLN--AALTASRSLSAEMGLRGR----
A0A1Y2QXX8_9BURK      PQLQAFASLGRGLETPTLNEVAYRASGL----TGLN--PALNASRSLSAEGGLRGR----
A0A1C9VIT9_9BURK      PNLQAFGSVGRGLETPTLNEAAYRSGGG----AGLN--TELNAARSTSAEIGLRGR----
A0A0T2Z1W2_9BURK      PRLQAFASVGRGLETPTLNEAAYRSDGG----AGLN--TALNASRSTSAEIGLRGR----
A0A0N7J941_9BURK      PSAQAFASIGKGYEIPTLNEVAYRSGGV----SGFN--TQLNAARSTSAELGLRGR----
A0A0Q4GWK8_9BURK      PSLQAFASIGRGFETPTLNEVAYPRAGQ----SGLN--TSLTDSTSRSAEAGLRGR----
A0A369AP48_9BURK      DALQLYANTGRGFETPTLNEVAYKASGA----SGLN--SQLAASKSRNSEVGLRGR----
A9BZT3_DELAS          PDLVAHASVGRGMETPTLNEVAYRPGGQNGMNSGLN--TGLAASAHNTVEVGLRGR----
A0A1A9HU13_9BURK      PSLLLHAALGRGFESPTLNELAYRADGQ----GGFN--TALRPQKSLQQELGAKWR----
A0A1I6JQA5_9BURK      PALLLHAAVGRGFESPTLNELAYRADGQ----GGFN--AGLRPQKSMQQELGAKWR----
A0A3S2U0P2_9BURK      PGLNVHLSVGRGFESPTLNELAYRADGT----GGFN--DALKAQTSRQVELGAKWR----
A2SEP8_METPP          PDWNFYVSAGEGFESPTFGELAYRPDGG----SGFN--NGLKAQTSKQIELGAKWRN---
A0A4Q7W0G4_9BURK      PGLNLYLSAGRGFESPTFNELAYRPDGQ----AGFN--ADLQAQTSRQLELGAKWRN---
A0A0G3BF75_9BURK      PTLNLYASAGRGFESPTLNELAYRPDGA----AGFN--TSLQAQRSRQFELGVKWRG---
A0A1W6SPZ7_9PROT      SSLNLYVSTGSGFETPTFAELAYRPDGGSG----LN--FALRPSRSLNMEAGLKWLPT--
A0A1G5DBV6_9PROT      PALNLYISTGSGFETPTFSELGYKPDGTAG----LN--FALKPSKSLNVEAGIKWLPA--
A0A1H7IRG4_9PROT      PLLNLYASTGTGFETPTFAELVYRPDGGSG----LN--FALRPSRSINVEAGFKWLLT--
A0A1I4YGQ6_9PROT      DRLNLYVSGGTGFETPTFTEFAYRPDGASG----LN--FGLRPSKSRNVEAGVKWLAT--
A0A1M7A2V8_9PROT      PTLNLYVSGGEGFETPTFAELAYRPDGATG----LN--FALRPSKSRNVEAGVKWLAT--
Q2Y942_NITMU          STLNLYASGGWGFETPTFTELAYRPDGASG----LN--FSLRPSESRNIEVGFKWLAT--
A0A1I3AWY9_9PROT      PTLNLYASGGQGFETPTFVELAYRPDDAAG----LN--FALRPSKSDNIEAGLKWLAT--
A0A1K1MTB4_9PROT      PGLSLYASTGSGFETPTFAELGYRPDGASG----LN--LALRPSRSLNLEAGLKWLPT--
A0A2R5FGK3_9PROT      EQTNVYVNAGKGFETPTFVEMAYRPDLTKAG---LN--FDLKPSKSRNYEVGVKTMLG--
A0A1A9NLC3_9PROT      PTVNLYANAGKGFETPTFIELNY--DRTFST---IN--NTIKPSESKNYEVGVKAFIS--
C6XA35_METGS          PTLNLYANYGKGFETPTFVEVAYASTVISST---PN--LNLKPSESRNFEVGAKAFLG--
A0A4R3N5M9_9GAMM      PDINLYANVGQTFETPTFTELAYRPDGGSG----LN--LDLEPAMSWHYEIGAKILIG--
G2DX18_9GAMM          PDINLYANVGKTFETPTFTELAYRPDGGSG----LN--LDLEPAISWHYELGAKFLLG--
F9U8R9_9GAMM          PSINLYANLGKTFETPTFIELAYRPDGGAG----LN--LGLDPAVSRHYEIGAKVLLG--
A0A1S8DJE3_9PSED      PEISLYGAIGKGFETPTFQELAYRPSG-SG----LN--FDLQPSKADNAEVGFKLRR---
A0A1H1SUW1_9PSED      PALTLYAAAGQGFETPTFQELAYRPTG-SG----LN--FALQPSESVNTEIGFKLRE---
A0A2A4AVB8_9PSED      PAMSFYAALGQGFETPTFQELAYQPQG-SG----LN--FDLTPSKSRNAEIGMKYRQ---
A0A1H1YCW3_9PSED      PALSVYAAVGQGFETPTAQELAYRPEG-SG----LN--FALSPARSLNSEIGLKLRR---
A0A1H2HZE2_9PSED      PALSLYAAIGKGFETPTAQELAYRPTG-SG----LN--LDLGAARSFNRELGLRLRQ---
A0A1H9W884_9PSED      SEMSLYAAFGQGFETPTFQELAYRPDG-AG----MN--QALKPSLSRNAEVGLKWRR---
A0A1V0B1W5_9PSED      PQLSLYGALGQGFETPTFQELAYRPSG-SG----LN--FALKPSLSRNAELGMKWRH---
A0A1I4PI44_9PSED      PQLNLYGALGQGFETPTFQELAYRPEG-TG----LN--LALKPARSTNAELGLRWQH---
A0A4V3D5B0_9GAMM      DQLSLYVAAGQGFETPTLQEVAYRPDGQTG----FN--SSIKPSVSRNGELGAKWRS---
Q47H81_DECAR          DSVNLYASAARGFEAPTFNEMFYS--DAGGS---FN--FSLKPATSTHYETGLKAMLG--
A0A3B7A9J1_9RHOO      PTVNLYASAAQGFEAPTFNELFYS--GVGGT---FS--YTLKPSTSTHYETGLKAFVG--
A0A133XLV9_9RHOO      PAVNLYASAARGFETPTLNELFYS--GANGS---FS--YSLKPALSTHLETGLKAYVG--
A0A1R1I5A4_9RHOO      PGVNLYASVARGFETPSLNELFYS--GPGAS---FS--FDLKPATSTHLETGIKALLG--
A0A1E7X7J1_9BURK      PKVNVYASAARGFETPTLNELFYA--SAGG----FN--FNLKPAESTHLETGIKTRLD--
A0A1H8RG54_9BURK      PMLNVYASAARGFETPTLNELFYS--GTGGG---FN--FGLQPAESTHLEAGIKSKLG--
L9PLH7_9BURK          PELNVYASAARGFETPTLNELFYS--GVAGG---FN--FGLQAARSTHLEAGVKTRLN--
A0A1I4UM90_9GAMM      PRLNVYASAARGFEAPTLNELFYS--GAAAG---FN--FNLKAAQSTHLEAGVKARLD--
A0A1H8EYS0_9BURK      PQLNVYASAARGFETPTLNELFYS--GVGGG---FN--FRLQPAHSRHLEAGVKARLD--
A0A1I7M6W4_9BURK      PVLNVYASAARGFETPTLNELFYS--GAGGG---FN--FRLQPARSTHLEAGVKSMLG--
A0A0Q6VY91_9BURK      PVLNVYASAARGFETPTLNELFYS--GAGSG---FN--FKLQPARSTHAEAGVKAMLG--
A0A0M2WQT2_9BURK      PDVNVYASAARGFEAPTLNELFYS--GTGGG---FN--YQLKPATSTNLEAGIKARIA--
W0UZX2_9BURK          PQLNLYASAARGFETPTLNELFYS--GSGGG---FN--FNLRPAYSTHLETGIKTLLG--
A0A2G8SW13_9BURK      PVLNVYASAARGFETPTLNELFYS--STGSG---FN--FSLRAAQSTHVEAGVKTVVG--
A0A2G8T7Z0_9BURK      PVLNVYASAARGFETPTLNELFYS--SAGAG---FN--FGLMPAQSTHFEAGMKAIVG--
A0A0S4P7E0_9BURK      PTLNVYASTARGFETPTLNELFYS--GAGAG---FN--FALKPATSTHVEAGVKAYLG--
A0A1M5VDX9_9BURK      PTLNVYASAARGFEAPTLNELFYS--GAGAG---FN--FQLRPATSTHLETGVKAILG--
A0A418XFD8_9BURK      PVLNVYASAARGFEAPTLNELFYS--SGGAG---FN--LGLKPASSRHAEAGVKAMVG--
A0A2U2I768_9BURK      PALNLYASAARGFEAPTLNELFYS--STGPG---VN--FALKPARSAHLELGAKALLG--
A0A086WGY1_9BURK      PSLNVYASAARGFETPTLNELFYS--GTGAG---FN--FRLGPAIGKHFEAGVKAMLH--
A0A1S9A6W4_9BURK      PTLNVYASAARGFETPTLNEAFYS--GTGGG---FN--FRLAPAIGKHLEAGVKAMLL--
A0A0Q5HE07_9BURK      PTLNVYASAARGFETPTLNEVFYS--GSGAG---FN--FNLQPATSTHLEAGVKAFVG--
A0A098U5Z0_9BURK      PTLNVYASAARGFETPTLNEVFYS--GTGNG---FN--YRLGAATSTQLEAGAKALIG--
A0A0J1D7H4_9BURK      PGLNVYASAARGFETPTLNEVFYS--GVGGG---FN--FALAPAKSTHLEAGVKAMPM--
A0A411X720_9BURK      SDLNVYVSAARGFETPTLNELFYS--GTGDG---FN--YQLRPARSTHLEAGTKIRVT--
A0A2R4C6S8_9BURK      PALSLYASAARGFETPTLNESFYS--ASG-G---FN--FGLRPARSTHVEAGAKLRLA--
A0A0K1K069_9BURK      PALNLYASAARGFETPTLNELFYS--GTGGG---FN--YRLRAARSTHAELGMKALLG--
A0A0Q8R0R7_9BURK      PSLNFYVSAARGFEAPTLNELFYS--GGGAG---FN--FNLRPARSKHVEGGAKAILA--
N6X6R5_9RHOO          PVTNVYASAGLGFETPTLNELSYS--PADGS---FN--LGLKPSTSRQAELGIKTFVG--
C4KAP2_THASP          PATNLYASVGAGYETPTLNELSYA--TPTTG---FN--FGLRPSTSRQAEIGIKTFVS--
N6XLG4_9RHOO          PAVNVYASYGEGFETPTLNELSYA--SPSTG---FN--FDLQPSTSKQAEIGIKAIVG--
A0A2U8GP29_9RHOO      PLLNLYASIGTGFETPTLTELSYS--AAGG----FN--FDLKPSRSRQIELGLKAYVG--
A1K9Y4_AZOSB          PVLNLYASYGRGFETPTLNELSYS--ASGG----FN--FDLKPARSRQAEVGIKAYVG--
A0A4R6DSJ4_9RHOO      PLLNLYASIGAGFETPTMTEAAYS--ANGGG---FN--FKLKPSRSRQAEIGLKAYLG--
N6XZE9_9RHOO          PLLNLYASFGTGFETPTLGETAYS--SSG-A---FN--LGLEPSTSRQFELGLKAYVG--
S9ZHQ0_9RHOO          PLLNLYASLGTGFETPTLGEIAYS--PTG-G---FN--LGLEPSISHQFELGVKAYVG--
A0A323V0R6_9RHOO      PVLNLYASAGTGFETPTLGELAYS--ANDQG---FN--FGLKPSTSRQFELGMKAYVG--
A0A290ZTV7_9RHOO      PLLNLYASFGTGFETPTLNELSYP--ANRGG---FN--FGLRPSQSRQAEIGVKAYVG--
A0A0K1J2B7_9RHOO      PVVNLYASAARGFETPTLTELSYSGTTSTDG---FN--FGLKPATSKQYELGAKAFVG--
H0Q397_9RHOO          PAVNLYASAARGFETPTLAELSYSGTGASDG---FN--FGLKPSTSKQYELGAKAFVG--
Q5NZA7_AROAE          PALNFYGSAARGFETPTMTELAYSGAGGAAG---FN--FGLEPATSTQLELGVKAFVG--
A0A2T4IH53_9RHOO      PALNLYASVARGFETPTLNELSYSGTTGTDG---FN--FDLQPSRSKQLEIGAKAFIG--
A0A2K9LB04_9RHOO      ATLNLYASAARGFETPTMNELSYSGPTGTDG---FN--FDLKPARSTQYEIGAKALVA--
A4XVG0_PSEMY          PELNLYASWGKGLETPTLNELSYSG--AGGG---FG--FDLQPATSKQLEIGLKARLA--
A0A1H2FE51_9PSED      PQLSIYSSWSRGFETPTLNELFYSG--PDGR---FG--FDLDAATSEQYEVGLKTRLG--
S6AYR3_PSERE          PALNLYASWARGFETPTLNELSYSG--ADGG---FG--FDLAPATSEQYEMGLKAMLP--
A0A4Q9R5Y6_9PSED      PDLNGYISVGKGFETPSQAELAYS--QGNTG---FN--YGLEPSESTQYEIGLKARLG--
F6A897_PSEF1          PNINGYVSVGKGFETPTQGELAYSPDAAGVG---VN--YGLRPSESTQYEIGLKARIA--
A0A2T5HHJ3_9PSED      PELNGYVSVGRGFETPTQGELAYAP-NNVAG---VN--YNLDPSTSTQYELGLKALLG--
A0A0J6GFN2_PSETA      PELHGYVSAGKGFETPTQAELAYSP--SGQG---FN--FGLKPSESTQYEMGLKAQLN--
A0A1T1ICR8_9PSED      PNLHGYVSAGKGFETPTQAESAYSS--TTSG---FN--FALKPSISKQYEVGLKARIG--
I4N656_9PSED          ENLHGYVSVGKGFETPTQAEMAYAP-GNAEG---FN--FDLKPSESKQYEIGIKAKVG--
A0A385Z4L3_9PSED      PNLHGYVSVGKGFETPTQAELAYAP-GGREG---FN--FGLKPATSKQYEVGLKVLLG--
A0A4V2KCT8_9GAMM      PELNGYFSVARGYETPTLGELAYG---VDSS---FN--RSLSPSISTQYELGLKALLG--
A0A077LH73_9PSED      PDLHGYISAGKGFETPTQAEMAYAP-GAIEG---FN--FSLSPATSTQYEIGLKARVG--
A0A2X4AFB6_PAULE      PDLHGYISAGKGFETPTQAEMAYAP-GLAES---FN--FGLSPATSTQYELGLKARIS--
A0A089WWL9_9PSED      PELQGYISAGKAVETPTQAEMAYAP-GAGGA---FN--FGLSPATSTQVELGLKARPD--
A0A383RW06_9PSED      PNLHGYISAGKAFETPTQAEMAYAP-GGVEG---FN--FGLKPSTSTQYELGIKARPD--
A0A0X8BYJ1_9PSED      PDLHGYLSVGSAFETPTQAEMAYAP-GQVEG---FN--FDLQPATSLQYEAGLKARLG--
Q9I1I6_PSEAE          PDLHGYLSAGKGFETPTQAEMAYAP-VAANAPDVFN--FGLKPATSSQYEAGLKARLW--
A0A1H0FRE3_9PSED      PQLHGYVSAGKGFETPTQAEMAYAP-GQLES---FN--FDLQAASSRQYELGLKALLG--
A0A139SXG9_9GAMM      PELHGYFSAGKGFETPTLGEMAYAP---TGG---FN--LSLRPSTSIQLESGLKAQLG--
A0A1C3K4L2_9BURK      PALHVYVNAGKGTETPSLGELAYSA--GGGG---FN--SALGPSRSEQIEAGIKALIG--
A0A0L6T3M2_9BURK      PTLNVYVNAGKGFETPTFTELSYRPGGLTGL----N--TALKASTSRHAELGAKWKLA--
A0A0K8NZK5_IDESA      PALNLYANAGRGFETPTFTELAYRNGG-TGL----N--TALQASRSTHSELGAKWRLD--
A0A257DDF6_9BURK      PALNLYANVGRGFETPTFNELSYRPGGLTGL----N--TALKASRSRHAEIGAKWKLA--
A0A1P8FP42_9PROT      PQLNVYANAGRGFETPTFTELAYRNNA-SGL----N--TDLKASRSNHAEVGAKWRAA--
A0A1V4CI52_9BURK      PDTNVYANIGKGFETPTLTEIAYTADG-SGP----N--LNLKSARSTHVELGLKTKLG--
A0A1V3RSP5_9BURK      PDTNVYANIGKGFETPTLTEIAYTADG-SGP----N--LNLNSARSTHAELGLKTKLG--
A0A4V2JG24_9BURK      VHTNVYANIGRGFETPTLTEIAYKAGG-SGP----N--LALKASPSTHSELGIKSQWA--
A0A2S0MEE8_9BURK      ENTNVYANVGRGFDTPTLAEMGYRAGG-SGP----N--LDLRAARSTHAEVGLKTRLS--
A0A069IDM8_9BURK      DSLNVYANLGRGFETPTLTEVAYGPGGA-GT----N--LGLQPSTSRQGEIGVKWQGQ--
A0A0C4YTG2_9BURK      DSLNVYANLGRGFETPTLTEVAYGPGGT-GT----N--LGLQPSTSRQGEIGVKWQGK--
A0A1D9H742_9BURK      DSLNLYANLGRGLETPTLTEVAYGPGGS-GA----N--LGLQPSTSRQGELGLKWQRG--
Q0JZD3_CUPNH          DSLNVYANLGRGFETPTLTEVAYGPGGV-GS----N--LGLQASTSRQGEIGIKWQAA--
Q46RM0_CUPPJ          DMLNVYANLGRGFESPTLTEVAYGPGGV-GS----N--LGLQASTSRQGEIGVKWQQQ--
A0A1I1SRE0_9BURK      DTLNVYANLGRGFETPTLTEVAYGPGGV-GA----N--LGLQASTSRQGEIGVKWQAA--
A0A3A3FNJ3_9BURK      DSLNIYGNLGRGFETPTLAESAYR-AGATGP----N--LGLQPSRSVQGEIGMKWRSG--
A0A0Q8QVE3_9BURK      NDLNIYGNLGRGFETPTLAESAYR-AGATGP----N--LGLQPSRSLQGEVGMKWRSG--
A0A3A3FKH4_9BURK      DNLNLYGNIGRGFETPTLAESAYR-SGGTGP----N--LSLQPSKSRQGEIGMKWRSG--
A1VRM6_POLNA          DTLNVYANLGTGFETPTLAESAYRPGGAPGP----N--FALKPSKSTQGEIGVKLRSG--
A0A068YS68_9BURK      ETLNVYANLGTGFETPTLAESAYRPGGAPGP----N--FALKPSKSTQGEIGVKLRSG--
F1W3W1_9BURK          DNINLYANLGKGFETPTLAESAYSTGGA-GP----N--LSLRPSTSTQGEIGAKIKSG--
                           .       : .   :                    :        : * .      

F5Y3F6_RAMTT          -GTDWQLNAALFQARTEDELVVLTN--NGGRSTFQNAGETERRGFEAALSGRFGGG----
A0A0Q5ZK33_9BURK      -AKDWQLNAALFQARTSDELVVLTN--SGGRSTFQNAGRTERRGFEAALAGRFGQG----
A0A4Q3LHC8_9BURK      -ARDWRINAALFQATTSDEISVLSN--TRGRSTFQNVGKTRRQGFELAVDGQFSSA----
A0A1S8FZB0_9BURK      -ISNWRLNAAYFRANTANETVVLSN--FGGRSTYQNAGMTQRDGIEAALSGHWGKG----
A0A0C5J8D9_9RHOO      -GQATQLNIALFDVRTRDEIVVATN--TNGRTTFQNGGRTRRNGVEASLSTAWNHG----
A0A1W1XZC8_9NEIS      -AAGTRVELALFHVDTRNELVVLAN--AGGRAVYQNAARTRRDGIELSAHHDWTAT----
A0A1M5N1B9_9GAMM      -QPGTLAELAVFHTDTRDELAVATN--SGGRSTFRNIDETRRQGAEASVTTLLAKD----
A0A4R7NZ33_9GAMM      -GHTLRVNLAVFRTLTRDEIVVATN--INGRSTFQNAGRTRRQGIELGIESKPIEN----
A0A1H9JUC6_9GAMM      -PGKTQAQLALFQAITRDEIVTVTN--AGGRATYGNADRTRRQGLEAATQTALPAD----
A0A2T5MEC7_9GAMM      -ATHTQANVAVFGAITRKELVIASN--TFGRSTYQNVGSTRRRGVEAGLDTELATD----
I7ZK18_9GAMM          -TRWLSSEIALFQTDTKGELAVASN--SGGRSTYLNIDKSRRRGVELSADARLARL----
A0A1I2HQE2_9GAMM      -ATSAQAQLALFHADTRDEVAICAN--SGGRSAFCNAGRTQRLGAEAHLVLPVSQV----
A0A3N0VKQ9_9GAMM      -RAGWRSELALFETRSRDELVVLTN--SGGRSSYGNAGRTRRRGAEWQLGGQLAAD----
A0A091AMW3_9GAMM      -RPGVSADVAVFRTATRDELVVATN--AGGRASYANAARTRRQGVELEFAAPLGEA----
A0A4R3YN70_9GAMM      -RDGTHAEIALFRADSRDELAVATN--LGGRTTYQNIARSRRQGVEASLDTTLASN----
A0A1K1RTB7_9GAMM      -SARVEAGLALFRADSDDELAVATN--LGGRTTYQNIARSRRQGIEASFNAELAHD----
I4VPH9_9GAMM          -RPGTQADFALFRADSRDEVAVATS--LGGRTTYQNIPRARRQGAEASLTTTFAPH----
A0A099CZ84_9GAMM      -SATVRADIAVFRADSKHELAVDTN--VGGRSTYQNIDRARRQGLEASLQARPLPW----
A0A160DXQ1_9GAMM      -GARAALDMAVFRADTDDEIAVATN--AGGRTSYRNVGAARRQGAEAGLTLGLADD----
A0A4R2IG71_9GAMM      -STSLDASVALFRADTRDELAVATS--AGGRTTYQNIGKARRDGAEAALAWRVGDA----
A0A1I4ZY64_9GAMM      -APALEANVALFRADTDDEIAVATN--AGGRSTYRNVARARRQGAEASVQAQWSGA----
A0A0Q7PDH8_9GAMM      -RGEVHSELVLFRADTRDELAVAAS--SGGRTTFQNAGDARRHGAEWSARFPLSAH----
A0A345ZNC5_9GAMM      -THGVRGELALFDSGTRDELVVNTS--VGGRTTFRNAGPTRRRGVEGSLAIPLAER----
A0A2M9E3Y4_9GAMM      -APGWSLEAALFRADTDNELAVARN--AGGRSSFRNVGQARRQGAEAAFTMPLGEA----
A0A1B3WBG7_9GAMM      -DAGARLEAALFRADTDDELAVARN--VAGRSSYRNAGSARRQGVEVSAGLPLGEQ----
A0A0H1AHA5_9GAMM      -RSGATWNAALFRADTDDELAVARN--VGGRSSFRNIGRARRQGAELSLRQPLGDA----
A0A2A3VKG1_9GAMM      -RSGTTLNAALFRADTDDELAVARN--VGGRSSFQNIGRARRQGAELSLRQPLGES----
A0A290XBJ0_9GAMM      -DSGATVNAALFRADTDDELAVARN--VGGRSSFQNIGRARRQGAELSLRQPLGEA----
A0A1H1GMD2_9GAMM      -EGDTRLEAALFRADTDDELAVARN--VGGRSSFRNVGRARRQGFETSFETALSDR----
A0A4V3UU19_9GAMM      -AGGGLLETALFRADTDDELAVASN--IGGRSSFSNVGRARREGMEAAWSQSLGSE----
A0A0Q8FEB5_9GAMM      -EQGLRVETAVFRADTDDELAVARN--VGGRSSFRNVGAARRQGVELQAELPLQAA----
A0A4R6YYN2_9GAMM      -CGGATLEAALFRADSDDELAVARN--VGGRSSFRNAGRSRREGLEMAATLPLASA----
A0A4R5TSB5_9GAMM      -AGAVRVEAALFRATTDDEIAVARN--VAGRSSFRNVGRSVREGIEIGATLPFAEA----
A0A1T5KN88_9GAMM      -GDQWEWDLALFRADTDDELSVASN--LGGRSTYRNVGQARRQGIETAVNLSFGQD----
A0A286DF09_9GAMM      -GAGTALEAALFRADTDDELAVASN--SGGRSTYRNVGRARRQGLEASFDVPLGQD----
A0A3R8NPD5_9GAMM      -DAGTAVEAALFRVDTEHELAVASN--SGGRSSFRNVGGARREGAELSAHLPLTAA----
E6WP04_PSEUU          -DGGASVEAALFRVDTDDELAVASN--SGGRSSFRNVGSARREGAEVSARVPLSPA----
A0A0E3UN68_9GAMM      -AGGAALEAAVFRADTDDELAVARN--SGGRSSFRNVGGARRQGAELSARLPLAEA----
A0A0R0CUL3_9GAMM      -QDGRRLDVSLFRADTDDELAVASN--TNGRSTYRNIGRTRRQGAELSWHQPLAQD----
B8L6Y3_9GAMM          -QDGTQLDVSLFRADTDDELAVASN--IGGRSTYRNIGRTRRQGLELQYRQPLAEQ----
A0A427C8P8_9GAMM      -AGGAAFEAAVFRADTDDEVAVASN--TNGRSTYRNIGRTRRQGVEASLQQPLAAQ----
Q8PE83_XANCP          -QSGAALELALFRADTDDELAVASN--TNGRSTFRNIGATRRQGAELSWQQPIGQT----
Q5H6Z9_XANOR          -QSGAAVEFALFRADTDDELAVASN--TNGRSTYRNIRATRRQGAELSWHQPIGAT----
A0A1C3THW8_XANCT      -QAGAAWEAALFRATTDDELAVASN--TNGRSTYRNIGRTRRQGAEASYLLPLGDT----
A0A0G9I955_9XANT      -QAGAAWEAALFRANTDDELAVASN--TNGRSTYRNIGRTRRQGAEASYLLPLGQT----
A0A0R0C5K6_9GAMM      -QNGARLELALFRADTDDELAVARN--SGGRSSFRNIGATRRQGVELGWWQPLPND----
A0A0R0DRJ3_9GAMM      -RAGARLDLALFRADTDDELAVASN--RGGRSSYRNIGATRRQGVELGWLQPVGET----
A0A0R0A0P3_9GAMM      -DDQAALAVALFRADTDDELAVASN--TNGRSTYRNIGRTRREGAEASWTQPLAAR----
A0A1H7WT26_9GAMM      -QSGAHAEVALFRASTENELAVARN--VGGRSSYRNVGDARRQGVEVSAGLPLAQD----
G7UU91_PSEUP          -RSGAHAELALFQANTDDELAVARN--VGGRSSYRNVGRARRQGVELAAGLPLAQD----
A0A4Q8LC09_9GAMM      -QSGAHAELALFRANTDDELAVARN--VGGRSSYRNVGSARRQGVELSAGLPLAQD----
A0A4Q1JV56_9GAMM      -QAGHTLEAALFRADTDDELAVATN--SGGRSTYRNVGQARRQGAEVASHLALAQD----
A0A1I6MP04_9GAMM      -ASDWELDTALFRADSRNELAVADN--TGGRASYRNIGRSRRQGIEASLRGDLGDG----
A0A4R0YLB1_9GAMM      -AGSWSVDGALFRADTRNELAVASN--VGGRASYRTIGRSRREGAEFAAQGELGPG----
A0A369UJH1_9GAMM      -GRDWAWDAALFRADTRNELAVASN--FGGRSSYRNVGQSRRQGVETSLRGELGDG----
A0A1H6WZF6_9GAMM      -RDDLQVELALFRADSRDELAVASN--YGGRSTYRNVGRSRRQGAELSLDGELGDG----
A0A160N3V9_9GAMM      -TKGVEFDAALFRADTRNELAVANN--TNGRATYRNAGHTRREGVELSATGELAPD----
A0A1V3PWI6_9GAMM      -THALEFDVAAFRSDTDDELAVATN--VDGRSTYQNAGNARRQGIELSLTGQLANA----
A0A0G9HAG6_9GAMM      -TQMLFFNAALFRADTRDELAIDAS--VNGRTTYRNVPEARRQGVELSMDGEIAPS----
A0A316I2Y1_9GAMM      -SRALELDAAAFRADTRDELAVASS--LDGRTTYRNVGATRRQGVELSLDGELAPR----
A0A2Z6E1Y9_9GAMM      -TTALDVELAAFRADTRDELAVATN--QNGRSTYQNVGAARRQGVELSANGTLAPE----
H8L2W9_FRAAD          -TRRIEVDAAVFLSHTSDELAVYGN--TDGRATYQNLGRTRRQGYELSFTGDVGHD----
A0A0A0MB64_9GAMM      -NERFEYSAALFHSRTEDEIVVAAN--EGGRSTYANAEESRRQGVELALAGELAPD----
A0A0A0EUE8_9GAMM      -RPAWEYSAALFHSRTEDELVVAAN--EGGRSVYDNAGTTVRRGAELALEGELAPR----
A0A0D0S4F9_9GAMM      -RDGWKWSGAVFQSRTRDELVVIAN--QGGRSVYGNAGVSRRRGVELAGTVEFAPK----
A0A3M8SXH2_9GAMM      -RGDLAYSAALFHTRTDDELVVLSN--QGGRSVFGNAGQSRRRGVELAVSHRIAPA----
A0A087MHC6_9GAMM      -GPRWRGDVALFQASTRDELVVAAS--QGGRTVFDNAGLTRRRGLEVSTAVTLAPA----
A0A091BIH3_9GAMM      -GARADATIALFQARTRDELVVVAN--QGGRSYFDNAGLSRRRGVEAAFEAELAPA----
A0A2S5TFI1_9GAMM      -PRGGLFTLALFDTGAEDDIVPARN--SGGRASFQNADTQRR-GAEAGLALKLAGD----
YNCD_ECOLI            -GDG-LLSLALFQTDTDDEIVVDSS--SGGRTTYKNAGKTRRQGAELAWDQRFAGD----
A0A0H3JEX9_ECO57      -GDG-LLSLALFQTDTDDEIVVDSS--SGGRTTYKNAGKTRRQGAELAWDQRFAGD----
A0A0V9J5V7_9ENTR      -GNG-LLTAALFQTDTDDELVVDSS--SGGRTTYKNAGKTRRQGIELGWDQRFGEN----
A8AGL3_CITK8          -GDG-LLTAALFQTDTDDEIVVATS--GGGRTTYKNAGKTRRQGAELSWDQRFAGN----
A9MQZ4_SALAR          -GNG-LLTAALFQTDTDDEIVVASS--MGGRTTYKNAGKTRRQGAELALDQRLAGG----
A0A2X4WLW1_SALER      -GNG-LLTAALFQTDTDDEIVVASS--MGGRTTYKNAGKTRRQGAELALDQRLAGG----
Q8ZPD5_SALTY          -GNG-LLTAALFQTDTDDEIVVASS--MGGRTTYKNAGKTRRQGAELALDQRFAGD----
A0A090UZX5_PSEVU      -GNG-LFTAALFQTMTNDEIVTDTS--SGGRTTYKNAGKTRRQGAELSLDQQFAGD----
A0A3R9NNT4_9ENTR      -GNG-LLTAALFRTDTDDEIVTDAS--SGGRTSYKNAGKTRRQGVEVSLDQQFAEN----
V5CWI7_ENTCL          -GNG-LLTAALFRTDTDNEIVADSS--SGGRTSYKNAGKTRRQGVELSVDQQFAGN----
A0A0G3Q8J0_9GAMM      -GYG-LLSAALFHTDTDNEIVTDTN--SGGRTTYKNAGKTRRQGAELALDQQFAGN----
L0M2G6_ENTBF          -GNG-LLSVALFQTNTDNEIVTDAS--SGGRTSYKNAGKTRRQGAELSLDQRFAEN----
A0A2X3EGP8_KLUCR      -GNG-LFTAALFQTDTDNEIVTDSS--SGGRTSYKNAGKTRRQGMELSLDQQFAEN----
A0A2P5GUQ1_9ENTR      -GNG-LITAALFQTDTDDEIVVDAS--SGGRTSYKNAGKTRRQGAELSLDQQFAEN----
A0A0H3GQG7_KLEPH      -GNG-LFTAALFQTNTDNEIVVDSS--SGGRTSYKNAGKTRRQGMELGLDQQFGES----
W1DH48_KLEPN          -GNG-LFTAALFQTNTDNEIVVDSS--SGGRTSYKNAGKTRRQGMELGLDQQFGES----
A6T9R9_KLEP7          -GNG-LFTAALFQTNTDNEIVVDSS--SGGRTSYKNAGKTRRQGMELGLDQQFGES----
W1H5G2_KLEPN          -GNG-LFTAALFQTNTDNEIVVDSS--SGGRTSYKNAGKTRRQGMELGLDQQFGES----
A0A2X2EHB5_RAOPL      -GNG-LFTAALFQTNTDNEIVVDAS--SGGRTSYKNAGKTRRQGMELGLDQQFGES----
A0A0H3G166_KLEAK      -GNG-LFTAALFQTDTDNEIVVDSS--SGGRTSYKNAGKTRRQGVELGLDQQFGDS----
A0A085AK19_9ENTR      -GNG-LLTAALFQTDTDNEIVVNDN--DNGRASYKNAGKTRRQGAELSLDQQFAEN----
E3G830_ENTLS          -GNG-LLSAALFQTDTDNEIVVASS--SGGRTSYKNAGKTRRQGAELSLDQQFAEN----
A0A0J5LP01_PLUGE      -GNG-MFSAALFKTDTDNEIVVDQT--KDSRSSYKNAGKTRRRGMELALDQQFGDS----
A0A2P8VLK3_9ENTR      -GNG-LFTAALFQTDTDNEIVADSS--SGGRTSYKNAGKTRRQGVELGLDQQFADA----
A0A0J8VQQ2_9ENTR      -GNG-LLTAALFQTDTDNEIVTDTS--SGGRTTYKNAGKTRRQGVELGLDQQFGDA----
H5V7A7_ATLHE          -GNG-LFSAALFQTDTDNEIVVDAS--SGGRTTYKNAGKTRRQGLELSLDQQFAWD----
S3ISV7_9ENTR          -GNG-LFTAALFQTDTDNEIVVDQS--SGGRTTYKNAGETRRRGLELSLDQQFGYD----
A0A0A2VJ30_BEABA      -GNG-LFTAALFQTDTDNEIVVDQS--SGGRTTYKNAGETRRRGLELSLDQQFAAD----
A0A495AHN8_9ENTR      -GNG-LFTATVFQTDTDDEIVTDQS--SGGRTTYKNAGETRRRGVELSLDQQFAWD----
A0A085GER1_9ENTR      -GNG-LFSAALFQTDTDDEIVADQS--SGGRTTYKNAGKTRRQGLELSADSQFAND----
A0A3N1J2H5_9ENTR      -GNG-LLTAALFQTDTENEIVADSS--SGGRTTYKNAGKTRRQGAELSLDQQFAEN----
A0A071M309_9ENTR      -GYG-LLSAAIFQTDTDNEIVVDSS--SGGRTTYKNAGETRRRGVELGLDEQFADN----
D4GEA9_PANAM          -GNG-LLSAAVFQTDTQDEIVVDSN--SGGRTTYKNAGETRRRGLELAFDQQVNYD----
A0A1T4KVZ7_ENTAG      -GNG-LVSAALFQTDTRDEIVADAS--SGGRTTYKNAGQTRRRGLELSLDQQFAWN----
A0A2P5INZ9_9GAMM      -GNG-LITAALFQTDTQNEIVTDTS--LGGRTTYKNAGQTRRRGLELGVDQQFAAD----
A0A0U5L2I1_9GAMM      -GNG-LFSAALFQTETKNEIVVDQS--SGGRSSYKNAGETRRRGIELALDQQFAYD----
A0A085JEY3_9GAMM      -GYG-LLNAAVFQTDTRNEIVSADN--NEGRATYKNAGQTRRRGLELGFEQQFAGD----
A0A095T8R6_9GAMM      -GYG-LLTAAVFQTDTKNEIVSAGT--TDGRATYTNAGKTRRRGLELGFEQQFAEN----
A0A1I4VBV2_9ENTR      -GFG-LLSLALFETNSQNEIVSAGS--LNGRTSYKNAGQTRRRGLEAGFDQQFAYD----
A0A2G8EM73_9GAMM      -GFG-LLSMALFATDSQNEIVADSS--SDGRTSYKNAGKTQRRGLELGFDQQFAYD----
L0M9M2_ENTBF          -GTG-LASLSVFNTDTKDEIVVAAS--DNGRTSYQNAGKTRRRGVELAWDQQFATA----
A0A4P8YJU9_9ENTR      -GNG-LISAALFETNTSDEIVVASS--NNGRTSYQNAGKTRRRGVELAWDQQFMDS----
A0A2I0G1J5_9GAMM      -GNG-LVTAALFQTDTQDEIVSYQN--DEGRSLYQNAGKTRRRGVELSLDQQIAYD----
A0A2N5EP52_9GAMM      -GNG-LFTTALFETNTSNEIVVAES--SNGRTSYTNAGKTRRRGVELALDQQFGEA----
W0HYU3_9GAMM          -GSG-LASVALFQTDTDNEIVVADS--SNGRTSYTNAGKTRRRGLELSLDQQFAED----
D4E804_SEROD          -GNG-LLSAALFQTDTKNEIVVAES--RNGRSSYKNAGQTRRRGLELALDQQFGEA----
A0A2X5BTZ1_SERRU      -GNG-LLTAALFQTDTRNEIVTANS--SNGRSSYKNAGQTRRRGLELALDQQFGEA----
A0A240C4B4_SERFI      -GNG-LLTAAVFQTDTQNEIVVDES--SNGRTSYKNAGQTRRRGLELALDQEYAYD----
A0A250B6D5_9ENTR      -GNG-LFTAAMFQTNTKNEIVVDES--SNGRSSYKNAGQTRRRGLELALDQQFAYD----
A0A0F7HDW7_SERFO      -GNG-LFSAALFQTDTKNEIVVDES--SNGRTSYKNAGQTRRRGVELALDQQFSYD----
D8MPI3_ERWBE          -GYG-LLTAAVFQTNTDNELVVEDS--SNGRSVYKNAGKTRRQGVEMSFDQQFAEN----
A0A3R9FPK1_9GAMM      -GYG-LFTAALFQTNTDNELVVAQS--SNGRAVYKNAGKTRRRGLELALDQQFAEN----
A0A014LVL6_9GAMM      -GYG-LFTAALFQTSTDNELVVAES--SNGRSVYKNAGKTRRRGLELSLDQQFAEN----
A0A0J8YI36_9GAMM      -GYG-LLTAAVFQTNTDNELVVDSS--SGGRAVYKNAGETRRRGVELGFDQQFAMD----
A0A2S9IIG0_9GAMM      -GYG-LLTTAIFQTNTDNELVVDKS--QYGRAVYKNAGETRRRGLELGFDQQFAQD----
A0A0Q4MYX6_9GAMM      -GYG-LLTAAIFQTSTDNELVVESS--SNGRAVYKNAGETRRRGLELGFDQQFAQD----
B2VBJ4_ERWT9          -GYG-LLTAAVFQTDTDNELVVDQS--QFGRSVYKNAGETRRRGLELGFDQQFATD----
A0A0L7T7S4_9GAMM      -GNG-LVTAALFQTNTDNELVVAES--AGGRTSYTNAGKTRRRGVELALDQQFAQD----
A0A4R1N717_9GAMM      -GNG-LVTAALFQTNTDNELVVAQS--LGGRTSYTNAGKTRRRGVELSLDQQFTLN----
A0A0Q4M9F3_9GAMM      -GYG-LLTAAIFQTDTDNDLAVATS--GSGRSSYANVGKTRRRGLELSFDQQFASD----
H2J1M3_RAHAC          -GNG-LVTAAVFQTDTDDELIVAQS--TGGRSSYTNAGKTRRRGLELSLDQQIEEN----
A0A4R3YW44_9ENTR      -GTG-LVTAALFETETDNELVVANS--VGGRSSYTNAGKTRRRGMELSLDQPLDEN----
A0A3N9TG09_9VIBR      -GQD-LLSLALFQINTKDEIVVDQS--SNGRTTYKNAGKTRRQGIEASYQHEFAPD----
F0KN91_ACICP          -QLG-DFTLAVFQTKTKDDIVSAGN--SNGRSTFRNADKTLREGVEFAWNKKLWRD----
A0A0D5YFB1_ACIBA      -LLG-DFTLAVFQTKTKNDIVSAGN--LGGRSTFRNADKTLREGVEFAWNKKLWRD----
N9AIG7_9GAMM          -RLG-DFTLAAFQTKTKDDIVSAGS--INGRATFRNADKTLREGIELTWNKALWRD----
A0A380UGG0_ACIJU      -TLG-DFNLATFYIETKDDIVAAES--LGGRATFRNADKTLRKGIEFAWNKKLWKD----
A0A385C2T7_9GAMM      -PLG-DFTLAVFDIQTKNDIVAAES--IEGRATYRNADKTERKGAELTWNKKLWRD----
A0A2U3MXX0_9GAMM      -ILG-DFTLAVFDVKTKDDIVSAGS--DGGRATFRNADKTERKGVEFTWNKNLWRD----
V2UV07_9GAMM          -PWG-YFTLAAFQSKTKNDIVSYAT--VNGRATYQNVDKTQRQGVEFSWNKNLWKD----
A0A2V1HFX4_9GAMM      -PWG-YFTLAAFQSKTKNDIVSYAT--VNGRATYQNVDKTQRQGVEFSWNKNLWKD----
V2UQQ6_9GAMM          -QFG-IFALTGFLSQTKNDIVSAGT--SNGRATFRNADKTLRQGIEASWSKKLWRD----
A0A1Y3CEJ3_9GAMM      -QLG-DFTAAVFQSKTQNDIVSAGT--LDGRATFRNADKTLRQGVELSWNKNIWRD----
N8NZW8_9GAMM          -SFG-NFTAAIFHSETQDDIVSAGT--LDGRSTFQNADKTLRQGVELSWNKNLWRD----
A0A0M4GVP7_9GAMM      -SWG-NFTTAVFQSKTQNDIVSAGT--ENGRATFKNADKTLREGLELSWNKALWRD----
A0A3B7PUD9_9GAMM      -AWG-NFTAALFQSKTQNDIVSAGN--IDGRSTFRNADKTLRQGLELSWNKTLWRE----
A0A0E2GK04_ACIRA      -NWG-DFSTAIFHTQTRNDIVSAES--NNGRNTFQNAKRTQREGIELYWNKNLWRE----
A0A369PLG9_9GAMM      -RFG-DFTAAVFHTTTQDDIVSAGN--DNGRSTFRNADQTLREGIELSWNKSLWRD----
A0A145X2Y7_9GAMM      -SLG-QFTVAAFYTTTDNDIVSAGS--DEGRSTFRNADQTLRQGLELSWNKNLWRD----
A0A0N9VRY0_9GAMM      -DLG-LFTLALFSTQTKNDIVSAGN--NEGRATFRNADKTLRQGFEFSWNKNIWQD----
A0A1Z9YU89_9GAMM      -DWG-LWTAAVFHTKTQNDIVSYKS--VEGRATYQNADETLRKGVELSWQNKFWKE----
A0A1E7RFQ6_9GAMM      -QYG-LFTLAAFRTETKNDIVSAGS--YGGRATFRNADQTLRQGAEVSWQNKFWKD----
A0A1B2M179_9GAMM      -PYG-LFTAAVFQTNTKNDIVPDDA--NAGRSTFRNADKTLRQGVELTWQKDVWQD----
A0A3B7M4C8_9GAMM      -VYG-DITAAVFSTETKDDIVSADA--NNGRNTFKNADKTKRQGFEFSWNKNLWHS----
A0A1G6LB21_9GAMM      -YLG-LITGALFYTETQDDIVSADA--VNGRSTYRNADQTLRQGVELAWQKELWKD----
X2HCA5_9NEIS          -PWG-QLTATIFHTETHNDIVSAVS--SGGRSTFRNADRTKRYGSELSWQKKLWQD----
A0A2Z3HX37_9GAMM      -PNG-LITADVFQINTKDEIVSAGS--MGGRTTYQNGGKTKKTGFELGWQNTFAKH----
A0A4V6NPZ9_9NEIS      -WLGGLASVAAFRINTDNEIVVKSS--SNGRTVYQNAGKTRRHGIELAWSGEIAPD----
A0A261TCQ1_9BORD      -GQG-LLTAAVFHSTTDDEIVSAGS--QNGRTSYRNAGRTRRDGVELAWSGPIVSN----
A0A0H4VVP6_9BORD      -AGG-LATAAVFHTSTDNEIVSAGS--IDGRSSYRNGGRTRRDGAELAWDGEFGSH----
D4XI85_9BURK          -AGG-LATAAVFHTGTDDEIVSAGS--TGGRTSYQNAGRTRRDGLELGWSGEHAPH----
A0A0S1Y9D8_9BORD      -GTG-LLTVAAFHIDTQDEIVSAGT--SNGRTSYRNAGRTERNGFEAGWRGTLVSN----
A0A261U1C3_9BORD      -GNG-ILSLAAFHIDTRDEIVSAGS--LNGRTSYRNAGRTRRDGAELGWSGTVASN----
A9IF94_BORPD          -GNG-LFSVAVFHTDTRNEIVAAGS--SNGRTSYRNGGRTRRNGIEVGWSGRLQEN----
A0A157SHK2_9BORD      -PAG-LLTAALFQTNTDDEIVPASN--TGGRSTFRNAGRTRRNGAELEWRHDFARH----
A0A3A3GCR1_9BURK      -GSG-MLTAALFQTRTEDEIVSAIT--TFGRATFQNAGRTRRNGLELGWDGALARN----
A0A410UXB5_9BURK      -GGG-MLTAAVFRIRTEDEIVSAGS--LGGRATFQNAGRTRRNGMELGWDGKFAHN----
F4GNG9_PUSST          -GNG-LLTAALFQTRTEDEIVSAGS--DGGRTTYRNAGSTLRNGFELGWSGDIVRH----
A0A1M5WFE4_9BURK      -AGG-LLTAALFQTRTQDEIVSADS--RDGRASFQNAGRTRRSGFELGWSGKLAGH----
A0A2N4UGS7_9BURK      -KAG-LITAALFQTRTEDEIVTAES--IGGRTVYQNAGGTRRNGFELGWTGKFLHN----
A0A368WU09_9BURK      -TESSLLTAAVFQTRTRDEIVSAGS--VNGRTSYQNAGRTKRTGFELAYMNEWGRH----
V2G2U9_9BURK          -AGG-VLTAALFQTRTDQEIVTATS--SGGRASYRNAGRTLRQGVELGWSGVLHRH----
W0PBC2_9BURK          -VLNGQLTAAVFRTYTKDEIVSAGA--SGGRTTYQNAGRTLRDGVELAWDARFYRH----
A0A4R3V1Y1_9BURK      -LGG-LLTAALFRIDTNDEIVSAGS--RGGRATFRNAGDTRRHGIELSWSGRVAGD----
A0A171KR87_9BURK      -LGG-LLTAALFRIDTQDEIVSAGS--SGGRATFRNAGKTRRNGAELSWQAFLVQD----
A0A3N1XDZ5_9BURK      -GNG-LATLALFQTDTRDEIVSAGS--DNGRTSYENAGKTRRQGLELGWSGQWVGA----
A0A3M6QPK2_9BURK      -ASGGLATAALFRTDTEDEIVSAGS--RNGRSSFRNAGKTRRSGLELAWSQPLATH----
A0A0U1Q3B1_9BURK      -PFDGLATVALFRTDTDDEIVNAGS--SNGRSSFHNAGKTRRDGLELAYSTRFLGE----
A0A0H2M5I3_VARPD      -GAG-LLTAALFQTRTRDEIVTDTN--SGGRATFQNAGRTRRNGFELAWQHETANH----
A0A1I5S4R6_9BURK      -GGG-LLTAALFRTRTRDEIVTDTN--LGGRATFQNAGRTRRNGFELAWQHETENH----
A0A126ZJ57_9BURK      -AGG-LLTAALFRTATRDEIVTNTN--IGGRATFQNAGRTRRDGFEAAWLHETANH----
A0A2P8KRE4_9BURK      -AGG-LLTAALFQTRTRDEIVTNTN--VGGRSTFQNAGRTKRDGFELAWQHETADH----
A0A109D1U4_9BURK      -AGG-LLTAALFQTRTRDEIVTSTN--VGGRATFQNAGRTKRDGFELSWQHETLNH----
A0A244EFB9_9BURK      -GGG-LLTAALFQTRTRDEIVTNTN--VGGRATFQNAGRTKRDGFELAWQHETADH----
A0A1G6RCE9_9BURK      -GGG-LLTAALFQTRTRDEIVTNTN--FGGRATFQNAGRTQRDGFELSWQHETANH----
A0A1H4FD15_9BURK      -AGG-LLTAAVFETRTDDEIVTATN--VGGRATYQNAGRTRREGFELAWQHETENH----
A0A147GS36_9BURK      -AGG-LLTAALFQTRTKDEIVTDTN--VGGRSTFRNAGRTQRQGVELGWQHETENH----
A0A1I4NTN6_9BURK      -AGG-LLTAAVFQTRTSDEIVTNSN--VGGRSTFRNAPSTQRDGFELAWQQETAGN----
A0A2A7UZW1_COMTR      -DVRGSWSAAIFRSNTSDEIVSDLS--AGGRTTYRNAGDTRRQGVELQGDLRLTPQ----
A0A0W7YXY2_9BURK      -SVKGQWSAAVFHSQTSDEIVSAGG--TGGRTTYRNAGKTRRQGVELQADMHLTPK----
A0A014MHS3_9BURK      -RVQGLWSAAVFHSRTDDEIVSAGG--TGGRTTFRNAGTTRRYGAELQADVRLARQ----
A0A363RRR7_9BURK      DALRGLWSAALFQSHSSDEIVTDQS--AGGRTTYRNAGKTRRQGLELSAQLDLMRD----
A0A1I7FES2_9BURK      ELLRGQWSAALFHTDTDNEIVAADN--TGGRATYRNAGRTRRQGLELGANLQLARQ----
A0A2S0MBY6_9BURK      DAVRGEWTAAVFQTRTRNEIVVADN--TGGRSSFQNAGRTRRQGLELSNTTWIDRQ----
D0J7S7_COMT2          AGLRGDWSAALFQTSTDDEIVVASN--DNGRTSYQNAGKTRRRGMELSTSTWLMPQ----
A0A1W6LA37_9BURK      ---WGDLNAAVFQTRTDDEIATRSN--VGGRSTFQNVGRTRRTGVELGWSGEWQRH----
A0A0Q6W3F1_9BURK      ---WGALTAAVFQTRTANEIVTLGN--TGGRATFQNAGATRRTGVEVGWSNQWQRH----
A0A0Q7AJE6_9BURK      ---WGEATLAAFRTDTAHEIVTQTN--LGGRTTYQNAGATRRTGVEASWTATWFEN----
A0A1P8K341_9BURK      ---LGELTAAVFATGTDDEIVTQTN--VGGRSTFQNAGATRRNGLELGWSNDYFDN----
A0A0Q7T5N8_9BURK      ---GAELTLALFETRTDNEIVTQTN--AGGRATFQNAGATRRRGLEASGSWQLAPT----
A0A4R3UJN9_PELSC      ---GAELTLALFETGTEHEIVTQTN--LAGRATYQNAGATRRRGLEASGAFQLGAT----
A0A254N915_9BURK      ---SGEATLAVFDTRTAREIVTQTN--LGGRATFQNAGATQRRGLEASARWPLAPT----
A0A3N7CF62_9BURK      ---WGQGSLALFQTHTAQEIVTQSN--VGGRASYQNAGRSRRLGLELAWSKTLPRD----
A0A0S9NFX1_9BURK      ---WGEWTAAVFRTGTEDEIVTSTI--NG-RSTASNAGRTRRNGLELSWEQRHLQH----
A0A0Q4Y1L3_9BURK      ---FGEWTAAVFRTNTEDEITTLTN--SGGRTTFQNAGRTRRNGLELAWSQDFYKH----
A0A0Q6LB83_9BURK      ---LGELNAAVFQTRTSDEIVTLTN--TGGRSTFQNAGSTRRNGLELGWTAALPEP----
A0A140HL98_9BURK      -ALRSEWTAAVFQTNTQDEIVTQTN--VGGRSTFQNAGATRRRGVELSWLKELPLQ----
A0A1S8CVI7_9GAMM      LTNDLRLNAALFRADVNDEIAVLSN--SAGRSVYHNVGKTRRQGAELAIESQPFDN----
A0A4Q5VJ30_9GAMM      LADNLRLNAALFRADVDDEIAVLSN--SAGRSVYHNVGKTRRQGAELAIESQPFDN----
A0A3R8S8N4_9BURK      PLPRATLDVAVFSIHTDDEIAVDSN--QGGRSTFKNVGRTQREGVEASSRWTLNRA----
A0A1B3PN99_9BURK      -HGGGQWSATLFETRTRDEIVVLSN--TGGRSTFQNAGRTRRQGLELAGVWQWGP-----
A0A1Y2QXX8_9BURK      -QGWGTWSATLFETRTRDEIVVLSN--SGGRSTFQNAGRTRRHGLELSGVLEWGP-----
A0A1C9VIT9_9BURK      -HGAGLWNATLFDIRTRDEIVVQNN--TGGRSTFQNAGRTERQGLELAGEWAFGE-----
A0A0T2Z1W2_9BURK      -NAAGLWNATLFDIRTRDEIVSAGT--IDGRATFANGGSTKRQGLELSAEYGMGS-----
A0A0N7J941_9BURK      -AELLRWSATAFDIRTDDEIVVQNN--TGGRTTFQNAGRTLRQGLELAGEWRSGP-----
A0A0Q4GWK8_9BURK      -HGVGAWTAAIFDTRTRDEIVVATN--TGGRSIFQNAGATQRRGLELSGDAQLGR-----
A0A369AP48_9BURK      -HGSLGWTATAFDIRTDDEIAVLTN--TGGRSTYQNVGRSLRRGVELSGETQWAR-----
A9BZT3_DELAS          -HGNAGWNLTLFETHTQRELTVLSN--TGGRATYQNAGRTLRRGLEFSGNAQWGP-----
A0A1A9HU13_9BURK      -AGAVELDATAFHVATRDEIGVLSN--SGGRSSYQNVGRTRRSGVELSGAWDLAPR----
A0A1I6JQA5_9BURK      -AGTVSLDAAVFHVATRDEIGVLSN--SGGRSSFQNVGRTRRSGVELAGSWDATPR----
A0A3S2U0P2_9BURK      -APGVALDAALFEARTDDELGVATN--AGGRSSFQNVGRTLRRGVELGLGLQPTPA----
A2SEP8_METPP          DARGLAADFAVFEARTDDEIGVATN--AGGRSTFQNVGSTTRRGVELGAGWSITPN----
A0A4Q7W0G4_9BURK      ESLGLSLDAALFEARTDDEIGVATN--AGGRSSFRNVGRTTRRGVEIGGAWAITRE----
A0A0G3BF75_9BURK      PTPQLAVDVALFRATTDDEIAVRSN--TGGRSVFGNVGRTRRQGAELGLQWRWSAA----
A0A1W6SPZ7_9PROT      --GNTRVNLALFQAFVSGEILPATN--SGGRATFQNAADTTRRGVELSLDSRFGR-----
A0A1G5DBV6_9PROT      --NNTRVNLALFESRVTGEIVPATS--SGGRTTFQNASDTRRRGVELSVYSRFRS-----
A0A1H7IRG4_9PROT      --DTTRINLAIFETHVTGEILPATN--SGGRATFQNAADTRRRGVELSADSRFGP-----
A0A1I4YGQ6_9PROT      --DNTRVNLALFETHVTGEILPATN--SGGRATFQNAADTRRRGVELSADHRFNA-----
A0A1M7A2V8_9PROT      --SNTRVNLALFETLVSGEILPATN--SGGRTTFQNAADTRRRGVEFSADSRFGA-----
Q2Y942_NITMU          --DNTRLNLALFESVVTDEILPATN--IGGRATFQNATDTRRRGIELAAVHRFGA-----
A0A1I3AWY9_9PROT      --NSTRVNLALFETRVSGEIVPATS--SGGRATFQNASDTRRRGVEFSVDAYFAR-----
A0A1K1MTB4_9PROT      --NATRVNLAFFQASVRGEILPATS--SGGRTTFQNAADTLRRGVEFSLDSRIGR-----
A0A2R5FGK3_9PROT      --DSARLNVAWFKIDTDDEIVIATN--QSGRAAYQNAGSSERHGLEASLDAALAH-----
A0A1A9NLC3_9PROT      --DMTRVNLALFKVDTEKEIVVDTS--VGGQTAYKNAGDTERKGLELSIDSILPN-----
C6XA35_METGS          --DNTRANLSLFKIMTDDEIVLANT--VNGISVYTNANKTSRNGAELSVESKLPH-----
A0A4R3N5M9_9GAMM      --PDARLNLALFQIDTQDELTVATN--RGGRATYQNAPASRRRGAELSLDSQLGH-----
G2DX18_9GAMM          --DRTRLNLALFQIDTDNEITVATN--RGGRSTYQNVPGSRRRGAELMLASEFDH-----
F9U8R9_9GAMM          --SDARLNLALFQIDTDDELTVATN--GGGRATYRNAPASRRRGVELLLESPLGR-----
A0A1S8DJE3_9PSED      --AQTQVDVALFYTRVDDEIVTGEPQLNTDRSTYANAGKSTRQGIELSIQQQLSN-----
A0A1H1SUW1_9PSED      --GDTRVDAALFYTRVNDEIVTGVEQATTDRSTYANAGKSTRRGLELALEQRLPW-----
A0A2A4AVB8_9PSED      --DQTRIDLALFESRVKDEIVAGEEQQLTGRGTFANAGRSTRRGIELAVEQGFDH-----
A0A1H1YCW3_9PSED      --ERTSVSAAIFHTSVDDEIVTGPDQLVTERSTYANAAESTRKGFELALEQRFDH-----
A0A1H2HZE2_9PSED      --ARTEVTAALFDTRVSDEIVTGPNQAVTGRNTFINAAESTRRGLELSLNQQLDH-----
A0A1H9W884_9PSED      --ENTRLDLALFHSRVKDEIVTGTNQLGTGRSTYTNAGRSTRRGMELSIEQQFAA-----
A0A1V0B1W5_9PSED      --ASGYLDLALFESRVRDEIVPGENQVGTERSTFTNAGRSTRRGLELALEQQFEH-----
A0A1I4PI44_9PSED      --QHGQLDLALFESRVRDEIIPGEPQAGTDRSTFTNAARSQRRGIELQLQQQLDH-----
A0A4V3D5B0_9GAMM      --DSTRIDVALFHTRVKDEIVTFAN--VNGRATYANAARSTRKGLEFSIEQKLAY-----
Q47H81_DECAR          --NASRLDVALFEIKTQDELVVSSS--SGGRTAYQNAGKTERRGLELALDSRWAE-----
A0A3B7A9J1_9RHOO      --SDSRVDVAVFQIETADELVVDSS--VGGRTIYRNAGQTMRRGIEAAVDSRWAG-----
A0A133XLV9_9RHOO      --NDSRLDLALFQVRTTDELVVAAS--SGGRTSYQNAGQTMRRGLELALDSRWAG-----
A0A1R1I5A4_9RHOO      --NNSRLDIALFEVRTRDELVVAAS--AGGRTSYINAGRTLRRGIEAALDVRWSG-----
A0A1E7X7J1_9BURK      --ERTRLNAAIFQVRTSDEVVVDSS--GGGRTSYRNASKTLRRGLEVSLESSWRY-----
A0A1H8RG54_9BURK      --ERTSINASVFQVRTTDEVVVDSS--GGGRTSYRNASKTLRQGLEVSLDSAWRH-----
L9PLH7_9BURK          --ERTRVNAAIFQVRTSDELVVDSS--NGGRTSYRNAGSTLRQGLELSLDSSWNP-----
A0A1I4UM90_9GAMM      --QGTRMNAALFQVRTSDELVVDSS--NGGRTSYRNASSTLRQGAELSLDSSWKH-----
A0A1H8EYS0_9BURK      --G-TRINAALFQAKTDDELVVDSS--SGGRTSYRNGGETSRRGAELSLDSSWRD-----
A0A1I7M6W4_9BURK      --SRTRIDAALFQVKTSDELVVDAA--SGGRTSYRNASKTLRRGAEVSVESAWDH-----
A0A0Q6VY91_9BURK      --GATRIDAALFQVRTDDELVVDAS--SGGRTSYRNASKTLRRGAEVSADTNFGH-----
A0A0M2WQT2_9BURK      --NNTHVNAAVFQIKTNDELVVDSS--SGGRTSYRNAGKTLRQGMEVSLDSNLPY-----
W0UZX2_9BURK          --QQTKINAAIFQVRTSNELVVDSS--TGGRTSYRNASSTLRQGVELSLDSNLPS-----
A0A2G8SW13_9BURK      --AGTRINAALFQVKTTDELVVDRS--SGGRTSYKNASRTLRQGAELSLDSSLGG-----
A0A2G8T7Z0_9BURK      --SSTRINAALFQARTTDELVVDSS--AGGRTSYKNASKTLRQGAELSLDTSFGA-----
A0A0S4P7E0_9BURK      --SNTRINAALFHVKTSDELVVDIS--GGGRTSYRNASETLRKGAEVSLDSNLGA-----
A0A1M5VDX9_9BURK      --AHTRVNAALFQVKTDDELVVDVA--TGGRTSYRNAGKTLRQGGELSVDSQLGA-----
A0A418XFD8_9BURK      --AHTRINAALFDVRTDDELVVDTS--AGGRTSYRNASKTQRRGAEISLDTSFGI-----
A0A2U2I768_9BURK      --AGTRINAALFQVRTSDELVVAAS--GGGRTSYRNASKTLRQGLELSLDANWAG-----
A0A086WGY1_9BURK      --PGVRVNAAVFQVRTEGELVVDSS--SGGRTSYRNASATLRQGGELSLDAGLGG-----
A0A1S9A6W4_9BURK      --EKVRVNAALFQVRTSDELVVDAS--SGGRTSYRNASATLRRGAEVSLDADLGA-----
A0A0Q5HE07_9BURK      --NNMRVNAALFQVKTQDELVVDVS--SGGRTSYRNASATLRQGGELSLDADLGA-----
A0A098U5Z0_9BURK      --QDVRVNAAVFQVRTHDELVVDSS--SGGRTSYRNASATLRQGLELSLDADLRA-----
A0A0J1D7H4_9BURK      --DGVRINAAVFQVKTSDELVVDSA--SGGRTSYRNASATLRQGGELSLDAAWRR-----
A0A411X720_9BURK      --ENTRVDAALFEVRTRDEVVVDAS--SGGRTSYRNASKTLRQGIEVSVDSSWTG-----
A0A2R4C6S8_9BURK      --ESTRADVALFQVRTRDELVVDAS--SGGRTSYRNAGRTLRQGVEVSLDTAWAN-----
A0A0K1K069_9BURK      --KEARIDAALFQVRADDELAVNAA--NGGRTSYRNASQTLRRGAEISLSAAWTH-----
A0A0Q8R0R7_9BURK      --PGARIDAALFEIRTSDELIVDSS--VGGRTSYRNAARTVRKGVEMSFDTAWGA-----
N6X6R5_9RHOO          --DSTRVNAAVFRIETEDEIVVAGS--SGGRTTFKNAGKTLRQGLEMALESELAH-----
C4KAP2_THASP          --DNARINAALFRIETDDEIVVLAS--EDGRTSYQNAGRTLRQGLELAAQAELTR-----
N6XLG4_9RHOO          --DATRMNLALFQIGTDDEIVVAES--SGGRTSYTNAGRTKRKGVELSMESELQP-----
A0A2U8GP29_9RHOO      --ETGRINAALFQIRTEDEIVVAGS--SGGRTDYTNAGQTLRQGLELAAESSLTR-----
A1K9Y4_AZOSB          --EHTRLNAAVFQIRTEDEIVVASS--VGGRTSYTNAGTTLRRGLELAAETNFTH-----
A0A4R6DSJ4_9RHOO      --ESTRLNAAVFQIETRDEIVVAGS--NGGRTFYTNAGRTLRQGLELAAEADLGH-----
N6XZE9_9RHOO          --ERTRLNLAAFQIDTKNEIVGDGA--IGGRNFYKNAGKTLRQGLELAVETELAH-----
S9ZHQ0_9RHOO          --ENTRMNLAAFQINTDNEIVVAGA--GGGRSYYTNAGKTLRQGLELALETELTR-----
A0A323V0R6_9RHOO      --ESTRVNLAVFQINSKDEIVVDGS--SGGRTYYKNAGKTLRQGIELAAETELTR-----
A0A290ZTV7_9RHOO      --EATRVNAALFQIRTDDEIVVAGS--EGGRTYYANAGKTLRQGLEIAAESDLTR-----
A0A0K1J2B7_9RHOO      --ENTRVNVAVFEIRTKDELVVDSA--LGGRTVFKNAGSTLRQGIELAADTEFSR-----
H0Q397_9RHOO          --DNTRVNAAVFQIRTEDELVVDSS--LGGRTVFKNAASTLRQGFELAADTEFSP-----
Q5NZA7_AROAE          --DNTRLNAAIFQVRTDNELVVESS--SGGRTVFKNAGTTLRRGVELALDSEFSP-----
A0A2T4IH53_9RHOO      --ASTRLNAALFRITTADELVVLAA--VGGRTVFHNAARTLRQGVELALDTEFNP-----
A0A2K9LB04_9RHOO      --AGTTLNAAIFQIRSTDELVVLAS--GGGRTVFQNAARTRRDGIEVAIDSEFSS-----
A4XVG0_PSEMY          --EATSLQLALFQIDTDDELVVASA--SGGRTRFQNAAQTRRRGVELAMESQLSE-----
A0A1H2FE51_9PSED      --RNTNLQLALFQIDTQDELVVLAS--VGGRTSYQNATETERQGIELSLDSRLTD-----
S6AYR3_PSERE          --DGGRLNAALFRILTEDELVVAAS--VGGRTQYQNAAETRRRGLELGLEQPLDE-----
A0A4Q9R5Y6_9PSED      --EGTRVNAAVFQINTDDEIVVLEN--IGGRTSYQNAGKTLRRGFELGVESQFSE-----
F6A897_PSEF1          --ETTRINAAIFQINTDDEIVVAGS--NGGRTSYQNAGKTLRRGFELGVESQFTE-----
A0A2T5HHJ3_9PSED      --NSTRVNAAVFQINTDDEIVVFAN--SNGRTSYQNAGRTQRRGFELGVESQLSE-----
A0A0J6GFN2_PSETA      ---NTRINAAIFQITTEDELVVLSN--TGGRTTYQNAGRTLRRGFELGVESQLSE-----
A0A1T1ICR8_9PSED      --QDTRINAALFQITTDDELVVQQS--SGGRTTYQNAGRTLRRGFELGIESQLSE-----
I4N656_9PSED          --ADTRINAALFQITTDDELVVAQS--TDGRTSYQNAGRTLRRGLELSLDSQLTP-----
A0A385Z4L3_9PSED      --DRTRINAALFQISTEDELVVAQS--VGGRTSYQNAGRTLRRGFELALASQISE-----
A0A4V2KCT8_9GAMM      --ERARINAALFQIDSDDEIVIADS--QDGRTRYQNAGRTQRRGLELGLEAQLHS-----
A0A077LH73_9PSED      --GNTRINAAIFEIRTDDEIVVSSA--TDGRTSYQNAGKTLRRGFELGVQSQLSD-----
A0A2X4AFB6_PAULE      --DNVRVNAAIFQIRTEDEIVVAAA--TDGRTSYANAGKTVRQGFELSLQSELNQ-----
A0A089WWL9_9PSED      --ANTRINAALFEIRTDDEVVVYAS--EAGRTSYQNAGKTLRRGLELSVQREFSP-----
A0A383RW06_9PSED      --ERTRINAAVFEIRTEDEVVINGS--KDGRTSYNNAGKTLRRGLELSVQRELNA-----
A0A0X8BYJ1_9PSED      --EATRINAALFEIRTRDEVVVDSA--QDGRTSYQNAGKTLRRGLELSVQSDLTA-----
Q9I1I6_PSEAE          --GNTRVNAAIFQVRTEDEIVVASS--LGGRTSYQNAGKTLRRGFELGLESELSE-----
A0A1H0FRE3_9PSED      --EVARINAALFEIRTDDEIVVAEA--TGGRTSFQNAGKTLRRGFELGVEADLSE-----
A0A139SXG9_9GAMM      ---RTRLNAALFQIKTRDEITVASN--NGGRTSYQNATRTLRRGLELSLNSELTD-----
A0A1C3K4L2_9BURK      --EDTRVDVAVFQIRTKDELVVAEA--QGGRNSYRNAGNTLRRGAELSLDSRLSP-----
A0A0L6T3M2_9BURK      --DGHRVDAALFDITTRDEIVVDTN--AGGRSTFKNAGRTERRGIELAYAGQLTQ-----
A0A0K8NZK5_IDESA      --ATQRVDLALFDIRTRDEIVVDTN--VGGRSTFKNAGRTRRTGLELGWVGQLGA-----
A0A257DDF6_9BURK      --DTQRLDVAVFDIETDDEIVVDSN--TGGRSTFRNAGQTSRRGVELSHLAQLSE-----
A0A1P8FP42_9PROT      --G-QSIDAAAFDIRTRDEIVVDTN--IGGRSTFRNAGSTTRRGAEASAWGPIAA-----
A0A1V4CI52_9BURK      --EGQRLDAALFHIGTTDEIVVASS--SGGRTVYTNAGKTSRSGIELAHSAQWSP-----
A0A1V3RSP5_9BURK      --EGQRLDAALFHIGTTDEIVVASS--SGGRTVYTNAGKTSRSGIELAHSAQWSP-----
A0A4V2JG24_9BURK      --PGQRIDAALFHIDTRREIVVASN--TGGRAIYANAGQTRRVGAELSHTAQWSP-----
A0A2S0MEE8_9BURK      --DTQRLDVALFHIRTQGELVVAAS--SGGRSIYANAGRTTRSGVEVAYTAQFTP-----
A0A069IDM8_9BURK      --G-QRLEAALFDADSHDEIVPMSN--DNGRSVYQNVNGVRRRGVELGWRGVYG------
A0A0C4YTG2_9BURK      --G-QRLEAAVFDAGSHNEIVPLSN--DNGRAVYQNVNGVHRRGLELGWRGTYG------
A0A1D9H742_9BURK      --T-QRLEATVFDADSHNEIVPLSS--DNGRTTYQNVDGVRRRGLELGWSGRFG------
Q0JZD3_CUPNH          --G-QRLEAALFDADSHDEVVPQSN--NAGRTVYQNVSGVHRRGFELGWRGGFLGEVGTP
Q46RM0_CUPPJ          --R-QRLEAALFDADSHDEIVPLSN--NAGRTVYQNVDGVRRRGLELAWRGGFGEQVGAA
A0A1I1SRE0_9BURK      --G-QKVEAALFDADSHDEVVPVSN--NAGRTVYQNVNGVRRRGLELGWRGTFG------
A0A3A3FNJ3_9BURK      --T-QSVDLALFNARSRDEIVPQTT--EGGRSIFQNIDKVERRGVEVSWRNDVG------
A0A0Q8QVE3_9BURK      --A-QSLDLALFNARSRDEIVPQAT--ENGRSIFQNIDKVQRRGIEASWRNDIG------
A0A3A3FKH4_9BURK      --T-QSADLAIFTARSRDEIVPRAT--ENGRSIFQNADRVERRGIEASWRNNLG------
A1VRM6_POLNA          --L-HSFDAALFEARSKDEIVSSQS--SGGRAIFQNADRTTRRGLEASWSANWAG-----
A0A068YS68_9BURK      --P-HSVDAALFEARSKDEIVSSQS--SGGRAIFQNADRTTRRGLEASWSAHWAG-----
F1W3W1_9BURK          --R-HAIDLAVFDARSKDEIVPTQT--SNGRSIFQNVDGVQRRGIESSWQARWDN-----
                                 *      :                .     : * *              

F5Y3F6_RAMTT          --------WSAALVGTWLDASYDSSFITCGRPGCGAPGNPP-------DLLVPAGNRVPG
A0A0Q5ZK33_9BURK      --------GSAALAATWLQARYDSEFTTCGAPPCTAP-----------TVLVADGNRIPG
A0A4Q3LHC8_9BURK      --------WSTYAALTYLDARFRTPFLTCAGAGCASA-----------NTPVSAGNRIPG
A0A1S8FZB0_9BURK      --------WSTYLAATYLNATYGSSFLTCVAAPCTTP-----------NTLIAAGNRIPG
A0A0C5J8D9_9RHOO      --------LSLAVAYTSLDATYRDTLGTS----------------------TLSGHALPG
A0A1W1XZC8_9NEIS      --------LSSTLAYSWLRAEYAQAFASCSGTPCTAT-------------TVPAGKRLPG
A0A1M5N1B9_9GAMM      --------LRLQLAYTWLDATVRQPYATCVG--TPCTAAN---------ATVARGSRIAG
A0A4R7NZ33_9GAMM      --------WTLAAAWTLLDASVRETYLTCLA--APCATPN---------APVERGNDIPG
A0A1H9JUC6_9GAMM      --------LTLNLAYTWLDATVRAPYTTCVA--TPCTAPTPGNPSGTNLAQVASGSRIAG
A0A2T5MEC7_9GAMM      --------WKLQLAYTYVDATVREAYLTCAG--PGCTTPT---------VPVAVGNRLPG
I7ZK18_9GAMM          --------WSWQLAYTYLDAEVRQDYMSCSG--TPCTALN---------TTVEAGNRIPG
A0A1I2HQE2_9GAMM      --------GQLELSHTWLRAVVREGYLTCTS--TPCAMPS---------IEVAAGNRLPG
A0A3N0VKQ9_9GAMM      --------WQLQVAGTWLEARVQDEYRACTG--SPCTTPN---------TTIAAGNRLPG
A0A091AMW3_9GAMM      --------MSLQLAWTGLDATMRQDYFACAG--APCTLPT---------QRIARGTRLAG
A0A4R3YN70_9GAMM      --------LKLVLAYTHLQATFRSPFLTCVS--AGCAAPD---------TPVAAGTRIPG
A0A1K1RTB7_9GAMM      --------VHLVAAYTRLQASFRTPFLTCVS--AGCAAPD---------TPVQAGTRIPG
I4VPH9_9GAMM          --------WKLQLAYTWLDASFRSPFLACAG--R-CAAPN---------TPVDAGARIAG
A0A099CZ84_9GAMM      --------LTFTGAYTYLDATYRSAFLTCVS--AGCAVPD---------TLVAAGARIPG
A0A160DXQ1_9GAMM      --------LSLRLAATWLEATFRTGFLTCTG--VPCTNPT---------TPVAAGTRIPG
A0A4R2IG71_9GAMM      --------WTLQLAWTRLDATFRSAFLTCAG--TPCTTPD---------TPVGAGARIPG
A0A1I4ZY64_9GAMM      --------WRLQLAATWLDARFRSPFLACAG--TPCTTPS---------VPVASGSRLPG
A0A0Q7PDH8_9GAMM      --------WRGEVALTWMEATFRDGFLACAG--TPCAVPD---------VPVAAGTHIPG
A0A345ZNC5_9GAMM      --------WRLDLSGTWLDAEFRSDFPACTG--TGCRAPI---------ATVPAGTPLPG
A0A2M9E3Y4_9GAMM      --------FDLQLAWTWLDATFRSDYLICQG--AGCTVPS---------TVVPAGTRIPG
A0A1B3WBG7_9GAMM      --------WDLSLAATHLDAEFRSGYLICQG--SGCTDPS---------VAVPAGSPIPG
A0A0H1AHA5_9GAMM      --------FDLHVAATWLDATFRDDYRVCTG--AGCTVPA---------TPVAAGARIPG
A0A2A3VKG1_9GAMM      --------FDLSVAATWLDATFRDDYRVCTG--AGCTVPA---------TPVAAGARIPG
A0A290XBJ0_9GAMM      --------FDLSVAATWLDATFRDAYLVCTG--AGCTVPS---------TPVAAGARIPG
A0A1H1GMD2_9GAMM      --------WRLQLAYTWLDATFRSTYLVCTG--AGCTVPS---------TPVAAGSRIPG
A0A4V3UU19_9GAMM      --------WDLRLAATWLDATFRDGFLACTG--AGCTVPA---------TVVPAGTPIPG
A0A0Q8FEB5_9GAMM      --------WQLQLAYTWLDATFRDAFPICTA--SGCTSPV---------VQVAAGTRIPG
A0A4R6YYN2_9GAMM      --------WQLDLAYTRLQATFVDGFAICTS--AGCTTPA---------AVVPAGTRIPG
A0A4R5TSB5_9GAMM      --------WQAQLAYTWIDARFRDGFPLCVG--AGCTEPV---------ERLPPGTAIPG
A0A1T5KN88_9GAMM      --------WQWQLAYTWLQAEFRDGFLTCAR--SGCATPD---------TPVAAGARIPG
A0A286DF09_9GAMM      --------WNLQLAYTWLQASFRDGFLICTG--SGCTVPA---------TPVTAGSRIPG
A0A3R8NPD5_9GAMM      --------WSLQVAATWLDARFSDGF-----------------------GQVAAGAAIPG
E6WP04_PSEUU          --------WSLQLAATWLDARFNDAF-----------------------GTVAAGSAIPG
A0A0E3UN68_9GAMM      --------WSLQLAATWLDAHFRDAFPLCTG--T-CTAPG---------DIVPAGTAIPG
A0A0R0CUL3_9GAMM      --------LELQVAWTWLQAEVRSAYLACAG--SGCAVPD---------TPVAAGSRLPG
B8L6Y3_9GAMM          --------LELQLAWTWLQAQVRSPYVTSN-------------------AVVAAGSRLPG
A0A427C8P8_9GAMM      --------LDLTLAYTYIEATVREPYATCAN--SGCAVPD---------TVVAAGSRLPG
Q8PE83_XANCP          --------QQVQLAYTFVDATVRDGYLTCA--SSGCATPT---------APVASGARLPG
Q5H6Z9_XANOR          --------QQLQLAYTFVDATVRDGYLTCA--SSGCATPT---------VPVANGARLPG
A0A1C3THW8_XANCT      --------AQLQLSYTWLQATVRQGYLTCA--SSGCATPT---------APVAAGSRLPG
A0A0G9I955_9XANT      --------AQLQLSYTWLQATVRQAYLTCA--SSGCATPT---------ARVAAGARLPG
A0A0R0C5K6_9GAMM      --------QHLQLAWTWLQATVREGYLTCTGLPAPCTVPL---------NPVAPGTRLPG
A0A0R0DRJ3_9GAMM      --------GQLQLAWTWLQATVREGYLTCTGLPAPCTEPR---------NPVAAGTALPG
A0A0R0A0P3_9GAMM      --------SQVELAYTWLEATVREGYAVCAN--SGCATPD---------TWVAAGTALPG
A0A1H7WT26_9GAMM      --------WSLDVSYTYLDATFRDSFPICTA--AGCTVAN---------TLVAAGTRIPG
G7UU91_PSEUP          --------WSLEVAYTYLDAVFRDSFPICTG--SGCTDPA---------TLVAAGTRIPG
A0A4Q8LC09_9GAMM      --------WSLDLAYTYLDATFRDSFPICTA--AGCNNPT---------TLVAAGTRIPG
A0A4Q1JV56_9GAMM      --------WTLDAAYTWIDASFRSDFLACSG--TPCSVPS---------TPIRAGTRIPG
A0A1I6MP04_9GAMM      --------WRVLLGATHVQARFLSSFRT--------SSPT---------VTVPAGSRIPG
A0A4R0YLB1_9GAMM      --------WRLQLAATHVRARFLSPFLTCVP--AGCTTPA---------TPVAAGARIPG
A0A369UJH1_9GAMM      --------WRLALGLTHLQASFRSAFRTCVS--SGCTVPD---------TWVHAGARIPG
A0A1H6WZF6_9GAMM      --------WRLRLGMTWLQARFRTGFLACAA--TPCRVPD---------LPVPAGTRVPG
A0A160N3V9_9GAMM      --------WRLSAGYTHLRARFQDGYLACTG--SPCTVPT---------TPVAAGSRIPG
A0A1V3PWI6_9GAMM      --------WQIGAGFTHLQARFRSTFFTCLS--APCTVAQ---------LPVVAGSRIPG
A0A0G9HAG6_9GAMM      --------WHLVAGYTHLQAQFRSSFLTCTA--TPCLAPN---------VPVHAGSRMPG
A0A316I2Y1_9GAMM      --------WRLAAAYTHLDARFGRGFLACTG--TPCATAA---------TPIRAGTRLPG
A0A2Z6E1Y9_9GAMM      --------WQIAVGFTHLQAVFRSGFLTCTT--TPCAAPS---------TPIPSGSRIPG
H8L2W9_FRAAD          --------MRLVAGYTHLQATYES----------QGQGSS---------QAIVPGNRIPG
A0A0A0MB64_9GAMM      --------WHFATAYTYLDAEYADDFALCGA--PPCAVDD---------LIIQGGRNIPG
A0A0A0EUE8_9GAMM      --------WHVAGAYTFLDARYAEDFAVCGT--PSCAQDD---------VVIEDGRHIPG
A0A0D0S4F9_9GAMM      --------WHLSGAYTFLDAEYLTDFAACGT--PPCGDDS---------LIIQAGRRIPG
A0A3M8SXH2_9GAMM      --------WQYAGAYTFLDARYLEDVAICAT--PPCASGD---------RLIEAGRHLPG
A0A087MHC6_9GAMM      --------WSLAASATWLDARYRRDVPSCAA--PPCADGP----------RIEAGKRLPG
A0A091BIH3_9GAMM      --------WRFAASYTFLDARHQRDFATCAT--PPCTGGDT--------LLIRAGARIPG
A0A2S5TFI1_9GAMM      --------WSLQLAADYIDAEFDEDFEYFAG---GATN------------PVSKGNRVPG
YNCD_ECOLI            --------FRVNASWTWLDATYRSNVC---------------------NEQDCNGNRMPG
A0A0H3JEX9_ECO57      --------FRVNASWTWLDATYRSNVC---------------------NEQDCNGNRMPG
A0A0V9J5V7_9ENTR      --------WRVNASWTWLDATYRSNVC---------------------NDQNCNGNRMPG
A8AGL3_CITK8          --------WRVNASWTWLDATYRSNVC---------------------KSGDCNGNRMPG
A9MQZ4_SALAR          --------WRMKASWTWLDATYRSNVC---------------------QGQNCNGNRMPG
A0A2X4WLW1_SALER      --------WRMKASWTWLDATYRSNVC---------------------QGQNCNGNRMPG
Q8ZPD5_SALTY          --------WRVKASWTWLDATYRSNVC---------------------QGQNCDGNRMPG
A0A090UZX5_PSEVU      --------WRVKMAWTYLDATYRTNVC---------------------GDDNCNGNRMPG
A0A3R9NNT4_9ENTR      --------WKLKMAWTYLDATYRTNVC---------------------GDADCNGNRMPG
V5CWI7_ENTCL          --------WRAKAAWTWLDATYRSEVC---------------------GDASCEGNRIPG
A0A0G3Q8J0_9GAMM      --------WRAKLAWTYLDATYRSEVC---------------------GDSQCNGNRIPG
L0M2G6_ENTBF          --------WRAKAAWTYLDATYRTNVC---------------------DDSNCNGNRMPG
A0A2X3EGP8_KLUCR      --------WRAKAAWTWLDATYRSDVC---------------------GDGSCNGNRIPG
A0A2P5GUQ1_9ENTR      --------WRAKASWTWLDATYRTNAC---------------------GANDCNGNRIPG
A0A0H3GQG7_KLEPH      --------WRLKAAWTWLDATYRTNVC---------------------DDASCNGNRIPG
W1DH48_KLEPN          --------WRLKAAWTWLDATYRTNVC---------------------DDASCNGNRIPG
A6T9R9_KLEP7          --------WRLKAAWTWLDATYRTNVC---------------------DDASCNGNRIPG
W1H5G2_KLEPN          --------WRLKAAWTWLDATYRTNVC---------------------DDASCNGNRIPG
A0A2X2EHB5_RAOPL      --------WRLKAAWTWLDATYRTNVC---------------------DDASCNGNRIPG
A0A0H3G166_KLEAK      --------WKLKAAWTWLDATYRTNVC---------------------DSSDCNGNRIPG
A0A085AK19_9ENTR      --------WRMTAAWTWLDATYRTDVC---------------------GDGSCNGNRIPG
E3G830_ENTLS          --------WRLQAAWTWLDATYRSNVC---------------------DDASCNGNRIPG
A0A0J5LP01_PLUGE      --------WKLKAAWTWLDATYRSNVC---------------------ADGNCNGHRIPG
A0A2P8VLK3_9ENTR      --------WRLKMAWTYIDATYRSNVC---------------------GATDCNGNRMPG
A0A0J8VQQ2_9ENTR      --------WKLKAAWTYLNATYRTDVCN--------------------GDVNCNGNRMPG
H5V7A7_ATLHE          --------WKLKMAWTLLDATYRSNAC---------------------GATDCNGNRMPG
S3ISV7_9ENTR          --------WRMKMAWTYLDATYRSNAC---------------------GASDCNGNRMPG
A0A0A2VJ30_BEABA      --------WRLKMAWTYLDATYRTNAC---------------------GTNDCNGNRMPG
A0A495AHN8_9ENTR      --------WRVKMAWTYLDATYRTNVC---------------------GEESCKGNRMPG
A0A085GER1_9ENTR      --------WRVKMAWTYLDATYRSNAC---------------------GVENCEGNRIPG
A0A3N1J2H5_9ENTR      --------WRLKMAWTWLDATYRSNAC---------------------GSSSCEGNRMPG
A0A071M309_9ENTR      --------WKLKLAWTWLDATYQSNVC---------------------SDSNCNGNRIPG
D4GEA9_PANAM          --------WRLKMAYTLLDARYRSNACG---------------------NASCDGNRIPG
A0A1T4KVZ7_ENTAG      --------WRLKMAYTLLDARYRSNACG---------------------SDSCDGNRIPG
A0A2P5INZ9_9GAMM      --------WRAKAAWTLLDARYRSNACG---------------------DTSCDGNRIPG
A0A0U5L2I1_9GAMM      --------WRLRMAWTLLDATYQSNACG---------------------DESCRGNRIPG
A0A085JEY3_9GAMM      --------WQLTTSWTLLDARYRSNACAG-------------------TGSDCTGNRIPG
A0A095T8R6_9GAMM      --------WQLKMAWTLLDARYLSNSCT---------------------KADCTGMRIPG
A0A1I4VBV2_9ENTR      --------WRLGMALTLLDARYRSNVCS---------------------TENCNGNRIPG
A0A2G8EM73_9GAMM      --------WRLKMAWTLLDARYRSNVCG---------------------TADCNGHRIPG
L0M9M2_ENTBF          --------WRAKLAWTWLDATYREDAS----------------------STIQSGNRIPG
A0A4P8YJU9_9ENTR      --------WRTKLAWTLLDATYREDAG----------------------ANIKSGNRMPG
A0A2I0G1J5_9GAMM      --------WRVQGAWTWLEATYRAGEVS-------------------------EGNRLPG
A0A2N5EP52_9GAMM      --------WRLNMAWTLLDATYRDDQCSEGVCSG------------------TAGHRLPG
W0HYU3_9GAMM          --------IQLRLAWTLLDATYRTRACGSSDCSD--------------GDAIAAGNRLPG
D4E804_SEROD          --------WQLKMAWTLLDARYRNSICGDAQCSG--------------DKTIPDGNRMPG
A0A2X5BTZ1_SERRU      --------WRLNMAWTLLDARYRDDICGDAACSA--------------DKFIGRGNRIPG
A0A240C4B4_SERFI      --------WKLQLAWTLLDARYRDDQCGDSQCSA--------------ANGVSAGNRMPG
A0A250B6D5_9ENTR      --------WHLQLAWTLLDARYRDNVCGDSECSA--------------DSSVLRGYRMPG
A0A0F7HDW7_SERFO      --------WRLQMAWTLLDATYRDDVCGDSTCSA--------------AKQVPKGNRLPG
D8MPI3_ERWBE          --------WQMKMAWTYLDATYRNSTCDDSG------------------SCTPSGNRLPG
A0A3R9FPK1_9GAMM      --------WQLKMAWTLLDATYRNETCDSGG------------------SCTPSGNRLPG
A0A014LVL6_9GAMM      --------WQMKMAWTLLDATYRNQTCNDDG------------------SCTPAGNRLPG
A0A0J8YI36_9GAMM      --------WRLKMAWTLLDATYRNETCSVSG------------------SCTPAGNRLPG
A0A2S9IIG0_9GAMM      --------WRLKMAWTLLDATYRNETCSASG------------------SCTPAGNRLPG
A0A0Q4MYX6_9GAMM      --------WKMKLAWTLLDATYRNETCNAAAT-----------------SCTPAGNRLPG
B2VBJ4_ERWT9          --------WRVKLAWTLLDATYRNETCNAKN------------------VCTPAGNRLPG
A0A0L7T7S4_9GAMM      --------WRLKMAWTLLDATYRNETC---AA-----------------SCTPAGNRLPG
A0A4R1N717_9GAMM      --------WQLKMAWTLLDATYRNDTCGSGQCSA--------------DEVVPAGNRLPG
A0A0Q4M9F3_9GAMM      --------WRLRMAWTLLDATYRDNVNTSVSN-------------------IPAGNKLPG
H2J1M3_RAHAC          --------WRVKMAWTLLDATFRNETCGAGDCT-------------------PAGNRLPG
A0A4R3YW44_9ENTR      --------WRLRMAWTWLDATYRNDMCATVDCSA--------------DEKIPSGNRLPG
A0A3N9TG09_9VIBR      --------WKLQLSWTLMDAKYRSDECSTSDCSS--------------DTSIRSGNKLTG
F0KN91_ACICP          --------LSATASYTYLDATFDADIPALGS-----------------IAQIPSGNAIPG
A0A0D5YFB1_ACIBA      --------LTATASYTYLDATFDANVPEKLDQDNK-----------VLASAIPTGNAIPG
N9AIG7_9GAMM          --------LVATASYGYLDATFDADVPARGS-----------------VAAITSGNKIPG
A0A380UGG0_ACIJU      --------IALNASYAYLDATFDSKVPAAGK-----------------VAEIPEGNAIPG
A0A385C2T7_9GAMM      --------LTARASYSYLDAKFDADIPAIGT----------------SVSAIPSGNYIPG
A0A2U3MXX0_9GAMM      --------LYARASYSYLDAKFDAAIPELG-----------------SVAGIPAGNYIPG
V2UV07_9GAMM          --------LKAQASYSYLDATFDSDFSSAS-------------------GTVKKGTYIPG
A0A2V1HFX4_9GAMM      --------LKAQASYSYLDATFDSDFSSAS-------------------GTVKKGTYIPG
V2UQQ6_9GAMM          --------LTAQASYSYLDATFDASVPEIRK-NNR-----------LIANSIQKGSYIPG
A0A1Y3CEJ3_9GAMM      --------LNAQASYSYLDAKFDAEVPEITDSHGK-----------VIAARVADGNYIPG
N8NZW8_9GAMM          --------LTAQASYSYLDATLDADIPNIDPQK-----------------VVYSGNYIPG
A0A0M4GVP7_9GAMM      --------LTAQASYSYIDATFDAPIPNSK---------------------VEKGSKIPG
A0A3B7PUD9_9GAMM      --------LTAQASYSYLDAVFDAEIPNSDPKK-----------------AVAKGNRIPG
A0A0E2GK04_ACIRA      --------LYAQASYSYLNAKFDADIPGSDSRE-----------------TVYKGNIIPG
A0A369PLG9_9GAMM      --------LTAQASYSYIDATFDADIPEILNQNGN-----------IAVSRVESGNYIPG
A0A145X2Y7_9GAMM      --------LFAQASYSYIDAKFDADIPAQG-----------------TVAAIAKNNYIPG
A0A0N9VRY0_9GAMM      --------LIAQASYSYIHAKFNSNIPAIFYDTLQPNKMNYAEKA-ILVPAIPNGNYIPG
A0A1Z9YU89_9GAMM      --------LAAQASYSYIDAKFNADYSAS-------------------SGVVEKGNAIPG
A0A1E7RFQ6_9GAMM      --------LSAQASYSYIDATFDADIPATGS-----------------VSAISKGSFIPG
A0A1B2M179_9GAMM      --------LKLRTSYSYLDATFAADIPATNS-----------------KALITKGTYIPG
A0A3B7M4C8_9GAMM      --------LNASVSYSWLDAQFDAEIPGKTLD-----------------KTVRKGNKIPG
A0A1G6LB21_9GAMM      --------LSLQASYHYIDATFDADIAATAN-----------------NAAIAKGTNIPG
X2HCA5_9NEIS          --------LQVQASYSYVDAKFDSEIAAQGK-----------------AAAVSKGNKIPG
A0A2Z3HX37_9GAMM      --------IHTQVSYTWLDAYYDETVSQT----------------------IKKDKKIPG
A0A4V6NPZ9_9NEIS      --------LNATLAYTWLDARYKSDSAN-----------------------LANNKHIPG
A0A261TCQ1_9BORD      --------WRADFAYTYLDAQYRDDVAGS---------------------GIAAGHQIPG
A0A0H4VVP6_9BORD      --------WRTRLAYTFINARYRDDVAGS---------------------GISAGNKIPG
D4XI85_9BURK          --------WRTQFAYTLLNARYVDDGSG----------------------GIRAGNKIPG
A0A0S1Y9D8_9BORD      --------WKAAVAYTWIDARYRQTIAGS---------------------DISAGNRIPG
A0A261U1C3_9BORD      --------WRADLAYTWINARYRDSVDNS---------------------DIRAGNKIPG
A9IF94_BORPD          --------WRADLAYTWIDARYRDDIAGS---------------------DIRAGNRIPG
A0A157SHK2_9BORD      --------ARVQLGYSWLDARYRDSVSD----------------------VIQAGNRIPG
A0A3A3GCR1_9BURK      --------WRVQAAYTYLDATYRDSFCSPSCTPP--------------NQIVPAGNRIPG
A0A410UXB5_9BURK      --------WRVQASHTWLEATYRDSFCSPACSGV--------------NPAIPAGNSIPG
F4GNG9_PUSST          --------WRAQFAYTWLDATYRDSFYAGDATDP--------------DNLVPAGNRIPG
A0A1M5WFE4_9BURK      --------WRSDLAYTWLDAKYRDDCMTPACLDPARP-----------DKHLQTGNRIPG
A0A2N4UGS7_9BURK      --------WRSDLAYTWLDAEYRDDCVAPACSS-----------------AIHAGNKIPG
A0A368WU09_9BURK      --------WRADVAYTWLNARYQDDCVSGPCSNPTQP-----------AQYLQAGNRIPG
V2G2U9_9BURK          --------WQAQFAYSFLDATFRDTVPPG----------------------IVAGNRLPG
W0PBC2_9BURK          --------LHARLSYTYLHARYRDSFCSGTCAGS--------------NPEVPAGNLIPG
A0A4R3V1Y1_9BURK      --------LVAQASYTWLDARLRNP-QG------------------------TDGTRIPG
A0A171KR87_9BURK      --------LQFTLSYTYLDAAFRHSGQG------------------------SDGKRIPG
A0A3N1XDZ5_9BURK      --------LRSQVAYTWLDAKVRNS---------------------------SSGSAIPG
A0A3M6QPK2_9BURK      --------ARLDLAYTWLKAQYRTAAAGD---------------------PWQVGNRLPG
A0A0U1Q3B1_9BURK      --------GRIDAAYTYLKAQYRTGSN-----------------------RFASGASIPG
A0A0H2M5I3_VARPD      --------WRTQLAYTWLDARYRDAFCSPSPCAASN--------------TVAAGNRIPG
A0A1I5S4R6_9BURK      --------WRTQLAYTWLDATYRDAFCSPSPCAAAN--------------TVAAGNRIPG
A0A126ZJ57_9BURK      --------WRTQLAYTWLDARYRDGFCSPAPCATRN--------------TVAAGNRIPG
A0A2P8KRE4_9BURK      --------WRTQLAYTWLDARYRDAFCSPSPCGTGS--------------TVAAGNRIPG
A0A109D1U4_9BURK      --------WRTQLAYTWLDARYRDGFCSPSPCSAGS--------------TVPAGNRIPG
A0A244EFB9_9BURK      --------WRTQLAYTWLDARYRDAFCSPSLCSTGN--------------TVPAGNRIPG
A0A1G6RCE9_9BURK      --------WRTQLAYTWLDARYRDGFCSPTPCSAIS--------------TVPAGNRIPG
A0A1H4FD15_9BURK      --------WRTQVAYTWLDARYSDPFCGTLPCTASS--------------FVPGGNRIPG
A0A147GS36_9BURK      --------WRTQLAYTWLDARYQDAFCTPMPCTAAN--------------LVPAGRRLPG
A0A1I4NTN6_9BURK      --------WRTQLAYTWLRARYSDAFCSPQPCTGAN--------------TVQAGNEIPG
A0A2A7UZW1_COMTR      --------LQLQAAYTYLDATFR-----------------------QASGTAAAGNFLPG
A0A0W7YXY2_9BURK      --------WQVQAAYTYLDATFR-----------------------QASGDAAMGNQLPG
A0A014MHS3_9BURK      --------WALQAAYTYLNAEFR-----------------------EGE---FAGRMLPG
A0A363RRR7_9BURK      --------WQLRAAYTWLDARFR-----------------------EESGSGTAGQRLPG
A0A1I7FES2_9BURK      --------WQLNAALTVLDATLRDGFCDS-----------------KGG-CIAAGKRIAG
A0A2S0MBY6_9BURK      --------LQLNAAFTWLDATLSQGFCDA-----------------KGATCVPAGKRIAG
D0J7S7_COMT2          --------LRLNGALTLLDASLRSGYCDS-----------------KGQDCTPAGKRIAG
A0A1W6LA37_9BURK      --------LRAQAAATWLDATYRDSFTTTVN--------------------VPAGNRIPG
A0A0Q6W3F1_9BURK      --------LQAQVAATLLNARYKDGFTTCAGTPCATP-----------NLTIPAGNRIPG
A0A0Q7AJE6_9BURK      --------LRAQVAATLLNATYRDGFLTCTAVPCAAA-----------NVQIPGGNRIPG
A0A1P8K341_9BURK      --------VRAQVAYSVLRARYADAFTTCAATPCTTP-----------TQRIAAGNRIPG
A0A0Q7T5N8_9BURK      --------LQAQAAATWLDARYRDGFLTCAATPCAAA-----------STPVAAGNRIPG
A0A4R3UJN9_PELSC      --------LQAQLAATWLDAVYRDGFLTCTATPCATA-----------NQAVAAGNHIPG
A0A254N915_9BURK      --------LQALLSATWLDARYRDGFLTCTATPCATA-----------ASAVAAGNRLPG
A0A3N7CF62_9BURK      --------LQAQLAYTYLDAEYRDGFMTCTSSPCASP-----------NQAIAAGSKIPG
A0A0S9NFX1_9BURK      --------LRTQVAATVLDARYRDG--------------------------ASAGARMPG
A0A0Q4Y1L3_9BURK      --------LRTRVAYTALDARYGEG--------------------------VAAGARIPG
A0A0Q6LB83_9BURK      --------WKAQAAATWLDARYRDAFMTCTTTPCAAP-----------NVQITSGQRMPG
A0A140HL98_9BURK      --------WQFQLAQTWLDARYRDSFTTCASTPCTTP-----------TLVIPAGNRIPG
A0A1S8CVI7_9GAMM      --------LRVNAALSYLDATYRDRFSLGYSG-----------------EAVAAGNQIPG
A0A4Q5VJ30_9GAMM      --------VRLNAALTYLDASYRDRFNLGSSG-----------------DVVAAGNQIPG
A0A3R8S8N4_9BURK      --------WSAYSALTLNRARYQDAFNT-----------------------VAAGNTLPG
A0A1B3PN99_9BURK      --------VTVTPAFTWMDAHYRDGFRTCTAAPCAS-----------PSVPVAAGNRLPG
A0A1Y2QXX8_9BURK      --------FTVTPAYTWMDARYRDGFLTCTATPCAT-----------PTVPVAAGNRMPG
A0A1C9VIT9_9BURK      --------FALTSAYTAMSARYRDGFLTCTATLCPNVN---------APTPIPAGQRMPG
A0A0T2Z1W2_9BURK      --------VTLSSAYTYLRARYGSG-----------------------TASIPAGNRMPG
A0A0N7J941_9BURK      --------VTFTTAYTWMRANYQDAFLTCTTSGCPNAT---------PQVQVPQGNQIPG
A0A0Q4GWK8_9BURK      --------FTLSSALTFMRATYADGFGS-------------------GGQAVAAGNRMPG
A0A369AP48_9BURK      --------VHASVAWTLMKAIYRDGFFSCTASPCSK-----------PNVPVPGGNRIPG
A9BZT3_DELAS          --------LTASTALTLLQARYRDSFLTCEATPCTT-----------PTAPVDAGARLAG
A0A1A9HU13_9BURK      --------WRAQMALGTLKARYRDGFLTCTGTPCPTAN-----------VPVSAGNRIAG
A0A1I6JQA5_9BURK      --------WRAQLALGTLKARYRDGFLTCVGTPCPSAN-----------VAVPSGNRIAG
A0A3S2U0P2_9BURK      --------WNARVAASWLDATYRDDFLTCAGIPCAAPS-----------VTVPAGNRIAG
A2SEP8_METPP          --------WRTALALTWLSATYDDAFVTCTAVPCNGANPG-------NQATVPAGNRIAG
A0A4Q7W0G4_9BURK      --------WRTAIALTWLEARYDDGFMTCLAAPCLVPN-----------VPVAAGNRIAG
A0A0G3BF75_9BURK      --------WRTQAALTWLDATYRDDFVPG--------------------VPAQAGKRIAG
A0A1W6SPZ7_9PROT      -------DLSAFLSYTYLDAVFQDAYTYRP-------TAAP------SRVTVAAGNFLPG
A0A1G5DBV6_9PROT      -------DLSTYLSYAYLDATFQDAFSSN--------RGTA------AAVTVAAGNFLPG
A0A1H7IRG4_9PROT      -------DLAVYASYTYLDATFQDSYTYRP-------TASP------RIVTVGAGNFLPG
A0A1I4YGQ6_9PROT      -------DLSAYLSYTYLDAKFQDSFTYSP-------RATL------PPVTVAAGNFLPG
A0A1M7A2V8_9PROT      -------DLSAYLSYTYLDAEFQDSYTYLR-------PGGL------S-TTVANGNLLPG
Q2Y942_NITMU          -------DLSAYFSYTFLDARFRDSYTYQP-------RAGT------PFVIVAEGNLVPG
A0A1I3AWY9_9PROT      -------DLSAYVSYTYLDAVFRDQYSYRP-------AQAP------AAVTVSEGNFLPG
A0A1K1MTB4_9PROT      -------EVSAFLSYTHLDATFRDTYAYRP-------GVGP------GTVTVSAGNALPG
A0A2R5FGK3_9PROT      -------GFNFYSAYTWISAEYRDTFTTCSETPC-NLGKGL------GVATVDSGNKIPG
A0A1A9NLC3_9PROT      -------NFKFYAAYTLMSAEYKDAFQCFGSGTV-NL-WCT------GDKTVDAGNKIPG
C6XA35_METGS          -------NFTLYGAYTLLNAKFDSDYTTVANG------------------LIASGNVIPG
A0A4R3N5M9_9GAMM      -------GFSGRVAATYLDSELTDSYLACVDIPCRTLAPTL------NAAMVEAGNRIPG
G2DX18_9GAMM          -------GFAGHLAATYIDSVFTDSFVGCAGIPCRTTGSTL------NAATVDSGNQVPG
F9U8R9_9GAMM          -------GFAGSLAATYLESEFTESFAACAGIPCRTVAPTL------NVTTVEAGNRIPG
A0A1S8DJE3_9PSED      -------SLSGYLAYTWLDARFDRYQS--------------------STGDDLAGNRLPG
A0A1H1SUW1_9PSED      -------DLNAYLAYTYLDAKFDQYSD--------------------GNGDDFSGNYLPG
A0A2A4AVB8_9PSED      -------GISAYLAYTLLDARFDEYQR--------------------ADGSDLSGRTLPG
A0A1H1YCW3_9PSED      -------GVSAYAAYTYVQARFHRYNT--------------------GDG-DLSGNDLPG
A0A1H2HZE2_9PSED      -------GLSFYAAYTYVQARFDSYQ---------------------SEGDDFSGNRLPG
A0A1H9W884_9PSED      -------GLSGYLAYTWLQAEYDRFVD--------------------GDGANHAGNDLPG
A0A1V0B1W5_9PSED      -------GLRGYLAYTWLQARFDRYRR--------------------TDGSDLSGRDLPG
A0A1I4PI44_9PSED      -------GFSSHLAWTWLDARFQRYRR--------------------ADGSDLGGRQLPG
A0A4V3D5B0_9GAMM      -------GLTGYLAYTLLDAKYDSYNG--------------------QSG-KHNGKTLPG
Q47H81_DECAR          -------QLSSRLAYTYLDAHYAERFTASTGA-------------------VSAGSRLPG
A0A3B7A9J1_9RHOO      -------NFTSRLAYTLLDARYDQTFSSSSGV-------------------IAAGNRLPG
A0A133XLV9_9RHOO      -------NFSSRVAYTYLDARYDEDFTSSSGT-------------------VPAGNRLPG
A0A1R1I5A4_9RHOO      -------GFSGRLAYTGLRAEFDEAYTGNSGV-------------------VAAGNRLPG
A0A1E7X7J1_9BURK      -------GLSTRVALTALRATYDQGF----GA-------------------VPQGSRLPG
A0A1H8RG54_9BURK      -------GLSTRVALTSLRAIYDQSY----GA-------------------VLEGSRLPG
L9PLH7_9BURK          -------GLSTRVALTNLRAVYDKGY----GL-------------------VQEGSRMPS
A0A1I4UM90_9GAMM      -------GFSSRLALTTLRAVYQQGF----GA-------------------VQRGSRLPG
A0A1H8EYS0_9BURK      -------GWSTRLALTALRAEYAS------------------------------GKRLPG
A0A1I7M6W4_9BURK      -------GLSGKLALTALRATYDQAF----GS-------------------VLKGSRLPG
A0A0Q6VY91_9BURK      -------GFSARLALTALRATYDQAF----GS-------------------VLKGSRLPG
A0A0M2WQT2_9BURK      -------GFTAKVALTSLHAVYDQAF----GS-------------------VREGSRLPG
W0UZX2_9BURK          -------GFSTRLALTGLRAVYDTGF----GA-------------------VLAGSRLPG
A0A2G8SW13_9BURK      -------GFNARLALTALRAVYDQGF----GN-------------------VLAGSRLPG
A0A2G8T7Z0_9BURK      -------GFSGRLALTALRAVYDQAF----GS-------------------VLAGSRLPG
A0A0S4P7E0_9BURK      -------GFSGRLAMTALNATYEQGF----GN-------------------VATGSRLPG
A0A1M5VDX9_9BURK      -------GIDARLAVTLLRAIYDQPF----GN-------------------VAQGSRLPG
A0A418XFD8_9BURK      -------GWSARVALTALRATYETPF----GA-------------------VRAGARLPG
A0A2U2I768_9BURK      -------GFSGRVAVTALRAIYDQAF----GA-------------------VAAGNRLPG
A0A086WGY1_9BURK      -------GWNARLALTALRATYEEGF----GA-------------------VPEGSRLPG
A0A1S9A6W4_9BURK      -------GWNARMAMSALHAVYDEAF----GA-------------------VREGSRLPG
A0A0Q5HE07_9BURK      -------GWNAKLALSALRAIYDEGF----GA-------------------VPRGSRLPG
A0A098U5Z0_9BURK      -------GFSARVAATVLRAIYDEAF----TG-------------------VAEGNRLPG
A0A0J1D7H4_9BURK      -------NWTGRLALSVLRAVYDEGF----GA-------------------VLAGSRLPG
A0A411X720_9BURK      -------GFSARAALTGLRAVYDQAF----GN-------------------VAEGSRLPG
A0A2R4C6S8_9BURK      -------GVSAHAALTGLRAIYDEAF----AN-------------------VAKGNRLPG
A0A0K1K069_9BURK      -------GFKGRLALSALHAVYTQAF----GN-------------------VPQGSRLPG
A0A0Q8R0R7_9BURK      -------GFSSRIALTSLRATYEN------------------------------GAHLPG
N6X6R5_9RHOO          -------NLTARASFTYLKAEYDEAFTTRIGMAD---------------VTIPAGNRLPG
C4KAP2_THASP          -------TLTARASLTWMQAEYDEAFSSRG-------------------TTVAAGNRIPG
N6XLG4_9RHOO          -------GLHARGAITWLDARYDDAFVSRG-------------------TTVPSGNRIPG
A0A2U8GP29_9RHOO      -------SLSVRGALTFMRAVYDEAFAT-----------------------VESGNRIPG
A1K9Y4_AZOSB          -------NLSARGALTVMRAVYDETTAT-----------------------VEDGKRIPG
A0A4R6DSJ4_9RHOO      -------QLSTRASFTLLRAVYDEAFGS-----------------------VPEGKRLPG
N6XZE9_9RHOO          -------NLSARGALTVMRAIYDEAFDT-----------------------IDDGNRIPG
S9ZHQ0_9RHOO          -------TLSARGALTMMRATYDEAFAG-----------------------VPEGNDIPG
A0A323V0R6_9RHOO      -------NVSARGALTVMRAVYDEAFGS-----------------------VPEGNRIPG
A0A290ZTV7_9RHOO      -------TLTARGAVTAMRAVYDEAFATNPGTGA---------------VAIPRGRRIPG
A0A0K1J2B7_9RHOO      -------NWRGKLSVTRLHAVYDDAFVAGGRP-------------------VDDGKRIPG
H0Q397_9RHOO          -------YWRARGSITRLRAIYDEPFVSGSGASA---------------VTVSDGKRLPG
Q5NZA7_AROAE          -------NWRARLSVTRLQAIYDETFVTGSGTAA---------------KTIADGRRLPG
A0A2T4IH53_9RHOO      -------QWRGRFALTRLRATYDQAFDSRGTT-------------------IPAGKRIPG
A0A2K9LB04_9RHOO      -------QWRGKFALTHLRAIYDRSFDSRGVT-------------------VESGNRLPG
A4XVG0_PSEMY          -------TLRATLAYTRIDAAYRQDFTSGGRL-------------------IEAGNRLPG
A0A1H2FE51_9PSED      -------SLTSRFALTDMSAIYSQDFVSRGQT-------------------VKSGRHIPN
S6AYR3_PSERE          -------NWRLELAYTWLDAKYSQAFESAGEL-------------------IPSGRRMPG
A0A4Q9R5Y6_9PSED      -------RWSAALAYTYLVATYDSSFVAGTST-------------------IDKGNDLPG
F6A897_PSEF1          -------QWSAALAYTYLAATYDSRFVAGNNT-------------------VDKGNDLPG
A0A2T5HHJ3_9PSED      -------QWTANLAYTYLAAQYDSSFVSGTRT-------------------IDSGNNLPG
A0A0J6GFN2_PSETA      -------HWTTTLAYTRLQATYDRDFASAKGA-------------------VDKGNYLPG
A0A1T1ICR8_9PSED      -------QWSTNLAYTRLQATYDSDFTSGSGATQ---------------KHIDKGNYLPG
I4N656_9PSED          -------TWSTQVAYTHLNATYDSDFVSGSGTSA---------------KQVDKGNYLPG
A0A385Z4L3_9PSED      -------QWSTHIAYTHLQATYDSDFISGSGASQ---------------KRVDEGNYLPG
A0A4V2KCT8_9GAMM      -------QWSASLAYTYLRAVYDSSFDAGGSR-------------------VDSGNNLPG
A0A077LH73_9PSED      -------QWQATLAYTRLDATYDQAYVSSGRT-------------------IDKGNKLPG
A0A2X4AFB6_PAULE      -------YWDATLAYTRLEATYDDDFAQGSNV-------------------IEKGNHLPG
A0A089WWL9_9PSED      -------QWQANLAYTWLDATYAQDFSKSGQT-------------------VDKGNQLPG
A0A383RW06_9PSED      -------QWQFNLAYTWLKATYDEDFVQNSSL-------------------IEKGNYLPG
A0A0X8BYJ1_9PSED      -------QWQARLAYTLLQATYQDDVLTGSNR-------------------IERGNRLPG
Q9I1I6_PSEAE          -------HWNANLAYTRLSATYDSDFEAGGKT-------------------IGKGKHLPG
A0A1H0FRE3_9PSED      -------QWTVSLAYTRLSATYDSSFESGGET-------------------IDKGNHLPG
A0A139SXG9_9GAMM      -------QLSAQLAYTRLSATYQHDFMAGGNL-------------------IRKGRHLPG
A0A1C3K4L2_9BURK      -------QWRAAAAFTYLDATYDSSFTNGTNL-------------------IARGNRLPG
A0A0L6T3M2_9BURK      -------EWRTTLSLTALRARFADAFISGSGAAA---------------VPVAAGSRLAG
A0A0K8NZK5_IDESA      -------GWRATLSLTQLRARFDEAFVSGSGASA---------------VTVPAGSRLAG
A0A257DDF6_9BURK      -------TLRSVISLTMLRARFDDAFTSGSGGAA---------------VQVRAGNRLPG
A0A1P8FP42_9PROT      -------GLTYLASASSLQARFDN------------------------------GKRLPG
A0A1V4CI52_9BURK      -------EWRTHLAFSTLNARFDQAFASSSGAT------------------VAKGNRIPG
A0A1V3RSP5_9BURK      -------EWRTHLAFSTLNARFDQAFASSSGAT------------------VAKGNRIPG
A0A4V2JG24_9BURK      -------EWRTHLALTALRAEFAEAYKNSSGAT------------------VAAGNRIPG
A0A2S0MEE8_9BURK      -------EWRAHLALSTLNARFADAFS-SGGAT------------------VPKGNRIPG
A0A069IDM8_9BURK      ----PGERYGTGLAYTWLDAYFGDAFRNAQGAT------------------VASGNRLPG
A0A0C4YTG2_9BURK      ----PGERYGTGLAYTWLDAYFGDAFRNAQGAT------------------VASGNRLPG
A0A1D9H742_9BURK      ----PADRFGAALSYTWLDAFFGQAFRNAQGLL------------------VAAGNRLPG
Q0JZD3_CUPNH          GKG-GGSRIEAGLAYTWLDAYFGDSFVNAQGQT------------------VAAGKRLPG
Q46RM0_CUPPJ          ANGVAGSRYEAGLAYTYLSAYFGESFLNAQGQT------------------VNAGNRLPG
A0A1I1SRE0_9BURK      ----QAQQWGAGLGYTYLSAYFGEAYLNAQGLQ------------------VAAGNRLPG
A0A3A3FNJ3_9BURK      -------SVGTQFAYTLLDARFRESFTTGQNTL------------------VAAGNRLPG
A0A0Q8QVE3_9BURK      -------RFNTQLAYTLLDAQFRQSFLTGQNTV------------------VAAGNRLPG
A0A3A3FKH4_9BURK      -------SFSTQLAYTLLDARFKQSFSN-ANGV------------------VAAGNRLPG
A1VRM6_POLNA          -------GLDTRLAYTLLDARFKSPY-AGAQGL------------------VPVGNRLPG
A0A068YS68_9BURK      -------GLDTRLAYTLLNARFESAY-AGAQGP------------------VPAGNRLPG
F1W3W1_9BURK          -------KLTTRVAYTWLDASFREAYNTSPDTR------------------IAAGNRLPG
                                         :                                  .  :..

F5Y3F6_RAMTT          IPRATAFAELAWRHKPWGLETA---LELRHVGRIYANDLN---NESTDASTTAAVRLSLA
A0A0Q5ZK33_9BURK      IPGRMLFGELAWEHKPWGLQTA---VEVRHTGRIAVNDTN---TDFAAASTTVALRASLR
A0A4Q3LHC8_9BURK      IPRVTAYAEVAWKHRPWGLETA---LETRHIGSIPVNDLN---TDATPAATIFNLRLSLL
A0A1S8FZB0_9BURK      IPRASLFGELAWQHPAWGLETA---LEWRHVGKIYVDDRN---SDAASQVSLINLRASLT
A0A0C5J8D9_9RHOO      IPRQSLFVEGSWRHEPSGFSSA---LELRHIGKVFVNDAN---ADAAPAYTIANLRLGFE
A0A1W1XZC8_9NEIS      IPGASLFADLAWQP-ADGALLA---LETVYSGSMMVNDAN---SDARASYWLINLRAGLQ
A0A1M5N1B9_9GAMM      APEHSGFAGLNFGGRSG-LNAE---LDARYIDSVFVNDVN---SESAPSYTLIGAGLGYI
A0A4R7NZ33_9GAMM      VPESAVTGSIVWGARTG-WHAG---VDARYIDSVPVNDTN---VASAPSYALVGLDGGYV
A0A1H9JUC6_9GAMM      VPRSQLYGALRWGGELG-WHAE---VSGSYLSEVPVNDRN---TESAPSYWLLGLNGAYV
A0A2T5MEC7_9GAMM      VPQSNAFVALRWGGETG-WHAG---LNGQYLSKIAANDTN---TVYAPSYGLLGLDTGYV
I7ZK18_9GAMM          IARNVASTQLRFGGELG-AYAT---LDARHVSSVQVNDTN---TESADAYEVVDLGAGWR
A0A1I2HQE2_9GAMM      VPESKTDLLLRWGAQTG-WHAQ---VEAQYLSKVYVNDVN---DEAAPSYALVHVGAGYV
A0A3N0VKQ9_9GAMM      VADQQWQARLDWTPTPA-WLGF---VEARYLGSVPVDDRN---SESAPAAALFDLGARYR
A0A091AMW3_9GAMM      VPRSQGRLRWDGWRG-D-WRGF---AEVRGVSAVTVNDVG---SDRASGYGLLDLGVTWS
A0A4R3YN70_9GAMM      VPRSNGYAALRYGAERG-WQAG---IDANAMGATSVNDLG---TESAPGYVVFGLSGGYV
A0A1K1RTB7_9GAMM      VPRATGYAALKLGGEVG-WQAG---LDMNAMGATSANDLG---TASAAGYTLFGLSGGYV
I4VPH9_9GAMM          VPRSNGYAALHYGGETG-WQAD---LDGRYVAAVPTDDLG---TTKASPYAVFGTGAGYV
A0A099CZ84_9GAMM      VPRSDLYLGVRMGRDTG-WQFQ---ASASHLDKVPVDDLN---TTYAPAYTLFNLGAGYV
A0A160DXQ1_9GAMM      VPRTDVHVGLTWGGERG-WRFG---AQGDYVSSIPVNDTG---TESAPMSAVFAADIGYG
A0A4R2IG71_9GAMM      VPRSMVHAGLRWGGDRG-WHAG---TAADAVGAVVVNDLG---TDRAPGYVVAAADLGYA
A0A1I4ZY64_9GAMM      VPRLSVHAQLVHGDDTG-WRWR---ARFEHVGDVPVNDIA---SQSAAAYDVFGLDLGYG
A0A0Q7PDH8_9GAMM      VPRTSAHAGVQWGSDAG-WHAR---LQAQYIGAVRVNTID---DESAAAYTVFGASTGYG
A0A345ZNC5_9GAMM      VPRSQVVAALRYGGDTG-WQAQ---LTPQHIGGVTATTAG---DVRTEGYTVLDASIGYR
A0A2M9E3Y4_9GAMM      VAEQQLYARLDWRQGP--WSAA---IEGEALGDVTVNDLG---SEAASGYGLLHLSGGRD
A0A1B3WBG7_9GAMM      VPEQQAFARLQWQQGP--WSAA---LEGEAVSSVPVNDLG---SESAAGYGLLHLEASRS
A0A0H1AHA5_9GAMM      VPARQLFARLDWTGGP--WSAA---IEGVGVGDVVVDDLA---TGRAPGYALLHLEGARR
A0A2A3VKG1_9GAMM      VPARQLFARLDWNGGP--WSAA---IEGVGVGDVVVDDLA---TARAAGYALLHLEGARR
A0A290XBJ0_9GAMM      VPARHMYARLDWAGGP--WSAA---IEGVGVGDVVVDDLA---TGRAAGYALVHLEGARR
A0A1H1GMD2_9GAMM      VARQQLFGRLQWQGTA--WSAA---AEGEGVGDVVVNDVA---SESAPGYFLLHLEAARE
A0A4V3UU19_9GAMM      IARQQAFARLAWTGGS--WNAA---VEGMAASDVRVSDTS---SEKAAGHGLLNLEVSRR
A0A0Q8FEB5_9GAMM      VARQQASARLRWQGEQ--WHAA---AQLLAVGDVTVNDTG---SERAPGYGLLNLEVARA
A0A4R6YYN2_9GAMM      IARDQFAGRMQWRGGA--YAAA---AQVLALGPVTVNDLG---SESAPGHALLNLEASRD
A0A4R5TSB5_9GAMM      VPRQQLFTRLQWQRAD--WRLA---LEAQAIASVSVNDRG---SERAPGHALAHVEASRQ
A0A1T5KN88_9GAMM      TARHQFFSRLAWQPAV--WSAA---AEVIAIGDVSVNDIG---SESAPGYALVNLEAGRR
A0A286DF09_9GAMM      VPRQQLFARLQWQHAN--WSAA---AEAAGVGEVVVNDIA---SESAPGYALLHLELSRR
A0A3R8NPD5_9GAMM      VARRQGWARLQWRGQA--WEAA---LEGLALDAVPVNDAG---SESAAGHGLLHLEAARS
E6WP04_PSEUU          VARRQGWARLKWQGQA--WEAA---LEGLALGAVPVNDAG---TESAPGHGLLHLEAARS
A0A0E3UN68_9GAMM      VAGRQGYARLQWNGQA--WDAA---LEANAVGAVTVDDRG---SASAPGYGLLHLEAARR
A0A0R0CUL3_9GAMM      VPRQQAFARLEWQPRD--WQWA---AEVTGSSDTVVNDLA---TERAPGYAVMNVEAARR
B8L6Y3_9GAMM          VPRQQAFARLQWTPGD--WQWA---LEANASSDTVVNDVA---TERAPGFALLHLEGGRR
A0A427C8P8_9GAMM      VPKQQAFARLDYRPGN--WQWA---GEVVASSDTVVNDLA---SESAAGYALLNLEAARN
Q8PE83_XANCP          VPRQQLFARWQWQPLQ--WQFA---AESVVSDATVVNDLA---TERAAGYALVNLEASRR
Q5H6Z9_XANOR          VPRQQLFARWQWQPAQ--WRFA---AESVASGATVVNDLA---TERAPGDALVNLEASRR
A0A1C3THW8_XANCT      VPRQQVFARWQWQPRA--WQFA---VEAVAAGDTVANDLA---SATAPGYALLNLEASRR
A0A0G9I955_9XANT      VPRQQFFARWQWQPRA--WQFA---VEAVAAGDTVANDLA---TETAPGYALLNLEASRR
A0A0R0C5K6_9GAMM      VPRQQLSARWQWQPGA--WQWA---AEMVAASDIGVSDLG---DTRAPGYGLLNLEVARE
A0A0R0DRJ3_9GAMM      VPRQQLFARWHWQPGP--WQPA---IETVAAAATSASDLG---DARAPGYGLLNLEAARQ
A0A0R0A0P3_9GAMM      VPRQQFSARWSWTPGR--WRLA---AELDAADRTPVNDLG---REAAPGYGLLALEASHE
A0A1H7WT26_9GAMM      TARNQLSTTLGWRHGD--WNAS---LEGEGVSNVSANDPG---TAMAPGYFLANIEAGYR
G7UU91_PSEUP          TARNQLSATLGWRHGA--WNAR---LEGAGVGDVTVNDQG---SASSPGYFLANLEAGHR
A0A4Q8LC09_9GAMM      TARNQLNATLGWRHGD--WSAQ---LDGEGVGDVTVNDAG---TARAPGYFLVGLEAGYR
A0A4Q1JV56_9GAMM      IPAQQLFTRLQWQPGA--WSTA---VEAIGMSSVTVNDQG---SERAPGYGLINLELAHT
A0A1I6MP04_9GAMM      VPENYGSLRIERGSALG-WRMG---VEWQGVGAIPVDDRD---SARAAGYLLTGVDLGYG
A0A4R0YLB1_9GAMM      VPANYGSARLEHGGSLG-WRVG---VELQGVDAVTVNDLG---RERAPGYLLTGVDLAYA
A0A369UJH1_9GAMM      VPSNYGSLRLERGAAMG-WRYG---AEINGVSAVSVDDIN---SSRAAGYALLGLDAGYG
A0A1H6WZF6_9GAMM      VPDRYGSLRLERGGDLG-WRGG---LELEGVGAVPVDDRN---SAVAPGYVRTGVDVGYG
A0A160N3V9_9GAMM      VPQDYGSLRLEHGSGTG-WREG---ITLTGVGSVVVNDFG---TDRAAGYALVDVDAGYT
A0A1V3PWI6_9GAMM      VPDDYGSLRIQHGSDLG-WREG---LTLSGVGSVTVNDTD---SQRAAGYGLVDADVSYT
A0A0G9HAG6_9GAMM      VPEDYGSLLLRHDGDAH-WSQG---LTLTAAGPTTANDFG---TARAAGYVIADADVTYA
A0A316I2Y1_9GAMM      VPADYGSLRLAHGGALG-WREG---LTLSATGATTANDAG---TARAAGYALLGLDAAYV
A0A2Z6E1Y9_9GAMM      VPENYGSLRLQHGATLG-WREG---VTLTGIGSVMANDTN---TARAAGYGLIGADVTYA
H8L2W9_FRAAD          VPSSYGSLRLEHGKHYG-WQQG---LELSGTSSTPANDGN---TAFAAGYMLVGLDTAWV
A0A0A0MB64_9GAMM      LAKHFAWGQLRWSPLAD-TDVM---LEGRFSDRVWVNDDN---TESAPAYASFDLAAERR
A0A0A0EUE8_9GAMM      LARHTAWAELRWSPYDT-TDVM---LQGRFVDRVYADDAN---TAAAPAYASFDLAAEHR
A0A0D0S4F9_9GAMM      LARNTAWSELRWSPRAS-TDVM---LEGQFTDRIAVDDAN---SEYAPAAARFDLAAEHR
A0A3M8SXH2_9GAMM      LSRHTAWGELRWSPDPH-LDVL---LEGRFVDRVFVDDRN---SAQAPAYATLDLGIERR
A0A087MHC6_9GAMM      IAARFAWAELRWQANGR-TDLW---LEARATSRFYADDAN---TAAAPGHALLGLGAEHR
A0A091BIH3_9GAMM      LARHTGWAELRWSPDAR-TDVL---LEGRATSAIAASDGDP--GAFAAGHALFGMGVEHR
A0A2S5TFI1_9GAMM      IARHNAWAELAWRRALPGWSAA---VDVRHAGSIAVNDRN---DDQTESYRVVNARLAWM
YNCD_ECOLI            IARNMGFASIGYVPEDG-WYAG---TEARYMGDIMADDEN---TAKAPSYTLVGLFTGYK
A0A0H3JEX9_ECO57      IARNMGFASIGYVPEDG-WYAG---MEARYMGDIMADDEN---TAKAPSYTLVGLFTGYK
A0A0V9J5V7_9ENTR      IARNMGFASLGYVPDEG-WYAG---ADARYMGDIMADDEN---TAKAPSYTVVGLNTGYK
A8AGL3_CITK8          IARNMGFASLGYVPDEG-WYAG---TDARYMGDIMADDHN---TAKAPSYTVVGLNTGYK
A9MQZ4_SALAR          IARNMGFASLGFVPDEG-WYAG---TDVRYMGDIMADDKN---TAKAPSYTVVGLNTGYK
A0A2X4WLW1_SALER      IARNMGFASLGFVPDEG-WYAG---TDVRYMGDIMADDKN---TAKAPSYTVVGLNTGYK
Q8ZPD5_SALTY          IARNMGFASLGFIPDEG-WYAG---TDVRYMGDIMANDEN---TAKAPSYTVVGLNTGYK
A0A090UZX5_PSEVU      IARNMGFASLGYVPESG-WYAG---ADMRYMSDIEANDEN---TAKAPSYTTVGLNTGYK
A0A3R9NNT4_9ENTR      IARNMGYASFGWQPEEG-WYAG---TDVRYMSDIMADDEN---TAKAPSYTLVGLNTGYK
V5CWI7_ENTCL          IARNMGFASLGWMPEEG-WYAG---ADVRYMSNIMANDEN---SAKAPSYTVAGLNTGYK
A0A0G3Q8J0_9GAMM      IARNMGFASLGYVPEQG-WYAG---ADVRYMSDIAANDEN---TATAPSWTVVGLNTGYK
L0M2G6_ENTBF          IARNMGFASLGYEPDSG-WYAG---GDIRYLSDIMANDEN---TAKAPSWTVVGLNTGYK
A0A2X3EGP8_KLUCR      IARNMGFASLGYEPESG-WYAG---ADVRYMSDIMANDEN---TARAPSWTIVGLNSGYK
A0A2P5GUQ1_9ENTR      IARNMGFASLGYEPETG-WYAG---SDIRYMSGIMADDEN---TAQAPSWTVVGLNTGYK
A0A0H3GQG7_KLEPH      IARNMGYASFGYQPEQG-WYAG---SDIRYMSDIMANDEN---TAKAPSWTVVGLTTGYK
W1DH48_KLEPN          IARNMGYASFGYQPEQG-WYAG---SDIRYMSDIMANDEN---TAKAPSWTVVGLTTGYK
A6T9R9_KLEP7          IARNMGYASFGYQPEQG-WYAG---SDIRYMSDIMANDEN---TAKAPSWTVVGLTTGYK
W1H5G2_KLEPN          IARNMGYASFGYQPEQG-WYAG---SDIRYMSDIMANDEN---TAKAPSWTVVGLTTGYK
A0A2X2EHB5_RAOPL      IARNMGYASFGYQPDRG-WYAG---SDIRYMSDIMANDEN---TAKAPSWTVVGLTTGYK
A0A0H3G166_KLEAK      IARNMGYASFGYQPEQG-WYAG---SDIRYMGDIMANDAN---TAKAPSWTVVGLTTGYK
A0A085AK19_9ENTR      IARNMGFASLGYIPETG-WYAG---ADIRYMGDIMANDAN---TAKAPSWTVVGLNTGYK
E3G830_ENTLS          IARNMGYASLGYAPETG-WYAG---SDIRYMGDIMANDEN---TAAAPSWTVVGLNTGYK
A0A0J5LP01_PLUGE      IARNMGYASFGYQPELG-WYAG---SDIRYMSGIMANDKN---SERAPGWTVVGLNTGYK
A0A2P8VLK3_9ENTR      IARNMGFASLGWEPEQG-WYAG---GDVRYLSDIMADDEN---TAKAPTWTVVGLNTGYK
A0A0J8VQQ2_9ENTR      IARNMVYASMGYEPETG-WYAG---GDVRYMSSIMADDEN---TAKAPSYTTVGLNTGYK
H5V7A7_ATLHE          IARNMGYASFGYQPEQG-WYAG---ADVHYMGDIMADDEN---SAKAPSYTVAGLNTGYK
S3ISV7_9ENTR          IARNMGYASLEYAPEEG-WYAG---ADVRYMSDIQADDQN---DAKAPTYTTTSLNTGYK
A0A0A2VJ30_BEABA      IARNMGYASLGYVPEEG-WYAG---SDIRYMSDIQANDQN---SAKAPTYTTVGLNTGYK
A0A495AHN8_9ENTR      IARNMGYAALEYAPEEG-FYAG---ADVRYMSDIQADDAN---DATAPTYTVASLNSGYK
A0A085GER1_9ENTR      IARNMGYASLGYAPPEG-FYAG---ADVRYMSDIQANDEN---TAKAPSYTVASLNSGYK
A0A3N1J2H5_9ENTR      IARNMGFASFGWQPEEG-WYAG---ANLRYMSDIEANDTN---TAKAPSYTVAGLNTGYK
A0A071M309_9ENTR      IARNNAWASLGWEQEDG-WYAS---GDIHYLSSIMADDEN---TAKAPSWTTVGLTSGYK
D4GEA9_PANAM          IARNMLYTGLAYAPEEG-FYAG---AEWRYMSNIAADDSN---AVRAPSYAMTSVNSGYK
A0A1T4KVZ7_ENTAG      IARNMAYAGLGYLPEQG-FYAG---SEVRYLSQIAAEDQN---NVNTPSYTVAAVNSGYK
A0A2P5INZ9_9GAMM      IARNMLYASVAYAPEQG-FYAG---AEMRYMSDIAADDEN---DVKAPAYTVAALNSGYK
A0A0U5L2I1_9GAMM      IARNMLYAAFGYQPDSG-WYAG---TDLRYMSNIAADDDN---SAKAPAYTLVGLNSGYK
A0A085JEY3_9GAMM      IARNMGYLGLEYAPYSG-WYGG---ADIRYMSNIEADDPN---TVSAPSYTVSSLNTGYK
A0A095T8R6_9GAMM      IAKNMAYAGLEYAPEAG-WYAG---ADIRYMSHIEANDQN---TVNAPAYTITSLNTGYK
A0A1I4VBV2_9ENTR      IARNMAYVSLGYQPESG-WYAG---ADLHYMSNIAADDEN---SVSAPSYATVGLNSGYK
A0A2G8EM73_9GAMM      IARNMGYLSVGYQPETG-WYAA---GDLHYMSNIAADDEN---SVIAPAYTVAGIDSGYK
L0M9M2_ENTBF          IARNSAYASLGWVPEEG-WYAG---AEMRYMSDIQANDAN---TEQAPAYTVTALNSGYK
A0A4P8YJU9_9ENTR      IARNSLYASLGWLPEQG-WYAG---GEVRYLSRIQANDAN---SASAPGYTTVGLNTGYK
A0A2I0G1J5_9GAMM      IARNMGYAALGWAPPEG-FHAG---VDVRYMGSIEANDAN---TVSAPSWTIAGVNAGYR
A0A2N5EP52_9GAMM      IARNMGYASLGWEPDEG-WYAG---GEIRYMSDIQVNDEN---SEQAPSYAVTALNTGYK
W0HYU3_9GAMM          IARNMGYASLAWSPPEG-WYAG---AEIRYMSDIEVDDEN---SQQAPAYTVAALNTGYR
D4E804_SEROD          IARNMGYASLGWAPPEG-WYAG---AEVRYMSDIQVNDQN---SGQAPSYTTVGVNTGYR
A0A2X5BTZ1_SERRU      IARNMGYASLAWAPEQG-WYAG---AEVRYMSDIQVNDAN---SAQAPSYTTVGLNSGYR
A0A240C4B4_SERFI      IARNMGYASLAWSPPAG-WYAG---AELRYMSDIQVNDRN---TEQAPSYTTVGLNTGYR
A0A250B6D5_9ENTR      IARNMGYASLAWSPPAG-WFAG---AEVRYMSNIQANDEN---TAQAPSYTTVALNTGYR
A0A0F7HDW7_SERFO      IARNMGYASLAWSPPQG-WFAG---AEVRYMSDIQTNDQN---SQQAPSYTVAALNTGYR
D8MPI3_ERWBE          VAKNMGYASLAWAPEQG-WHAG---ADVRYMGSIQADDEN---DAKAPSYTVVGLSTGYK
A0A3R9FPK1_9GAMM      VAKNMGYASLGWLPEQG-WHAG---AEVRYMGSVQADDEN---DAKAPSYTVASLNSGYR
A0A014LVL6_9GAMM      VARNMGYASLGWALPVG-WHAG---AEMRYMSSIAADDAN---DAKAPSYTVTSLNGGYL
A0A0J8YI36_9GAMM      IARNMGYASLEYAPESG-WHAG---ADIRFMSSIQANDAN---DAQAATYTVASLNSGYR
A0A2S9IIG0_9GAMM      IARNMGYASLEYAPESG-WHAG---ADIRYLSSIQADDAN---DAQAPSYAVTSLNTGYR
A0A0Q4MYX6_9GAMM      IARNMGYASLQYAPESG-FHAG---ADIRYMSSIKANDAN---DAEAGAYAVTSLNSGYR
B2VBJ4_ERWT9          IARNMGYASLQYAPESG-WHAG---ADIRYMSNIQANDAN---DAQAPSYAVASLNGGYR
A0A0L7T7S4_9GAMM      IARNMGYASMEWAPEEG-FHAG---ADVRYMSDIQVDDQN---SAQAPSYTVVGLSGGYR
A0A4R1N717_9GAMM      IARNMGYASLQWLPEQG-WHAG---AEIRYMSDIQANDAN---TAQAPAYTVTSLDTGYR
A0A0Q4M9F3_9GAMM      IARNSAYASLGWAPPEG-FHAG---AELRYMSDIQANDAN---TAQAPAYTLTSLNAGYR
H2J1M3_RAHAC          IARNMGYASLEWAPVEG-WHAG---ADIRYMSDIEVNDEN---SEQAPAYTVASVNAGYR
A0A4R3YW44_9ENTR      IARNMGYALLEWAPVDG-WHAG---ADVRYMSGISVNDKN---SERAPSYTVASVNTGYR
A0A3N9TG09_9VIBR      IADNIGNLSFGFLPESG-WYAQ---TNIQYVGEVQVNDAN---TDHAPAYSVTDFSGGYK
F0KN91_ACICP          IAKNQAYASLAWQPSHG-LYGG---VDVQYMDKVYVNDTN---SDVAPSYSVTSANVGYA
A0A0D5YFB1_ACIBA      IAKNQAYASLAWQPSHG-LYGG---VDVQYMDKVYVNDTN---SDAAPSYSVTSANVGYA
N9AIG7_9GAMM          IAKNQGYVGITWKPQTG-FYAG---LDAQYNDKIYVDDKN---SDTAPSYTVMAAYAGYV
A0A380UGG0_ACIJU      IAKNQAFIGLVWQPEQG-FYAG---LDTQFMDKVYVNDIN---SDAAASYTVASIYTGYA
A0A385C2T7_9GAMM      IAKNQAFMSLAWQPEQG-VYGG---INARYSDKIYINDIN---SDSAPNYTVVGANIGYA
A0A2U3MXX0_9GAMM      VAKNQAFAALTWQPKQG-MYAG---FDARYSDKIYVNDTN---SESAPTYTIFSANIGYL
V2UV07_9GAMM          IAKNQAFARLAWQPQTG-VFAG---IEAHYMDKIYINDAN---SDAAPSYTVTAIDVGYK
A0A2V1HFX4_9GAMM      IAKNQAFARLAWQPQTG-AFAG---IEAHYMDKIYVNDAN---SDAAPSYTVTAIDVGYK
V2UQQ6_9GAMM          VAKNQAFASLGWRPEVG-FHAG---VDVRYMDKIYIDDQN---TDAAPSYTITAIDVGYA
A0A1Y3CEJ3_9GAMM      VARNQAYFALGWRPEIG-FNAG---VDVRYTDKIYVDDVN---SDTAPSYSVTSANMGYV
N8NZW8_9GAMM          VAKNQAYVALGWQPETG-FNAG---IDVRYMDKIYVNDSN---SDVAPSYTVTSANIGYV
A0A0M4GVP7_9GAMM      IAKNQAFAAIGWQPETG-FNAG---VDVRFMDKVYVDDSN---SDAAPSYTVASANAGYV
A0A3B7PUD9_9GAMM      IAENQAFAALGWQPETG-FNAG---MDVRYMDKIYVDDAN---SDAAPSYTVVSANAGYV
A0A0E2GK04_ACIRA      IAKNQAYIALNWQPETG-FQAG---LDVRYNDKIYVDDIN---SDTAPSYTVMAANIGYV
A0A369PLG9_9GAMM      IAKNQAFLSLGWKPENG-LSAG---LDVRYSDRIYVNDTN---TEYAPSYTVAGANVGYK
A0A145X2Y7_9GAMM      IAKNQAFVSLGWKPEKG-LRAG---VDMRYSDKIYVDDVN---SDSAPSYVVAAANVGYN
A0A0N9VRY0_9GAMM      IAKNHAFLGLAWQPEQG-VHAG---IDVRYSDKIYVNDLN---TDTAPSYVVTSANLGYN
A0A1Z9YU89_9GAMM      IAKNQAFARLAWQPEQG-FQAG---VDVRYMDRIFVDDIN---SEDAPSYTVVGANIGYL
A0A1E7RFQ6_9GAMM      IAKNQAFARLAWQPEQG-FQAG---LDVRYMDKMYVNDRN---SEYVDSYTVTGINVGYV
A0A1B2M179_9GAMM      IAKNQAFASVAWQPQQG-IQAG---LDIRYMDKLFVDDMN---SDQAPSYTVAGAYVGYV
A0A3B7M4C8_9GAMM      VAENQAYFSLGWKPDTG-LDAG---FDLQYMDRIYVNDTN---KESTPSFTAASVNAGYT
A0A1G6LB21_9GAMM      IAKNQAYLGLNWQASEG-LRAG---LDVRYVDQVYVDDDN---SDAAPSYTIVGMNVGYT
X2HCA5_9NEIS          VAQNQFYLGFQWQPKQG-WQGG---MDIRYMDKIYVNDSN---SDYAPAYALASANIGYE
A0A2Z3HX37_9GAMM      IAKESFYASIEWKPETG-WYIG---TDAQYMSKIYVNDEN---SAAAPSYMNNGLYTGYT
A0A4V6NPZ9_9NEIS      IAEHAAYLGADYAPEQG-WQAG---AGVRALSKVYVNDAN---SEAAPGFLTADIHAGYV
A0A261TCQ1_9BORD      VAKQAAYAALRWAPSQG-WHAG---VEGRYLSKIYVNDAN---NDAAPSYFVAAMSAGYL
A0A0H4VVP6_9BORD      VARQALYAALAWAPPEG-WQAG---IEGRYLGKVYVDDAN---SDAAPSYVVAALSAGYI
D4XI85_9BURK          IARQALFASLAWAPPQG-WQAS---VEGRVLSKIYVNDAN---DQDAPGYFVAAISAGYV
A0A0S1Y9D8_9BORD      IASQMLFTSLGWAPDQG-WRAG---IEGRYLSKVYVNDGN---SDAAPSYFVAALSTGYL
A0A261U1C3_9BORD      IASQMLYGALAWAPDEG-WRAG---IEGRYLSKIYVNDAN---SDTAPGYFVASVSTGYL
A9IF94_BORPD          VARQMVYGALAWAPAQG-WHAG---LEGRYMSKVYVNDAN---SDAAASYFVAALSTGYR
A0A157SHK2_9BORD      TARHALYAGLAWQPQEG-WQAG---VDARYLSRIYANDAN---TEAAPSYVVASASAGYA
A0A3A3GCR1_9BURK      IARQMAFASLAWAPSQG-WRAG---IEGRYLSEIKVNDRN---DAAAPGYFAAAAHAGYL
A0A410UXB5_9BURK      IARQMAYVSLAWAPPQG-WRTG---IEGRYLDRIYVNDRN---SEAAPGYFTAAVHTGYL
F4GNG9_PUSST          IARHSLFAAIAWTPPKG-WRAG---VEGRYLSKLYVNDSN---DEATPSYFTAAVHAGYL
A0A1M5WFE4_9BURK      IARQALYAAIGWVPPTG-WRAG---AEARYLSKIYVNDGN---TDTAPGYFLAALNAGYV
A0A2N4UGS7_9BURK      IARQAAYAAVGWAPPTG-WRAG---LEARYLSDIQVNDAN---SETTPAYFVAAISAGYL
A0A368WU09_9BURK      IAEHAVFAALGWIPPTG-WRAG---VEGRFLSNIAVNDGN---TESAPSYAVFALSTGYT
V2G2U9_9BURK          TARHAVYGSLAWAPPRG-WRAG---IDLRYLSAVPVDDRN---SDRAPGYFVTGIHAGYA
W0PBC2_9BURK          IARNTATASLAWEPEQG-WNGG---VDVDYLGKVYVSDQN---SESAPSAVVTGLHTGYT
A0A4R3V1Y1_9BURK      VARQNAYASLAWAPEQG-WQAG---MEWRAQSRIQANSAN---TASAPGYGVAALYTGYR
A0A171KR87_9BURK      VARHNGYAGLRWMPEQG-WQAG---AEWRAMGNIEANTAN---SAHAPGYAVAALYTGYR
A0A3N1XDZ5_9BURK      VARQALFASLDWLPPQG-WRAG---VEWRYLDKVYANSAN---TVSAPSYATTGLYGGYK
A0A3M6QPK2_9BURK      VPRQSAYAALGWAPPQG-WQAG---IELRHQGDIQVDDVN---SDAAAAYTVLGASAGYV
A0A0U1Q3B1_9BURK      IPKQSFYLGASWAPAQG-WQAG---AELRHVGRIYVNDAN---SDAASAYTLLGLHAGYV
A0A0H2M5I3_VARPD      IARQSLFASLGWVPPEG-WRAG---VEMRALGRMQANDVN---TASAPGYAVAALYAGYL
A0A1I5S4R6_9BURK      IARQSLFASLGWVPPEG-WRAG---LEMRALGRIQANDLN---SASAPGYAVAAAYAGYL
A0A126ZJ57_9BURK      IAQQSLFAAFGWVPPEG-WRAG---AELRALGRIQANDVN---TARAAGYAVAALHAGYV
A0A2P8KRE4_9BURK      IAEHALYASFGWVPPEG-WRAG---AELRALGHIEANDRN---TAGAPGYAVAALYAGYV
A0A109D1U4_9BURK      IAEHALFASFGWVPPEG-WRAG---AELRALSRIAANDRN---NARAPGYAVASLYAGYV
A0A244EFB9_9BURK      IAEHALYASYGWVPPEG-WRAG---AELRALGKIAANDRN---NARAPGYAVASLYAGYV
A0A1G6RCE9_9BURK      IAEHALFASFGWVPPEG-WRAG---TELRALGRIQANDRN---DAAAPGYAVVALYAGYL
A0A1H4FD15_9BURK      IASQMLFASYGWVPPEG-WRAG---TELRAASNIEANDRN---TVSAPGYGVVALFAGYL
A0A147GS36_9BURK      VASQSLYAAYGWMPPEG-WRAG---AELRAVAKVWANDLN---TARAPGYAVAAVHAGYV
A0A1I4NTN6_9BURK      VAPQAIFASFGYVPPQG-WRAG---VEMRALDKIQANDIN---TVSAPGYAVAAIYTGYV
A0A2A7UZW1_COMTR      LAKQHLWLGLDYRITPE-WTVG---VSAEHMGKVFVNDAN---SEAAPSYTVAAASVGYR
A0A0W7YXY2_9BURK      LSRQNMFVATSYQLTPA-WKLG---LSAQHASKVFVNDSN---SEAAPAFTIASASVGYT
A0A014MHS3_9BURK      LSKQHLFVGLNYRPAPA-WRLG---VSAQHAGKVYVNDAN---SEAAPAFTIASASVGYT
A0A363RRR7_9BURK      LARHNAYLGADWHFAPA-WTVG---MGVQASSNVQANDAN---TQAAPGYATTALSLGYR
A0A1I7FES2_9BURK      TARTQAALGLDWRPHAD-WRVG---ADWRHVGAIAANDSN---SVEAPGYGVLGLSAGYT
A0A2S0MBY6_9BURK      TARTQAFLSLDWKPTSH-WRAG---IDWRHVGAVAANDVN---SVRAPAYGVFGVSGAYT
D0J7S7_COMT2          TARHLGYLGLEWIPATD-WRVG---LDWRHVGRIAADDKN---QVYAPSYNVASLSVGYT
A0A1W6LA37_9BURK      IARGSLYAGVAWLPPTG-WRGG---VEARYLSSVMVDDAN---TDAAPSYAIASAHVGYV
A0A0Q6W3F1_9BURK      LARGTLFASVGWLPPLG-WRGG---VEARYVTGVFVNDAN---TDAAAAHVVAAAHAGHV
A0A0Q7AJE6_9BURK      IARGSLFAALNWAPPAG-WRAG---IEARYVTGVFVNDAN---SDIAPRYAIASASVGYV
A0A1P8K341_9BURK      VAPASLFASLAWAPPLG-WRAG---AEMRYVGKVYANDAN---TDAAPAYAVAAAYAGYK
[truncated: 113,261 more chars]
