# Supplementary material for: The crystal structure of the TonB-dependent transporter YncD reveals a positively charged substrate-binding site
Source: Acta Crystallogr D Struct Biol. 2020 Apr 27;76(Pt 5):484–95. doi: 10.1107/S2059798320004398 (PMC7193533; doi:10.1107/S2059798320004398)
Supplement: Supplementary file 3 [file d-76-00484-sup3.xlsx]

## Sheet: 9717369_Cluster1
	F5Y3F6_RAMTT	A0A0Q5ZK33_9BURK	A0A4Q3LHC8_9BURK	A0A1S8FZB0_9BURK	A0A0C5J8D9_9RHOO	A0A1W1XZC8_9NEIS	A0A1M5N1B9_9GAMM	A0A4R7NZ33_9GAMM	A0A1H9JUC6_9GAMM	A0A2T5MEC7_9GAMM	I7ZK18_9GAMM	A0A1I2HQE2_9GAMM	A0A3N0VKQ9_9GAMM	A0A091AMW3_9GAMM	A0A4R3YN70_9GAMM	A0A1K1RTB7_9GAMM	I4VPH9_9GAMM	A0A099CZ84_9GAMM	A0A160DXQ1_9GAMM	A0A4R2IG71_9GAMM	A0A1I4ZY64_9GAMM	A0A0Q7PDH8_9GAMM	A0A345ZNC5_9GAMM	A0A2M9E3Y4_9GAMM	A0A1B3WBG7_9GAMM	A0A0H1AHA5_9GAMM	A0A2A3VKG1_9GAMM	A0A290XBJ0_9GAMM	A0A1H1GMD2_9GAMM	A0A4V3UU19_9GAMM	A0A0Q8FEB5_9GAMM	A0A4R6YYN2_9GAMM	A0A4R5TSB5_9GAMM	A0A1T5KN88_9GAMM	A0A286DF09_9GAMM	A0A3R8NPD5_9GAMM	E6WP04_PSEUU	A0A0E3UN68_9GAMM	A0A0R0CUL3_9GAMM	B8L6Y3_9GAMM	A0A427C8P8_9GAMM	Q8PE83_XANCP	Q5H6Z9_XANOR	A0A1C3THW8_XANCT	A0A0G9I955_9XANT	A0A0R0C5K6_9GAMM	A0A0R0DRJ3_9GAMM	A0A0R0A0P3_9GAMM	A0A1H7WT26_9GAMM
F5Y3F6_RAMTT	100	77	66	63	55	48	49	48	44	43	47	45	49	44	48	47	47	46	49	50	46	46	45	47	45	47	47	46	45	48	47	46	47	49	47	46	47	47	45	45	47	46	45	46	46	46	45	45	46
A0A0Q5ZK33_9BURK	77	100	64	62	56	48	47	49	44	45	44	45	47	43	48	46	47	47	49	49	46	46	42	48	46	48	49	47	46	49	45	46	48	49	48	47	50	48	46	46	46	47	47	47	48	46	45	45	45
A0A4Q3LHC8_9BURK	66	64	100	59	52	47	47	47	42	43	47	42	44	43	50	48	48	48	49	49	46	47	42	45	45	45	46	46	45	47	46	43	47	47	46	46	47	45	47	43	46	46	46	44	44	44	44	43	43
A0A1S8FZB0_9BURK	63	62	59	100	54	51	47	46	45	45	45	44	47	43	49	47	48	47	49	49	45	45	41	45	45	45	46	45	47	46	46	46	47	49	47	47	48	47	45	45	46	47	47	46	46	47	47	45	46
A0A0C5J8D9_9RHOO	55	56	52	54	100	51	48	48	45	44	43	43	43	42	48	46	47	47	48	47	44	45	41	45	45	45	45	43	46	44	44	43	44	44	44	44	43	44	44	43	43	46	45	45	46	45	43	46	45
A0A1W1XZC8_9NEIS	48	48	47	51	51	100	45	42	42	42	45	43	47	43	46	45	43	44	46	45	44	44	42	45	46	44	45	43	45	44	43	45	44	47	45	46	46	45	47	46	47	46	46	45	46	46	45	44	43
A0A1M5N1B9_9GAMM	49	47	47	47	48	45	100	59	57	51	56	54	51	49	55	52	53	53	54	56	50	50	47	50	48	48	48	48	50	48	50	48	48	51	49	49	49	50	50	50	50	52	51	51	52	51	49	50	52
A0A4R7NZ33_9GAMM	48	49	47	46	48	42	59	100	55	52	51	54	53	49	53	52	51	52	56	54	50	52	48	48	48	49	50	50	49	46	51	49	50	51	49	47	47	50	47	47	48	51	49	50	51	49	49	49	50
A0A1H9JUC6_9GAMM	44	44	42	45	45	42	57	55	100	52	54	53	50	50	53	52	53	53	55	55	51	49	47	48	46	48	47	48	50	46	49	49	46	50	50	48	48	49	50	52	50	50	49	51	52	52	51	50	48
A0A2T5MEC7_9GAMM	43	45	43	45	44	42	51	52	52	100	49	48	46	42	51	49	49	49	52	50	46	46	44	44	44	44	43	44	43	42	45	42	44	45	46	43	43	43	45	45	46	46	47	46	47	46	46	45	45
I7ZK18_9GAMM	47	44	47	45	43	45	56	51	54	49	100	48	50	47	53	50	50	51	52	53	48	47	45	47	45	47	48	47	48	46	49	47	45	49	49	48	48	47	47	47	48	48	48	48	49	49	47	47	51
A0A1I2HQE2_9GAMM	45	45	42	44	43	43	54	54	53	48	48	100	51	47	48	47	48	49	51	51	49	48	44	47	45	47	47	48	47	47	47	46	46	47	47	47	48	47	48	49	48	49	47	49	50	48	49	48	45
A0A3N0VKQ9_9GAMM	49	47	44	47	43	47	51	53	50	46	50	51	100	52	51	48	50	49	51	52	49	50	48	47	48	51	49	49	49	49	50	51	49	51	50	50	50	52	48	50	49	50	49	51	51	49	50	50	49
A0A091AMW3_9GAMM	44	43	43	43	42	43	49	49	50	42	47	47	52	100	50	50	51	48	50	53	51	50	47	50	47	50	50	49	50	51	53	50	49	49	50	51	51	52	51	52	51	51	50	50	50	52	53	51	47
A0A4R3YN70_9GAMM	48	48	50	49	48	46	55	53	53	51	53	48	51	50	100	78	69	66	59	62	54	53	49	51	50	51	52	51	52	49	54	50	49	53	53	50	51	51	53	53	52	53	52	52	53	51	52	53	52
A0A1K1RTB7_9GAMM	47	46	48	47	46	45	52	52	52	49	50	47	48	50	78	100	65	63	57	62	53	53	48	50	48	49	51	50	51	49	52	51	49	53	53	51	50	50	52	52	51	52	51	52	51	50	51	53	51
I4VPH9_9GAMM	47	47	48	48	47	43	53	51	53	49	50	48	50	51	69	65	100	67	58	61	55	54	51	51	50	52	51	51	52	50	51	50	49	52	50	51	52	53	51	51	51	51	50	51	52	49	51	53	48
A0A099CZ84_9GAMM	46	47	48	47	47	44	53	52	53	49	51	49	49	48	66	63	67	100	56	60	53	52	49	47	48	49	49	48	50	48	52	48	48	51	49	48	48	49	51	50	50	53	51	52	52	48	49	52	50
A0A160DXQ1_9GAMM	49	49	49	49	48	46	54	56	55	52	52	51	51	50	59	57	58	56	100	64	59	56	51	56	53	56	56	56	56	53	57	52	55	54	57	53	53	55	55	53	54	55	55	55	55	54	56	55	54
A0A4R2IG71_9GAMM	50	49	49	49	47	45	56	54	55	50	53	51	52	53	62	62	61	60	64	100	60	57	52	54	51	55	55	56	55	53	55	54	53	55	56	55	54	55	55	54	52	54	55	54	54	53	54	55	53
A0A1I4ZY64_9GAMM	46	46	46	45	44	44	50	50	51	46	48	49	49	51	54	53	55	53	59	60	100	56	48	51	49	51	51	51	53	52	52	48	50	52	52	50	51	53	50	50	50	51	51	52	51	51	52	51	47
A0A0Q7PDH8_9GAMM	46	46	47	45	45	44	50	52	49	46	47	48	50	50	53	53	54	52	56	57	56	100	56	51	47	50	49	49	52	50	51	49	51	52	51	52	51	51	52	51	51	52	51	50	50	50	49	52	48
A0A345ZNC5_9GAMM	45	42	42	41	41	42	47	48	47	44	45	44	48	47	49	48	51	49	51	52	48	56	100	48	48	50	48	48	48	46	52	48	49	48	49	47	48	52	50	50	51	50	48	49	50	50	51	50	48
A0A2M9E3Y4_9GAMM	47	48	45	45	45	45	50	48	48	44	47	47	47	50	51	50	51	47	56	54	51	51	48	100	71	71	69	70	65	64	63	60	60	59	62	59	60	63	57	58	58	58	58	58	58	61	62	57	58
A0A1B3WBG7_9GAMM	45	46	45	45	45	46	48	48	46	44	45	45	48	47	50	48	50	48	53	51	49	47	48	71	100	66	66	67	62	61	62	58	58	58	61	58	59	60	57	56	58	60	59	58	58	59	61	57	58
A0A0H1AHA5_9GAMM	47	48	45	45	45	44	48	49	48	44	47	47	51	50	51	49	52	49	56	55	51	50	50	71	66	100	88	87	68	61	63	59	60	59	64	59	59	64	59	59	59	60	59	61	62	62	64	58	58
A0A2A3VKG1_9GAMM	47	49	46	46	45	45	48	50	47	43	48	47	49	50	52	51	51	49	56	55	51	49	48	69	66	88	100	89	67	63	62	59	59	59	63	58	58	62	59	59	60	61	60	61	61	61	63	57	58
A0A290XBJ0_9GAMM	46	47	46	45	43	43	48	50	48	44	47	48	49	49	51	50	51	48	56	56	51	49	48	70	67	87	89	100	68	62	63	58	60	59	63	58	59	63	58	59	59	61	59	60	61	61	62	57	59
A0A1H1GMD2_9GAMM	45	46	45	47	46	45	50	49	50	43	48	47	49	50	52	51	52	50	56	55	53	52	48	65	62	68	67	68	100	61	65	60	59	61	66	59	61	60	59	60	59	62	61	64	63	62	62	61	59
A0A4V3UU19_9GAMM	48	49	47	46	44	44	48	46	46	42	46	47	49	51	49	49	50	48	53	53	52	50	46	64	61	61	63	62	61	100	61	61	59	58	61	61	60	62	56	58	57	56	56	58	57	59	60	58	54
A0A0Q8FEB5_9GAMM	47	45	46	46	44	43	50	51	49	45	49	47	50	53	54	52	51	52	57	55	52	51	52	63	62	63	62	63	65	61	100	64	63	63	64	62	62	65	57	58	58	60	59	59	59	61	62	59	63
A0A4R6YYN2_9GAMM	46	46	43	46	43	45	48	49	49	42	47	46	51	50	50	51	50	48	52	54	48	49	48	60	58	59	59	58	60	61	64	100	60	62	59	60	60	62	54	56	58	55	54	57	58	57	58	56	56
A0A4R5TSB5_9GAMM	47	48	47	47	44	44	48	50	46	44	45	46	49	49	49	49	49	48	55	53	50	51	49	60	58	60	59	60	59	59	63	60	100	59	60	58	59	61	52	54	55	56	55	56	55	54	58	56	54
A0A1T5KN88_9GAMM	49	49	47	49	44	47	51	51	50	45	49	47	51	49	53	53	52	51	54	55	52	52	48	59	58	59	59	59	61	58	63	62	59	100	66	60	60	63	61	58	60	61	61	60	60	58	60	60	59
A0A286DF09_9GAMM	47	48	46	47	44	45	49	49	50	46	49	47	50	50	53	53	50	49	57	56	52	51	49	62	61	64	63	63	66	61	64	59	60	66	100	62	62	64	60	60	60	61	60	64	64	60	60	60	59
A0A3R8NPD5_9GAMM	46	47	46	47	44	46	49	47	48	43	48	47	50	51	50	51	51	48	53	55	50	52	47	59	58	59	58	58	59	61	62	60	58	60	62	100	86	70	55	57	56	56	56	58	58	57	59	58	57
E6WP04_PSEUU	47	50	47	48	43	46	49	47	48	43	48	48	50	51	51	50	52	48	53	54	51	51	48	60	59	59	58	59	61	60	62	60	59	60	62	86	100	70	56	57	57	55	56	58	59	57	58	58	56
A0A0E3UN68_9GAMM	47	48	45	47	44	45	50	50	49	43	47	47	52	52	51	50	53	49	55	55	53	51	52	63	60	64	62	63	60	62	65	62	61	63	64	70	70	100	56	57	57	57	56	60	61	60	61	58	59
A0A0R0CUL3_9GAMM	45	46	47	45	44	47	50	47	50	45	47	48	48	51	53	52	51	51	55	55	50	52	50	57	57	59	59	58	59	56	57	54	52	61	60	55	56	56	100	78	69	67	66	66	67	68	66	65	53
B8L6Y3_9GAMM	45	46	43	45	43	46	50	47	52	45	47	49	50	52	53	52	51	50	53	54	50	51	50	58	56	59	59	59	60	58	58	56	54	58	60	57	57	57	78	100	69	66	65	66	67	68	68	65	53
A0A427C8P8_9GAMM	47	46	46	46	43	47	50	48	50	46	48	48	49	51	52	51	51	50	54	52	50	51	51	58	58	59	60	59	59	57	58	58	55	60	60	56	57	57	69	69	100	68	66	68	69	68	66	67	53
Q8PE83_XANCP	46	47	46	47	46	46	52	51	50	46	48	49	50	51	53	52	51	53	55	54	51	52	50	58	60	60	61	61	62	56	60	55	56	61	61	56	55	57	67	66	68	100	88	77	77	70	69	70	56
Q5H6Z9_XANOR	45	47	46	47	45	46	51	49	49	47	48	47	49	50	52	51	50	51	55	55	51	51	48	58	59	59	60	59	61	56	59	54	55	61	60	56	56	56	66	65	66	88	100	75	76	68	68	69	54
A0A1C3THW8_XANCT	46	47	44	46	45	45	51	50	51	46	48	49	51	50	52	52	51	52	55	54	52	50	49	58	58	61	61	60	64	58	59	57	56	60	64	58	58	60	66	66	68	77	75	100	94	70	71	69	57
A0A0G9I955_9XANT	46	48	44	46	46	46	52	51	52	47	49	50	51	50	53	51	52	52	55	54	51	50	50	58	58	62	61	61	63	57	59	58	55	60	64	58	59	61	67	67	69	77	76	94	100	69	70	69	57
A0A0R0C5K6_9GAMM	46	46	44	47	45	46	51	49	52	46	49	48	49	52	51	50	49	48	54	53	51	50	50	61	59	62	61	61	62	59	61	57	54	58	60	57	57	60	68	68	68	70	68	70	69	100	81	65	58
A0A0R0DRJ3_9GAMM	45	45	44	47	43	45	49	49	51	46	47	49	50	53	52	51	51	49	56	54	52	49	51	62	61	64	63	62	62	60	62	58	58	60	60	59	58	61	66	68	66	69	68	71	70	81	100	67	56
A0A0R0A0P3_9GAMM	45	45	43	45	46	44	50	49	50	45	47	48	50	51	53	53	53	52	55	55	51	52	50	57	57	58	57	57	61	58	59	56	56	60	60	58	58	58	65	65	67	70	69	69	69	65	67	100	54
A0A1H7WT26_9GAMM	46	45	43	46	45	43	52	50	48	45	51	45	49	47	52	51	48	50	54	53	47	48	48	58	58	58	58	59	59	54	63	56	54	59	59	57	56	59	53	53	53	56	54	57	57	58	56	54	100
G7UU91_PSEUP	47	46	45	46	45	45	51	50	49	44	49	46	50	49	51	50	49	49	54	53	49	49	48	58	59	61	60	59	60	57	63	57	55	59	61	58	57	62	56	55	54	57	56	57	58	59	57	55	81
A0A4Q8LC09_9GAMM	46	47	45	47	46	46	51	50	49	44	49	46	50	49	52	51	51	49	55	54	49	49	50	58	58	60	60	60	61	55	63	58	54	58	60	57	57	61	54	55	54	56	56	56	57	57	57	54	81
A0A4Q1JV56_9GAMM	47	48	47	47	45	46	51	48	49	44	48	45	51	50	52	51	51	49	55	54	51	50	48	62	61	62	60	61	61	57	58	56	58	61	62	57	58	61	59	59	58	61	60	61	61	60	59	59	61
A0A1I6MP04_9GAMM	46	46	44	47	43	47	48	47	49	45	46	46	50	48	55	56	55	53	55	56	54	50	49	52	51	54	54	53	55	52	53	51	50	54	55	51	50	55	52	54	53	53	52	55	53	52	55	55	51
A0A4R0YLB1_9GAMM	47	47	44	47	42	45	48	48	50	47	48	47	51	49	55	55	57	53	55	58	55	52	48	55	53	56	56	56	56	52	56	54	53	56	56	54	53	57	54	55	54	54	54	56	56	55	56	56	53
A0A369UJH1_9GAMM	47	47	45	48	45	45	49	48	50	46	47	47	50	50	55	53	56	54	56	57	53	52	49	54	53	56	56	56	57	53	53	54	51	57	57	52	52	57	55	55	55	55	54	55	56	54	56	55	53
A0A1H6WZF6_9GAMM	46	46	45	46	45	46	50	51	51	45	47	47	53	50	56	54	57	52	56	58	56	54	50	53	51	55	52	52	53	53	54	50	53	55	54	56	55	59	53	54	53	53	53	54	53	53	56	54	52
A0A160N3V9_9GAMM	41	43	42	43	43	43	48	47	47	46	46	44	46	46	52	52	53	50	52	52	49	47	47	47	49	49	49	50	50	45	50	51	48	51	51	50	50	51	51	49	52	52	51	52	52	49	51	52	52
A0A1V3PWI6_9GAMM	44	43	42	43	42	42	48	47	47	44	46	45	45	47	52	52	51	51	51	53	50	47	48	48	50	50	49	50	49	47	52	50	47	50	51	51	51	53	50	50	50	51	50	52	51	50	51	52	51
A0A0G9HAG6_9GAMM	42	42	41	41	42	41	45	45	45	44	43	44	45	45	52	51	50	48	48	52	49	46	48	46	47	48	47	47	48	46	52	47	46	49	50	49	49	51	47	48	48	49	49	50	50	48	50	49	50
A0A316I2Y1_9GAMM	43	42	43	44	42	42	47	46	46	44	46	45	47	48	53	54	54	51	52	54	50	48	49	49	50	50	50	50	50	50	53	50	49	52	52	52	51	53	50	50	52	51	51	52	51	52	54	54	51
A0A2Z6E1Y9_9GAMM	42	42	42	43	42	43	46	46	45	43	44	44	46	44	51	49	50	48	49	51	46	46	47	46	47	46	46	48	48	46	49	47	46	49	49	47	47	51	48	48	48	49	47	49	50	47	48	49	49
H8L2W9_FRAAD	42	43	43	43	43	42	46	46	47	44	45	43	44	46	50	53	49	49	49	51	46	43	42	45	47	47	49	48	46	46	46	47	45	48	48	48	47	48	48	48	49	47	46	49	49	48	49	48	47
A0A0A0MB64_9GAMM	49	49	47	47	46	44	47	47	45	41	47	43	48	45	48	49	49	48	50	50	49	48	44	45	45	47	45	46	46	46	48	45	45	49	47	49	50	47	46	45	46	46	45	44	44	44	43	45	46
A0A0A0EUE8_9GAMM	47	47	45	45	42	44	42	43	42	41	44	41	46	43	47	47	46	46	46	47	47	47	45	44	43	44	44	45	43	45	45	43	45	45	45	47	47	45	44	46	43	44	43	44	45	42	44	45	44
A0A0D0S4F9_9GAMM	47	47	46	45	44	43	44	44	44	42	46	43	47	44	46	47	47	47	49	48	49	46	43	44	45	44	43	44	44	47	45	45	44	45	45	46	46	46	46	45	44	45	45	45	45	44	44	45	44
A0A3M8SXH2_9GAMM	50	49	47	46	43	45	45	44	44	40	45	44	49	45	45	45	44	47	48	49	48	45	45	46	45	47	46	45	45	47	48	46	45	46	48	48	49	48	46	46	45	46	45	46	46	44	46	47	44
A0A087MHC6_9GAMM	46	46	43	44	42	46	42	43	42	38	43	44	49	46	45	46	46	43	46	48	46	47	47	44	45	45	45	44	45	45	46	47	45	46	46	48	50	48	44	46	45	44	44	45	45	44	45	44	45
A0A091BIH3_9GAMM	49	47	45	43	41	43	42	42	42	39	43	45	47	45	45	48	46	46	46	48	46	46	44	45	45	46	45	46	47	49	48	47	46	47	46	48	48	48	43	44	44	45	44	46	46	44	46	44	45
A0A2S5TFI1_9GAMM	48	47	44	44	43	43	45	44	42	41	42	43	45	42	42	42	43	40	45	44	41	40	41	41	40	41	41	42	43	42	42	42	41	44	43	43	43	42	42	40	41	43	42	42	42	41	40	41	42
YNCD_ECOLI	44	43	42	42	44	46	45	43	42	42	42	43	42	39	44	45	43	42	44	44	41	42	41	44	41	42	41	42	41	42	42	41	39	44	42	41	41	42	43	42	43	42	42	42	42	44	42	43	43
A0A0H3JEX9_ECO57	44	44	43	43	44	46	45	43	42	42	42	42	41	39	44	45	43	42	44	44	41	42	42	44	41	42	41	42	41	42	42	40	39	43	42	40	41	42	43	42	42	41	42	42	42	43	42	42	43
A0A0V9J5V7_9ENTR	45	43	43	43	44	46	43	43	41	42	42	41	41	39	44	45	43	42	43	43	41	41	41	44	41	42	42	42	42	42	41	40	39	42	43	40	41	42	42	41	41	41	41	41	41	42	41	41	42
A8AGL3_CITK8	44	43	42	42	43	45	44	44	42	41	43	42	41	39	44	44	44	42	45	44	42	42	42	44	41	43	42	42	42	42	41	39	39	43	43	40	40	42	43	41	42	42	42	42	42	42	41	42	43
A9MQZ4_SALAR	45	44	42	43	44	45	44	43	42	42	42	41	42	39	45	45	43	42	44	44	42	42	41	43	41	43	42	42	43	41	42	41	39	43	43	40	40	43	42	42	42	41	41	42	42	41	41	41	44
A0A2X4WLW1_SALER	45	44	42	43	44	45	44	43	42	42	42	41	42	39	45	45	43	42	44	44	42	42	41	43	41	43	42	42	43	41	42	41	39	43	43	40	40	43	42	42	42	41	41	42	42	41	41	41	44
Q8ZPD5_SALTY	45	45	43	43	45	46	44	43	42	42	42	41	42	38	45	45	43	42	44	43	42	41	41	43	42	42	42	42	43	42	42	41	39	43	43	40	40	42	43	41	42	41	41	43	43	42	41	41	44
A0A090UZX5_PSEVU	45	44	43	43	45	45	43	43	42	42	42	41	40	39	43	45	43	41	44	43	41	41	41	44	42	41	41	42	41	42	41	41	39	43	42	40	40	42	42	41	43	42	42	41	41	42	41	42	43
A0A3R9NNT4_9ENTR	43	43	43	43	44	46	42	43	41	42	42	41	40	39	44	45	44	41	44	43	41	41	40	43	42	41	42	43	42	42	41	41	39	43	41	40	41	42	42	41	43	42	42	41	41	44	41	40	42
V5CWI7_ENTCL	43	42	42	44	44	46	43	42	41	41	42	41	41	39	43	44	43	41	45	43	42	42	40	44	41	41	41	41	43	42	41	41	39	43	41	40	41	42	43	41	42	41	41	41	41	43	42	41	41
A0A0G3Q8J0_9GAMM	45	45	43	44	44	46	43	42	41	42	43	42	40	39	44	45	44	41	45	44	43	42	42	45	42	42	42	41	42	42	41	42	40	43	42	40	41	42	44	42	44	41	42	42	42	42	41	42	41
L0M2G6_ENTBF	44	43	43	43	43	45	43	43	41	41	42	40	40	39	43	44	44	41	44	43	41	41	41	44	41	41	42	42	42	42	41	40	40	42	41	40	41	42	41	41	41	41	41	41	41	42	41	41	43
A0A2X3EGP8_KLUCR	44	44	43	44	43	46	43	42	40	41	42	41	39	39	43	45	43	41	45	43	42	40	41	44	42	43	42	43	43	43	42	41	40	43	43	41	41	43	43	42	43	41	42	41	41	43	42	41	43
A0A2P5GUQ1_9ENTR	44	44	43	43	43	45	44	43	40	42	42	42	41	38	44	44	45	41	45	42	41	41	43	44	41	42	42	42	42	42	43	41	41	42	42	41	41	43	42	41	42	42	42	41	41	42	41	41	42
A0A0H3GQG7_KLEPH	44	44	43	44	43	45	44	43	41	42	43	40	41	39	44	44	45	42	45	43	42	41	42	44	43	43	43	43	43	43	43	41	41	43	44	42	43	42	43	43	43	43	43	42	42	44	42	41	42
W1DH48_KLEPN	44	44	43	44	43	45	44	43	41	42	43	40	41	39	44	44	45	42	45	43	42	41	42	44	43	43	43	43	43	43	43	41	41	43	44	42	43	42	43	43	43	43	43	42	42	44	42	41	42
A6T9R9_KLEP7	44	44	43	44	43	45	44	44	41	42	43	40	41	39	44	44	44	42	45	43	42	41	42	44	43	43	43	43	43	43	43	41	41	43	44	42	43	42	43	43	43	43	43	42	42	44	42	42	42
W1H5G2_KLEPN	45	45	44	45	46	46	45	45	42	43	45	41	42	39	46	46	46	44	46	45	43	41	43	45	44	45	44	44	45	45	43	43	41	45	45	44	44	43	44	44	45	45	44	44	44	46	44	42	43
A0A2X2EHB5_RAOPL	44	44	43	43	43	45	43	43	41	41	42	40	40	40	43	44	44	41	44	43	41	41	41	44	42	42	42	42	43	43	42	41	40	43	42	40	41	42	42	42	43	41	42	41	41	43	42	41	42
A0A0H3G166_KLEAK	44	43	43	43	43	45	43	42	40	42	43	40	39	39	44	45	43	41	44	43	41	40	41	43	41	42	42	43	41	42	42	40	39	43	43	41	41	42	42	41	42	41	42	41	41	43	41	40	42
A0A085AK19_9ENTR	43	42	43	44	44	47	43	42	40	42	42	41	41	39	45	46	45	42	43	44	41	40	41	44	41	42	43	42	42	42	41	41	39	44	42	42	42	42	43	41	42	42	43	42	42	42	42	42	42
E3G830_ENTLS	44	43	43	43	45	46	44	42	41	42	43	41	42	40	45	45	44	42	45	44	44	43	42	45	41	43	42	42	43	43	43	42	41	44	44	41	42	45	42	42	42	42	42	42	42	44	42	42	44
A0A0J5LP01_PLUGE	44	44	42	43	42	45	40	41	40	40	42	41	41	39	43	43	42	40	44	44	42	40	41	44	42	41	41	41	43	43	41	41	39	43	43	41	41	41	41	41	41	41	42	41	41	41	41	40	41
A0A2P8VLK3_9ENTR	44	44	43	43	45	46	42	42	42	42	43	39	40	39	43	44	43	41	45	43	42	41	41	45	42	42	42	42	42	42	42	42	41	43	42	40	41	42	44	43	43	43	43	42	42	43	42	40	43
A0A0J8VQQ2_9ENTR	45	44	44	43	44	44	43	43	43	43	44	42	40	40	44	44	44	42	45	44	42	41	41	44	42	43	42	43	42	42	42	42	39	44	43	41	41	42	41	41	43	42	42	42	42	43	42	41	44
H5V7A7_ATLHE	45	44	44	44	46	47	45	44	43	42	43	43	41	41	44	45	45	43	45	44	44	41	43	44	42	44	44	44	42	43	43	42	41	44	43	42	42	43	44	42	44	43	43	43	43	44	42	42	43
S3ISV7_9ENTR	45	44	44	43	44	45	43	42	41	41	44	41	40	39	44	44	45	43	45	43	40	42	41	44	41	41	42	42	42	42	41	41	40	43	42	40	41	41	43	41	43	42	42	41	41	42	40	41	42
A0A0A2VJ30_BEABA	45	45	44	44	44	46	44	41	41	41	45	41	41	39	43	45	44	42	45	44	41	42	42	44	41	42	42	43	42	43	42	41	40	44	43	40	40	42	44	42	44	42	41	41	41	42	40	41	44
A0A495AHN8_9ENTR	45	44	43	44	44	44	43	41	41	41	44	39	39	39	43	44	44	41	44	43	41	40	41	43	40	42	43	42	42	42	41	40	39	42	41	40	40	41	43	41	42	41	40	41	40	42	40	41	41
A0A085GER1_9ENTR	48	47	47	47	48	46	47	45	44	43	47	42	43	40	46	47	46	45	47	46	44	42	42	44	43	42	42	42	44	43	43	43	41	45	44	42	42	43	45	44	44	44	44	44	44	44	42	44	47
A0A3N1J2H5_9ENTR	46	44	44	44	45	46	43	42	41	42	43	41	42	40	45	44	44	41	45	44	42	42	41	43	42	41	42	41	43	43	42	41	40	43	43	42	42	42	43	42	43	42	42	42	42	44	42	42	42
A0A071M309_9ENTR	42	43	41	42	42	43	41	41	40	41	43	40	41	38	42	43	44	41	43	44	40	39	39	42	41	41	41	41	41	42	40	41	40	42	42	41	41	41	41	42	43	40	40	41	41	42	41	40	42
D4GEA9_PANAM	46	45	46	45	45	46	42	43	42	42	44	40	41	41	44	43	42	43	46	44	42	40	41	44	41	42	42	43	42	41	41	40	42	43	43	41	41	41	42	41	42	41	41	38	39	43	41	40	41
A0A1T4KVZ7_ENTAG	45	45	45	42	45	46	42	41	41	42	43	41	41	40	44	43	42	42	45	44	41	42	41	43	41	40	41	41	41	41	41	39	41	42	42	41	41	41	42	41	42	41	42	40	39	41	40	40	41
A0A2P5INZ9_9GAMM	48	48	48	46	49	47	44	45	45	42	46	42	43	41	47	46	47	47	48	47	45	43	43	45	44	45	44	45	45	45	43	44	44	45	44	45	44	44	44	43	45	44	44	42	42	46	44	43	45
A0A0U5L2I1_9GAMM	46	46	44	45	45	46	43	43	41	41	44	41	42	41	44	44	43	44	44	44	42	41	41	44	42	44	44	43	42	43	42	41	42	43	43	42	41	43	41	42	43	42	42	42	41	43	42	42	43
A0A085JEY3_9GAMM	42	42	41	41	42	43	40	42	40	42	41	39	41	39	42	42	42	42	43	41	40	38	39	42	39	40	39	41	40	40	39	38	39	42	41	38	39	40	40	39	40	40	39	39	39	40	39	38	41
A0A095T8R6_9GAMM	43	43	42	42	44	42	42	42	42	42	43	39	41	40	44	43	41	42	45	43	39	38	38	41	40	40	40	41	41	41	41	40	40	42	41	40	40	40	41	41	41	41	41	39	39	40	39	39	41
A0A1I4VBV2_9ENTR	43	42	42	42	43	44	42	39	40	42	42	40	40	38	43	43	42	40	45	42	39	39	40	42	40	39	41	41	40	39	40	39	39	42	43	39	39	39	40	38	41	39	39	38	39	40	39	39	42
A0A2G8EM73_9GAMM	43	41	43	42	45	44	42	40	40	40	41	39	40	38	43	42	44	41	45	42	39	39	40	42	41	41	41	41	42	40	40	40	39	42	43	41	41	41	41	41	42	40	40	40	40	43	41	41	42
L0M9M2_ENTBF	43	44	42	42	45	45	41	42	41	41	41	41	41	40	41	43	42	40	45	43	40	42	41	44	41	41	42	42	42	41	41	40	39	42	41	40	41	41	42	41	41	41	41	40	40	41	41	42	41
A0A4P8YJU9_9ENTR	45	44	44	44	45	45	42	43	42	41	42	41	40	41	42	42	42	40	44	43	42	42	40	43	41	41	41	41	42	41	41	41	41	43	40	41	41	41	42	41	42	42	42	41	41	41	41	41	41
A0A2I0G1J5_9GAMM	43	44	43	41	44	46	43	42	41	42	44	40	42	39	44	43	42	42	45	42	43	40	41	43	42	43	43	43	42	42	42	41	40	43	43	41	42	42	43	41	41	43	43	42	42	42	42	41	42
A0A2N5EP52_9GAMM	46	46	44	44	46	46	43	43	42	42	44	41	43	42	44	44	44	43	46	45	43	43	42	44	42	43	43	44	44	45	43	43	42	46	44	43	43	44	43	43	44	43	43	43	43	43	42	43	44
W0HYU3_9GAMM	43	44	44	43	45	45	42	41	41	42	43	41	42	41	43	43	43	42	46	45	40	42	42	43	40	42	42	42	42	43	41	42	40	43	43	42	41	43	43	42	42	41	41	42	42	42	42	41	41
D4E804_SEROD	46	47	45	45	45	46	42	43	42	43	42	43	43	40	43	44	43	44	45	43	42	41	41	45	43	44	43	44	43	45	43	42	42	45	44	43	43	44	44	42	43	43	42	42	42	43	42	42	43
A0A2X5BTZ1_SERRU	47	48	47	46	46	48	44	44	43	43	44	43	43	43	45	45	44	43	46	45	43	42	42	46	44	45	44	45	44	44	44	43	43	47	45	44	43	44	44	43	43	43	43	42	42	43	42	42	43
A0A240C4B4_SERFI	47	47	45	45	45	47	43	43	43	42	44	43	44	42	44	45	44	44	47	44	42	43	42	44	42	43	43	43	44	44	43	43	42	45	44	44	43	44	45	44	44	43	43	41	41	43	41	42	44
A0A250B6D5_9ENTR	46	47	45	44	46	46	42	42	41	42	42	41	42	40	43	44	43	44	45	44	41	41	42	43	42	41	41	41	43	44	42	42	40	44	43	43	43	42	43	43	42	42	43	42	42	42	42	41	43
A0A0F7HDW7_SERFO	46	47	44	43	45	47	42	41	41	43	42	42	41	41	43	43	43	43	44	45	42	42	43	45	43	43	43	43	43	44	43	43	41	45	44	43	43	42	44	43	44	43	42	43	43	44	43	43	43
D8MPI3_ERWBE	44	43	43	43	44	44	42	40	40	42	41	39	39	38	44	43	42	40	43	41	39	40	39	42	40	40	40	41	42	39	39	39	38	42	41	39	40	42	40	40	40	41	40	40	39	40	39	39	41
A0A3R9FPK1_9GAMM	45	44	44	43	47	45	43	43	42	42	43	40	42	41	44	43	43	41	43	43	41	39	40	42	40	42	41	42	42	40	41	41	40	43	42	41	41	43	40	40	41	41	41	41	41	40	40	40	43
A0A014LVL6_9GAMM	45	44	43	44	45	45	41	41	40	41	41	39	40	39	44	43	42	40	43	42	40	40	40	43	40	42	41	42	42	40	41	40	39	42	42	43	42	42	41	40	41	40	40	40	40	41	40	40	42
A0A0J8YI36_9GAMM	46	45	44	44	44	45	41	41	40	40	42	38	39	39	42	43	42	41	43	41	39	39	40	42	39	41	41	40	41	40	38	40	40	41	41	40	40	41	40	39	41	40	39	39	39	40	39	39	41
A0A2S9IIG0_9GAMM	46	44	44	44	45	46	43	42	41	42	43	40	40	39	44	43	43	42	44	42	39	39	40	41	40	41	41	41	41	41	39	40	39	42	41	40	40	41	42	40	41	41	41	39	40	41	39	40	42
A0A0Q4MYX6_9GAMM	48	47	45	46	46	46	43	43	41	41	44	40	41	39	44	44	43	41	45	43	41	40	39	42	41	41	41	42	42	41	40	41	40	44	43	42	42	41	42	42	42	41	41	41	41	42	40	41	44
B2VBJ4_ERWT9	45	44	43	43	44	43	41	41	40	41	42	39	39	39	43	42	42	41	44	41	39	39	39	43	40	41	41	40	41	41	40	41	41	43	42	40	40	42	40	40	41	39	38	38	39	40	40	39	42
A0A0L7T7S4_9GAMM	44	44	43	43	45	44	41	41	40	41	43	38	40	39	43	44	43	41	43	41	40	41	39	42	40	40	41	41	41	40	40	40	39	42	40	40	41	41	41	41	40	39	39	39	39	40	39	39	43
A0A4R1N717_9GAMM	45	44	44	42	44	44	40	41	38	42	42	39	41	41	44	44	44	42	44	44	40	41	40	44	41	43	43	43	43	42	41	41	40	43	42	43	42	43	41	42	42	41	41	41	42	42	42	41	42
A0A0Q4M9F3_9GAMM	45	44	45	45	46	45	42	41	39	41	42	38	39	38	44	45	41	42	44	42	39	40	38	43	41	42	42	42	42	42	40	41	40	43	41	41	42	42	42	41	42	40	40	40	40	41	41	40	43
H2J1M3_RAHAC	45	44	44	43	45	45	43	42	41	41	42	39	40	40	44	44	43	42	46	43	41	42	40	44	41	42	42	43	43	43	41	42	41	44	42	42	42	44	43	42	42	42	41	41	41	42	41	41	43
A0A4R3YW44_9ENTR	46	45	44	45	46	45	46	45	44	42	44	41	44	42	45	45	44	44	47	46	42	42	43	45	42	44	44	45	45	44	42	44	44	46	45	44	44	46	45	43	43	44	43	43	43	43	43	43	45
A0A3N9TG09_9VIBR	40	38	38	37	41	39	38	38	36	36	40	38	36	36	38	36	39	37	40	39	36	36	36	39	38	36	37	36	38	36	36	37	36	39	36	34	36	36	37	36	38	38	37	36	37	36	34	36	38
F0KN91_ACICP	41	41	40	41	43	41	42	42	41	38	41	39	40	39	41	40	40	39	42	40	37	37	37	41	41	40	39	40	39	42	41	40	40	40	38	40	40	40	39	38	39	40	39	40	39	40	38	39	40
A0A0D5YFB1_ACIBA	39	39	39	40	40	41	40	40	39	38	39	38	38	37	39	38	39	38	41	39	36	36	35	40	38	38	37	38	37	40	39	38	38	39	36	38	39	37	37	36	37	37	37	38	37	38	37	37	39
N9AIG7_9GAMM	40	40	39	40	43	40	42	41	40	38	40	39	39	37	41	41	41	39	41	41	36	36	38	39	40	39	38	39	39	40	39	39	39	39	37	39	40	40	39	39	38	39	38	40	39	39	36	38	40
A0A380UGG0_ACIJU	37	38	38	39	41	41	40	38	37	37	37	36	37	35	40	39	39	38	38	39	35	36	36	39	38	37	37	37	37	39	38	37	38	39	36	38	38	37	37	36	37	38	36	38	37	37	36	37	38
A0A385C2T7_9GAMM	41	40	39	39	42	41	40	39	38	38	39	38	39	37	40	39	41	39	40	40	36	36	36	39	38	37	36	36	37	39	38	37	37	39	36	38	38	38	39	38	37	38	38	37	37	37	36	37	39
A0A2U3MXX0_9GAMM	40	40	39	39	41	40	40	38	38	38	39	37	39	36	41	40	40	40	40	40	36	36	36	40	40	38	37	38	38	39	39	38	37	39	36	39	40	39	38	38	37	38	38	37	38	38	36	37	39
V2UV07_9GAMM	40	39	39	41	41	43	40	38	38	40	40	38	38	36	42	42	41	40	41	40	37	36	37	42	40	39	38	39	39	41	40	38	38	40	38	39	39	39	38	38	39	40	40	39	38	39	38	39	41
A0A2V1HFX4_9GAMM	40	39	39	41	42	44	40	38	38	39	40	38	38	36	41	41	41	40	41	40	37	36	37	42	40	39	38	38	39	41	40	38	38	40	38	39	40	39	38	38	38	40	40	39	38	39	38	39	40
V2UQQ6_9GAMM	37	37	35	39	40	40	38	37	38	37	37	37	36	34	39	39	38	37	38	39	34	34	33	38	38	37	36	36	36	37	37	36	35	39	35	36	37	36	37	37	36	38	37	37	37	38	35	36	39
A0A1Y3CEJ3_9GAMM	40	40	40	39	42	41	42	40	41	39	41	40	40	39	41	41	41	40	42	41	38	37	38	40	40	41	40	41	41	39	40	38	39	41	38	40	39	40	39	39	40	39	38	40	40	40	38	39	40
N8NZW8_9GAMM	39	40	40	38	42	41	40	40	40	39	40	40	39	38	41	41	41	39	42	40	37	37	38	41	40	41	41	41	41	40	40	38	40	40	39	40	40	40	40	39	40	39	38	41	41	40	39	38	39
A0A0M4GVP7_9GAMM	40	40	40	40	42	41	41	40	40	38	40	39	39	38	39	39	41	39	40	40	37	36	37	41	39	41	40	40	40	40	39	38	40	40	38	39	39	39	39	38	40	39	38	40	39	39	38	38	39
A0A3B7PUD9_9GAMM	41	42	42	41	42	43	42	41	41	40	42	41	41	39	42	40	42	41	42	41	39	38	38	41	40	42	40	41	42	41	40	39	41	41	39	41	41	40	40	39	41	40	39	41	41	40	40	39	41
A0A0E2GK04_ACIRA	40	40	39	40	41	41	41	40	39	38	40	39	39	38	41	40	41	38	41	40	38	36	38	40	39	39	39	40	39	39	39	37	40	40	37	39	39	39	39	39	39	39	37	39	39	40	38	38	39
A0A369PLG9_9GAMM	39	39	38	38	42	41	40	40	39	38	40	38	39	36	40	38	38	38	40	40	36	36	36	40	40	40	39	39	39	39	39	37	39	39	37	40	40	37	39	38	39	38	38	38	39	39	37	37	38
A0A145X2Y7_9GAMM	39	38	37	38	41	39	40	38	38	37	39	36	38	37	39	37	38	37	40	39	35	35	36	39	39	39	37	37	39	37	37	36	37	38	37	37	38	37	38	38	38	38	37	38	38	38	36	35	38
A0A0N9VRY0_9GAMM	37	38	37	38	40	39	37	36	35	36	38	36	37	34	38	37	37	36	37	38	34	34	32	37	36	36	36	37	36	37	36	35	34	36	35	36	37	35	37	36	36	36	36	36	36	36	34	34	36
A0A1Z9YU89_9GAMM	40	39	39	41	41	42	42	39	40	37	41	38	40	38	40	39	41	39	42	40	38	38	38	40	40	40	40	40	41	41	40	38	39	41	38	40	41	40	39	39	41	40	39	41	40	39	38	39	39
A0A1E7RFQ6_9GAMM	39	37	38	40	41	40	42	40	40	36	40	39	39	38	41	40	41	39	42	40	37	37	36	40	39	38	37	37	39	39	39	38	38	41	37	40	40	39	38	39	40	40	38	39	39	40	37	38	40
A0A1B2M179_9GAMM	39	39	40	40	40	40	41	38	40	35	39	38	38	38	40	40	40	40	40	40	36	36	37	39	38	39	39	39	39	39	39	38	38	40	37	38	38	38	38	38	39	39	38	39	39	39	38	38	39
A0A3B7M4C8_9GAMM	40	39	40	38	39	40	41	39	39	37	39	40	37	35	39	39	40	39	40	38	36	36	36	40	38	38	38	37	37	36	38	36	37	38	36	38	38	38	38	37	37	38	37	37	38	38	35	36	38
A0A1G6LB21_9GAMM	38	37	38	39	39	41	41	37	41	37	40	40	39	39	41	39	40	40	42	41	38	38	38	40	39	40	38	40	38	41	39	39	38	40	37	39	39	39	38	39	40	39	38	38	38	39	38	38	40
X2HCA5_9NEIS	37	39	37	38	38	38	38	35	37	35	38	37	37	35	40	39	40	40	40	38	35	36	34	38	37	38	37	37	40	37	38	37	37	37	37	39	38	38	38	38	38	39	37	37	37	38	36	37	37
A0A1V3J1Z2_9PAST	36	36	37	35	39	39	38	38	39	38	37	36	35	34	39	38	38	37	39	39	36	35	36	38	39	37	36	37	37	37	36	35	37	38	37	36	38	37	39	37	38	39	39	36	37	38	37	37	37
A0A2Z3HX37_9GAMM	39	41	41	40	43	41	41	41	41	40	42	39	39	36	42	40	41	41	40	40	38	38	34	39	37	37	37	38	39	37	38	37	37	37	36	38	38	38	38	37	37	37	37	38	39	38	37	38	36
A0A4V6NPZ9_9NEIS	42	43	41	42	46	46	41	40	42	39	41	42	41	40	41	39	42	43	45	44	41	39	40	45	42	41	41	40	43	43	41	43	41	43	40	42	42	41	42	43	42	41	41	41	40	41	40	42	42
A0A261TCQ1_9BORD	49	49	50	47	51	48	46	47	47	45	47	45	47	44	49	48	46	48	49	48	44	45	44	49	48	47	47	47	48	48	47	47	47	47	48	46	46	46	47	47	48	46	46	45	45	47	45	46	48
A0A0H4VVP6_9BORD	49	51	48	50	50	47	47	47	46	45	46	44	47	43	49	48	49	49	47	49	45	45	42	48	45	48	47	48	48	47	47	46	45	48	47	47	47	48	46	45	46	46	47	46	46	46	46	46	47
D4XI85_9BURK	48	50	46	48	48	46	46	46	45	45	46	44	46	43	47	47	47	48	47	49	44	44	43	47	45	47	46	46	47	44	47	45	46	47	45	47	46	47	45	45	45	44	43	44	45	45	45	44	46
A0A0S1Y9D8_9BORD	47	48	47	46	50	46	46	46	46	44	46	46	45	42	49	47	47	49	47	48	45	43	43	46	45	46	46	46	45	45	45	45	44	46	45	44	44	44	46	45	45	45	45	44	45	45	44	45	47
A0A261U1C3_9BORD	46	46	45	46	47	46	44	44	46	43	44	45	45	42	47	46	47	47	48	46	42	44	41	46	43	43	43	44	46	45	44	45	44	46	43	45	45	44	45	44	44	44	44	42	42	45	44	45	45
A9IF94_BORPD	46	46	46	46	48	48	47	47	47	45	48	45	47	45	48	48	47	48	48	49	46	47	45	50	48	48	48	48	49	48	49	46	48	49	46	47	47	47	47	48	48	46	46	46	46	47	47	47	48
A0A157SHK2_9BORD	49	49	48	47	48	47	48	46	47	44	49	46	47	44	50	49	49	48	48	51	45	46	43	48	45	49	48	49	48	46	47	46	47	49	47	47	48	48	46	48	44	47	46	46	47	45	45	46	47
Q82S55_NITEU	48	50	47	47	49	48	48	46	50	46	49	45	48	43	49	48	50	49	50	49	47	47	46	47	46	47	47	47	49	48	48	48	47	49	47	47	48	47	47	46	47	46	45	46	46	47	47	47	46
A0A3A3GCR1_9BURK	50	51	50	48	51	49	47	48	47	47	48	45	46	44	49	47	47	48	48	48	45	46	42	47	45	47	48	46	48	47	47	46	46	48	46	44	45	47	47	47	45	47	46	46	46	47	46	46	48
A0A410UXB5_9BURK	50	49	47	48	51	46	45	48	45	44	46	43	45	44	47	46	47	46	49	48	44	46	43	46	43	47	46	45	47	46	45	46	46	47	46	46	46	47	46	46	45	45	44	45	44	46	45	46	46
F4GNG9_PUSST	49	49	45	47	47	47	46	46	45	43	45	43	44	40	46	45	47	45	47	46	45	45	41	48	45	45	45	44	46	46	45	44	45	46	44	45	45	46	44	45	42	45	45	43	44	45	45	44	46
A0A1M5WFE4_9BURK	49	50	48	47	49	47	46	47	45	45	47	45	45	42	48	48	47	48	49	48	43	46	43	47	44	46	46	46	48	45	46	46	45	46	45	45	45	45	45	46	45	46	45	44	44	46	44	46	45
A0A2N4UGS7_9BURK	46	47	45	44	47	46	44	44	44	43	45	43	45	41	46	45	46	45	47	45	44	43	41	45	43	43	44	44	45	44	44	45	43	45	44	44	43	44	43	44	43	42	43	43	43	43	43	42	43
A0A368WU09_9BURK	46	47	44	45	47	46	44	44	43	45	45	42	44	40	45	44	43	42	47	46	43	44	41	46	44	45	46	45	46	45	44	44	44	46	44	45	46	43	44	44	44	44	44	43	44	43	42	44	45
V2G2U9_9BURK	48	49	46	48	48	47	47	47	46	44	47	44	46	47	48	47	49	47	49	48	46	44	43	46	45	46	46	45	48	47	48	46	46	48	46	47	49	47	46	46	46	46	45	46	46	46	46	45	47
W0PBC2_9BURK	44	45	44	45	45	45	43	44	42	43	44	43	44	40	45	46	43	43	44	45	41	43	40	43	41	41	41	40	41	42	44	44	41	43	43	43	43	43	42	43	43	40	40	40	41	43	41	41	41
A0A4R3V1Y1_9BURK	48	48	46	44	46	46	44	44	43	42	45	43	44	43	47	46	45	43	48	46	44	45	43	47	45	46	47	46	45	46	45	44	45	45	45	45	46	44	47	46	45	44	43	44	44	46	46	45	44
A0A171KR87_9BURK	43	43	43	41	44	42	43	40	41	38	41	41	42	42	44	42	43	41	46	45	42	43	43	43	44	43	43	42	44	44	43	43	41	43	44	43	43	43	45	43	44	45	43	43	43	45	43	44	42
A0A3N1XDZ5_9BURK	48	46	45	46	48	48	48	46	46	44	47	43	46	42	47	48	47	45	47	48	44	44	42	47	46	48	47	46	46	46	45	43	45	47	46	46	45	45	46	46	45	46	46	45	45	47	46	46	47
A0A3M6QPK2_9BURK	46	48	47	46	46	47	47	45	46	43	45	44	45	45	45	46	45	44	47	48	45	45	43	46	43	48	48	47	47	48	46	46	45	47	48	48	47	46	47	48	48	47	46	45	46	47	47	46	44
A0A0U1Q3B1_9BURK	48	48	47	46	47	46	45	45	45	42	44	42	43	43	44	45	45	46	45	45	43	44	41	46	43	45	44	44	45	44	44	44	44	48	44	46	46	45	45	45	46	46	44	44	44	45	44	46	43
A0A0H2M5I3_VARPD	50	50	46	46	49	47	48	48	47	45	46	44	47	43	48	48	49	47	50	48	47	46	45	49	47	50	50	49	49	48	47	46	48	50	47	47	48	49	46	48	45	46	46	46	46	46	47	47	47
A0A1I5S4R6_9BURK	51	50	47	47	50	48	49	47	47	45	47	44	46	44	49	48	49	48	50	50	47	47	44	50	48	50	51	49	49	48	48	48	49	51	48	47	48	49	47	48	47	47	46	46	46	47	48	47	48
A0A126ZJ57_9BURK	50	50	48	48	51	49	48	47	47	44	46	45	45	43	49	49	49	48	50	49	47	47	44	49	46	49	49	47	48	47	47	46	48	50	46	48	49	49	47	48	45	47	47	46	47	46	47	48	47
A0A2P8KRE4_9BURK	52	51	50	49	50	48	48	48	47	45	48	44	47	44	49	48	50	49	50	49	48	46	45	49	46	49	49	48	49	47	48	49	49	51	47	45	48	49	47	47	47	48	47	47	47	47	48	48	48
A0A109D1U4_9BURK	51	50	48	48	51	47	47	48	46	45	47	44	46	43	48	48	50	49	48	47	47	46	45	49	47	49	49	48	49	47	47	48	49	50	47	45	46	47	47	47	47	48	47	47	46	48	48	48	48
A0A244EFB9_9BURK	51	50	48	49	49	48	47	47	46	44	46	43	46	44	48	48	49	49	49	49	46	46	45	49	46	50	50	49	50	48	48	48	49	51	47	45	48	49	47	47	46	47	47	47	47	47	48	48	49
A0A1G6RCE9_9BURK	51	50	48	48	51	48	47	48	46	44	48	45	47	44	49	47	49	47	50	48	46	46	45	48	46	49	50	48	50	47	47	47	48	49	47	46	46	48	47	48	46	48	47	46	46	48	48	49	47
A0A1H4FD15_9BURK	48	48	46	45	48	47	47	48	47	46	47	44	46	42	48	48	48	49	51	48	48	45	42	48	46	49	49	48	49	47	46	47	48	48	47	45	47	46	46	48	46	48	48	47	47	47	46	46	47
A0A147GS36_9BURK	50	48	46	47	48	47	46	47	47	45	45	45	46	45	47	48	49	48	50	50	49	46	46	51	49	50	49	49	51	49	49	49	51	49	49	47	49	50	47	49	49	50	49	48	48	49	50	49	49
A0A1I4NTN6_9BURK	48	47	47	46	48	47	46	46	45	44	47	43	43	40	49	47	47	47	49	46	46	43	41	45	45	45	45	44	45	45	45	45	45	45	45	44	44	46	45	46	45	44	43	43	44	44	44	43	44
A0A2A7UZW1_COMTR	45	46	45	44	47	43	45	45	43	41	44	42	43	41	46	43	44	43	48	45	43	42	43	45	43	43	42	43	44	42	44	42	42	45	43	44	43	43	42	43	44	42	42	43	42	43	42	43	44
A0A0W7YXY2_9BURK	43	43	44	42	45	40	44	43	40	40	40	40	41	40	45	43	44	43	46	43	40	42	41	42	43	41	40	41	42	40	42	42	42	43	42	40	41	42	40	40	41	41	41	41	41	41	41	43	42
A0A014MHS3_9BURK	47	47	45	44	49	44	45	44	43	42	44	43	45	41	46	45	45	44	49	46	43	45	45	47	45	45	44	45	44	44	45	45	45	47	46	45	44	46	45	45	44	44	44	45	44	45	45	46	45
A0A363RRR7_9BURK	44	44	44	41	44	43	42	41	43	40	42	41	43	41	45	44	43	43	45	44	41	41	41	44	43	41	42	42	42	42	44	42	42	45	43	43	42	43	44	45	44	43	42	43	42	44	43	42	44
A0A1I7FES2_9BURK	45	45	44	44	44	43	42	40	41	41	41	40	44	41	43	44	43	43	45	43	41	41	40	43	41	43	43	43	44	43	43	44	42	46	43	44	45	45	43	43	44	42	42	45	44	44	43	42	43
A0A2S0MBY6_9BURK	44	44	44	42	44	43	43	41	41	41	40	39	43	42	45	45	45	44	45	44	40	41	40	45	43	44	45	44	45	43	45	43	42	43	42	42	42	43	43	43	45	40	40	41	41	42	43	41	43
D0J7S7_COMT2	44	44	45	42	45	42	43	42	40	41	41	39	42	40	43	43	42	42	45	45	40	39	39	42	43	42	43	43	44	40	42	41	42	44	42	42	43	42	43	41	41	39	41	40	40	41	41	41	42
A0A1W6LA37_9BURK	50	49	49	49	48	45	50	48	48	45	47	47	45	43	48	47	48	49	51	49	45	47	43	48	43	49	49	49	47	47	48	47	48	47	48	45	46	45	47	46	45	46	45	47	47	47	46	46	46
A0A0Q6W3F1_9BURK	50	51	50	51	49	48	46	46	46	43	47	46	46	43	47	46	47	48	49	49	45	47	42	45	43	46	46	46	46	46	45	45	45	45	46	44	46	45	46	44	45	46	45	45	45	45	45	45	45
A0A0Q7AJE6_9BURK	51	50	47	52	49	48	48	48	47	45	46	46	47	45	51	49	48	50	52	51	47	47	43	46	44	48	48	47	47	45	47	46	47	47	47	45	46	46	44	45	45	46	45	45	45	46	46	45	47
A0A1P8K341_9BURK	51	52	48	52	50	49	47	47	46	43	46	44	48	44	47	47	47	48	49	49	45	47	41	45	43	47	47	45	46	45	45	46	44	48	46	45	46	45	45	45	45	45	44	44	45	44	44	44	46
A0A0Q7T5N8_9BURK	49	52	50	48	49	47	46	48	47	44	46	45	49	44	48	47	48	49	50	50	47	47	43	46	46	48	48	47	48	47	46	47	47	50	49	46	47	47	47	46	45	47	47	47	46	45	46	47	45
A0A4R3UJN9_PELSC	50	51	49	50	48	48	45	45	48	44	44	44	47	43	47	46	47	49	49	48	44	45	42	44	45	46	46	45	45	45	45	46	45	49	46	45	46	46	45	46	45	46	45	45	44	44	45	46	45
A0A254N915_9BURK	50	51	48	48	48	48	46	45	45	44	44	48	48	44	49	47	48	48	47	50	46	47	46	45	45	46	47	47	46	46	46	45	47	48	47	45	47	46	45	46	45	45	44	45	45	44	45	47	44
A0A3N7CF62_9BURK	48	49	48	48	49	48	48	45	49	44	46	46	47	45	46	46	46	47	48	48	43	45	42	46	45	46	47	46	46	47	46	49	46	49	47	47	48	45	42	44	46	45	45	45	45	44	45	46	44
A0A0S9NFX1_9BURK	51	51	50	50	51	49	48	47	47	44	47	48	48	47	49	48	49	49	51	50	48	49	45	50	47	49	49	49	49	50	48	49	48	49	49	48	48	47	49	48	48	49	47	47	47	48	46	48	47
A0A0Q4Y1L3_9BURK	53	52	51	50	49	50	48	48	47	44	46	46	48	46	48	47	48	49	50	50	46	48	44	48	45	48	47	47	47	49	46	48	48	50	48	48	48	46	48	48	48	46	45	46	46	47	45	47	45
A0A0Q6LB83_9BURK	52	54	51	51	50	47	48	47	47	45	47	46	47	46	50	50	50	48	50	52	48	46	43	47	44	48	48	48	46	47	47	47	46	48	46	47	48	47	46	46	46	47	46	45	45	46	46	47	44
A0A140HL98_9BURK	50	50	48	48	48	47	46	47	46	43	47	46	46	44	48	48	49	47	49	49	45	47	43	47	45	47	46	46	47	46	48	46	48	47	48	48	49	47	47	46	46	47	46	46	46	46	45	47	44
A0A1S8CVI7_9GAMM	48	48	49	51	48	44	42	42	40	38	41	41	43	40	43	42	43	44	44	44	44	41	37	43	42	43	43	42	43	42	43	42	43	42	45	44	44	44	43	43	42	42	41	41	41	43	43	42	42
A0A4Q5VJ30_9GAMM	48	49	48	50	47	45	42	42	39	38	41	42	43	40	43	42	41	43	43	43	43	41	37	44	41	43	43	42	43	42	43	42	42	43	45	44	44	44	42	42	42	41	40	40	41	43	43	41	41
A0A3R8S8N4_9BURK	51	50	49	50	49	45	46	44	42	43	44	43	44	42	47	48	48	47	48	46	45	46	42	45	44	47	45	46	45	45	46	46	46	47	47	46	46	47	47	47	47	45	43	46	47	45	46	46	45
A0A1B3PN99_9BURK	48	50	49	47	45	45	44	43	43	40	41	43	44	43	43	43	43	43	45	44	43	44	41	46	42	45	43	44	45	45	44	43	43	47	45	46	46	46	44	45	43	44	43	44	45	43	44	44	41
A0A1Y2QXX8_9BURK	47	50	47	46	46	44	44	43	41	38	41	43	43	43	43	44	43	43	46	43	44	45	41	44	41	43	44	43	44	45	43	44	44	45	44	44	45	46	43	44	42	44	43	44	44	43	42	42	41
A0A1C9VIT9_9BURK	47	49	48	45	46	43	43	44	41	39	41	41	44	43	45	44	43	43	44	45	44	43	41	44	42	43	44	43	43	46	41	41	43	45	45	44	44	44	43	44	42	43	43	42	43	43	43	42	41
A0A0T2Z1W2_9BURK	44	46	46	44	45	43	43	42	39	37	40	40	41	42	43	44	42	41	42	43	40	40	41	41	42	41	41	41	41	42	39	40	41	42	43	42	43	42	41	42	40	41	41	41	41	41	40	39	39
A0A0N7J941_9BURK	46	46	45	44	45	44	41	41	39	36	40	40	41	41	43	42	42	43	44	43	41	40	39	42	40	41	41	41	39	41	40	40	41	42	41	41	42	43	39	41	40	41	40	40	41	41	40	38	38
A0A0Q4GWK8_9BURK	46	49	47	46	47	43	43	43	41	40	41	42	45	43	44	44	43	43	45	45	42	45	41	43	41	43	44	43	43	43	42	44	42	44	44	43	44	45	43	42	42	42	41	42	42	42	43	42	40
A0A369AP48_9BURK	48	48	47	47	46	46	44	43	40	39	43	42	45	42	45	45	44	43	47	45	45	44	40	45	43	44	45	43	43	44	44	44	44	45	45	44	44	46	43	44	43	42	43	42	42	43	44	43	42
A9BZT3_DELAS	45	46	42	44	44	43	40	40	41	37	39	40	42	42	40	41	39	39	42	40	40	42	39	41	39	41	41	41	40	41	40	41	40	42	41	41	42	40	42	41	39	41	40	39	41	39	40	38	38
A0A1A9HU13_9BURK	44	47	44	45	42	44	43	43	41	39	41	40	44	44	42	41	42	42	45	44	44	44	41	44	42	42	42	42	42	42	42	41	43	45	44	44	44	46	43	42	42	43	42	43	42	43	44	43	41
A0A1I6JQA5_9BURK	46	47	45	46	43	45	44	42	41	38	41	41	44	45	42	41	43	41	44	44	44	44	40	44	42	41	41	42	43	43	43	42	43	44	43	45	45	46	42	43	43	44	43	43	43	44	44	44	39
A0A3S2U0P2_9BURK	46	47	45	45	42	43	43	42	40	38	42	42	45	46	42	42	43	42	46	48	45	43	42	44	43	46	45	45	42	46	44	43	46	43	44	44	45	44	43	43	42	43	43	44	44	43	45	43	42
A2SEP8_METPP	45	48	45	44	40	40	40	41	40	38	40	41	40	43	41	40	41	41	45	44	40	40	38	43	41	41	41	41	41	42	45	40	43	45	44	44	44	44	41	41	41	43	42	42	42	41	42	42	41
A0A4Q7W0G4_9BURK	46	48	44	44	42	40	41	43	40	36	39	40	41	43	40	40	41	39	44	45	44	42	38	43	41	41	40	41	42	42	43	43	44	44	43	43	44	44	40	41	41	44	43	44	43	42	42	43	41
A0A0G3BF75_9BURK	47	49	47	48	46	44	45	44	45	40	44	43	44	46	43	45	44	43	47	48	49	45	42	45	45	45	44	45	47	46	46	44	46	48	48	48	49	47	45	45	45	46	46	46	46	45	46	47	45
A0A1W6SPZ7_9PROT	49	48	48	46	49	44	43	45	43	42	44	43	43	43	47	45	44	43	44	44	43	43	38	42	42	42	43	44	43	41	42	40	40	41	42	43	42	42	43	41	42	42	41	41	41	41	40	41	43
A0A1G5DBV6_9PROT	49	47	46	47	49	44	43	44	41	42	43	42	43	42	46	45	43	43	44	43	41	42	41	42	41	41	43	43	42	40	42	40	40	41	41	42	41	41	43	40	41	42	40	40	41	41	40	41	43
A0A1H7IRG4_9PROT	49	47	46	47	48	44	44	45	43	42	43	43	42	42	45	45	43	44	45	43	41	42	38	41	40	43	43	44	42	40	42	41	40	41	41	42	41	42	43	42	41	43	41	41	41	41	40	42	42
A0A1I4YGQ6_9PROT	49	47	47	49	50	46	43	45	43	41	45	43	43	43	47	44	43	43	45	43	42	42	40	43	41	41	43	44	42	40	42	40	41	41	42	44	42	42	42	42	41	42	41	41	41	42	41	42	43
A0A1M7A2V8_9PROT	48	46	45	46	48	44	43	44	42	40	43	42	42	42	46	45	43	43	43	43	41	42	39	42	40	41	42	42	41	40	41	39	40	41	41	42	41	41	42	40	40	42	40	40	40	41	39	41	42
Q2Y942_NITMU	49	47	45	46	49	44	43	43	44	41	42	42	41	41	45	44	42	43	43	43	42	41	38	41	40	41	43	43	42	42	41	40	40	41	41	42	41	41	41	40	39	41	40	39	40	40	39	40	42
A0A1I3AWY9_9PROT	47	46	45	45	49	44	44	44	42	41	44	43	42	42	44	44	43	43	43	43	42	42	41	43	41	42	43	43	43	42	42	41	41	41	42	43	42	42	42	40	41	43	42	40	41	42	41	41	43
A0A1K1MTB4_9PROT	48	49	47	46	51	45	45	46	43	41	45	44	45	44	49	46	46	46	47	47	45	43	42	44	43	46	46	46	44	43	44	42	43	43	43	46	44	46	45	43	44	44	43	44	44	43	43	45	45
A0A2R5FGK3_9PROT	44	45	45	44	47	42	44	43	43	42	42	42	39	38	46	45	43	45	45	45	41	40	38	40	41	41	41	42	40	41	40	40	41	42	41	39	40	40	43	42	42	43	42	42	42	41	41	42	40
A0A1A9NLC3_9PROT	43	42	43	43	42	38	37	38	37	38	40	35	37	32	43	41	39	40	40	40	35	37	35	35	36	36	36	37	36	36	37	36	35	38	39	39	39	35	38	37	36	36	37	35	36	37	37	37	37
C6XA35_METGS	40	41	41	40	43	37	38	39	37	35	37	37	37	34	39	38	38	38	38	37	35	35	34	37	35	36	36	35	35	35	35	35	33	36	36	35	36	34	38	38	34	35	35	35	35	36	35	36	36
A0A4R3N5M9_9GAMM	43	42	42	42	42	42	38	42	41	38	40	40	40	40	41	40	40	40	43	41	39	37	37	39	38	41	41	42	39	38	37	39	37	40	40	41	40	41	40	40	40	42	41	40	40	41	41	40	37
G2DX18_9GAMM	41	40	40	41	41	39	38	40	39	37	39	38	40	37	39	38	38	40	42	41	40	36	36	39	38	40	41	40	39	38	38	38	38	39	39	40	40	41	39	39	39	41	40	39	40	40	40	38	39
F9U8R9_9GAMM	43	41	39	43	42	40	38	39	39	38	39	39	41	39	41	40	40	40	42	42	39	37	37	40	38	40	41	40	39	39	38	39	37	40	39	39	39	41	39	39	40	40	39	38	38	40	41	40	38
A0A1S8DJE3_9PSED	44	42	42	41	43	43	40	41	40	37	40	38	44	41	42	42	42	41	42	43	41	40	38	41	39	41	39	40	41	41	39	40	41	42	42	40	40	41	42	42	40	40	39	41	41	41	42	39	39
A0A1H1SUW1_9PSED	44	41	41	41	41	42	40	40	39	37	40	38	41	38	42	39	41	40	39	41	40	38	37	39	39	38	38	39	39	40	38	39	38	39	40	39	40	39	40	40	39	39	38	40	39	40	40	38	39
A0A2A4AVB8_9PSED	46	43	43	42	43	40	41	41	38	36	40	39	42	39	43	42	43	41	40	40	40	39	39	39	39	40	39	39	41	41	39	38	41	41	41	39	40	39	41	40	40	41	40	39	40	40	41	40	38
A0A1H1YCW3_9PSED	43	43	41	41	42	40	40	40	37	37	40	38	40	38	42	41	41	39	39	40	39	37	36	39	39	39	39	39	40	41	36	37	39	39	40	38	39	37	40	39	41	39	39	39	39	40	41	38	38
A0A1H2HZE2_9PSED	43	44	42	42	44	40	41	41	39	37	40	38	41	39	42	41	41	40	41	39	40	38	38	39	39	40	40	39	40	40	38	38	40	40	41	40	40	38	41	41	39	40	41	40	40	40	41	39	38
A0A1H9W884_9PSED	44	42	40	41	43	42	40	40	37	35	40	40	42	39	42	41	41	39	39	39	39	38	39	38	38	38	38	38	40	42	38	39	39	40	39	38	38	39	40	40	39	39	38	39	40	40	42	40	36
A0A1V0B1W5_9PSED	43	43	41	39	42	40	40	42	40	34	38	39	44	38	42	42	43	40	40	40	39	39	38	39	38	38	38	38	40	42	39	39	39	41	41	39	39	39	40	41	38	39	38	40	39	40	41	40	38
A0A1I4PI44_9PSED	44	42	40	39	42	40	39	41	39	36	38	40	41	40	39	39	40	39	39	39	37	37	39	39	38	40	40	39	40	41	38	39	41	40	40	39	40	39	39	41	38	39	39	39	39	40	40	40	36
A0A4V3D5B0_9GAMM	41	39	39	39	40	41	37	39	37	34	36	37	40	36	41	40	38	38	37	37	37	35	35	36	38	37	37	38	39	38	35	37	37	38	38	37	37	36	38	37	38	37	36	37	37	37	39	38	38
Q47H81_DECAR	45	45	45	47	48	44	42	41	40	39	42	42	40	40	44	44	44	43	45	45	41	41	40	42	40	41	41	41	43	42	39	40	40	41	41	41	40	41	40	40	39	41	40	41	41	42	40	41	43
A0A3B7A9J1_9RHOO	46	45	45	49	46	44	41	43	41	39	43	40	39	38	45	43	43	44	46	43	41	39	40	42	40	40	40	40	42	41	40	39	41	42	41	40	40	39	40	39	39	42	41	40	40	41	40	40	41
A0A133XLV9_9RHOO	45	45	46	47	46	44	41	43	42	40	43	43	41	40	44	44	43	44	45	44	42	41	39	42	40	42	41	42	43	42	39	41	41	43	41	43	42	43	40	41	40	42	41	41	40	42	42	40	43
A0A1R1I5A4_9RHOO	46	46	44	49	47	45	41	41	42	38	43	42	42	41	46	44	45	43	44	45	42	41	41	42	41	44	43	44	43	43	41	42	42	44	42	43	43	43	42	41	40	43	42	42	43	44	44	42	42
A0A1E7X7J1_9BURK	48	45	47	46	49	46	42	40	42	41	42	43	41	40	45	45	44	45	48	46	42	41	41	43	43	43	43	44	43	42	42	42	43	43	43	44	43	45	42	42	42	44	43	44	44	43	43	42	43
A0A1H8RG54_9BURK	47	44	46	46	48	45	43	42	42	40	41	43	40	40	46	44	44	44	47	45	43	41	40	42	43	43	43	44	42	43	41	41	43	43	43	42	43	45	44	43	44	44	43	44	44	43	43	42	43
L9PLH7_9BURK	47	45	46	45	47	47	43	42	43	39	41	42	42	40	45	44	43	44	48	46	43	41	39	43	43	43	42	43	43	43	41	42	44	43	42	44	44	46	43	43	42	44	44	44	44	44	44	43	43
A0A1I4UM90_9GAMM	47	45	47	46	46	46	43	40	42	39	42	42	41	42	46	45	44	43	47	46	43	42	41	42	42	43	43	43	41	43	42	42	43	43	43	44	44	45	44	42	42	43	43	44	44	43	44	42	42
A0A1H8EYS0_9BURK	48	45	46	47	47	48	44	42	42	40	42	43	42	41	47	44	44	46	47	48	44	42	41	44	41	43	44	44	44	43	42	43	45	45	43	43	44	45	43	42	41	44	44	44	43	44	44	43	42
A0A1I7M6W4_9BURK	48	46	47	47	47	47	43	42	43	39	42	43	42	41	47	47	45	45	47	46	43	42	41	43	42	44	45	45	44	43	42	43	43	44	43	45	45	45	43	42	41	44	45	44	45	43	44	43	43
A0A0Q6VY91_9BURK	47	45	46	45	46	46	42	40	42	39	41	42	42	40	45	44	45	44	46	46	43	43	40	44	41	43	42	44	44	44	42	43	42	43	42	44	44	44	42	41	40	42	41	43	43	42	44	41	41
A0A0M2WQT2_9BURK	45	43	44	43	48	45	42	41	42	39	41	39	40	39	45	45	44	45	45	45	42	41	39	41	40	42	41	42	41	42	39	40	41	41	42	42	42	43	41	41	41	42	42	43	43	43	42	41	42
W0UZX2_9BURK	47	47	47	46	49	46	42	41	42	40	41	40	41	39	46	45	44	43	45	44	43	41	40	42	40	43	42	43	42	42	41	40	41	43	43	43	43	44	42	42	41	43	42	44	44	42	43	42	42
A0A2G8SW13_9BURK	47	46	47	47	47	48	43	41	41	39	42	43	44	40	47	45	45	44	45	45	43	41	41	41	42	42	43	44	43	42	40	41	43	43	42	44	44	44	43	42	42	43	43	44	44	43	43	42	42
A0A2G8T7Z0_9BURK	46	44	45	45	47	46	42	41	41	40	42	42	42	38	46	45	45	44	46	46	43	40	41	43	41	42	42	43	43	42	42	40	42	42	42	42	42	43	42	41	41	43	43	43	42	42	43	41	42
A0A0S4P7E0_9BURK	47	46	46	47	49	48	43	42	42	40	40	43	43	42	47	45	43	44	46	46	42	43	42	43	42	43	43	43	43	43	41	43	43	43	43	43	43	43	41	42	41	43	44	44	43	42	42	42	42
A0A1M5VDX9_9BURK	46	45	46	46	46	47	43	40	42	39	40	42	41	40	44	42	42	43	45	43	43	41	39	41	41	42	42	42	42	42	41	41	43	42	43	42	42	43	41	41	42	42	42	43	43	42	42	41	40
A0A418XFD8_9BURK	48	47	48	47	48	46	43	42	40	40	40	42	44	40	46	44	45	44	47	47	44	41	41	43	42	43	43	44	41	42	42	41	43	44	42	43	43	44	42	41	42	43	44	44	44	41	43	41	43
A0A2U2I768_9BURK	47	48	47	46	48	49	43	42	43	41	43	43	43	42	47	47	46	45	48	46	46	43	42	44	42	45	44	45	42	42	43	42	43	45	43	44	44	45	46	44	42	44	44	44	44	44	45	42	44
A0A086WGY1_9BURK	47	46	47	45	47	46	42	42	41	38	41	41	40	41	44	43	43	44	47	44	42	42	41	43	42	42	42	43	42	44	42	42	43	44	42	44	44	45	42	41	42	44	44	43	43	43	43	41	43
A0A1S9A6W4_9BURK	48	47	47	46	45	46	42	41	42	38	42	43	42	40	44	44	44	43	45	45	42	42	41	43	43	42	43	43	42	43	42	42	43	45	44	44	44	45	42	41	42	43	43	43	44	42	43	42	43
A0A0Q5HE07_9BURK	45	46	46	45	45	45	42	41	41	38	41	42	40	41	44	43	43	43	45	45	42	41	41	43	42	43	43	44	42	43	42	42	43	44	43	43	43	44	42	41	42	42	43	43	43	42	43	42	43
A0A098U5Z0_9BURK	46	45	46	47	47	46	41	41	40	40	42	41	42	39	43	43	42	44	46	45	42	41	42	41	40	42	42	43	42	41	42	41	43	44	41	43	43	43	42	42	42	43	44	42	43	42	43	41	43
A0A0J1D7H4_9BURK	47	45	47	48	46	48	42	41	42	40	42	42	42	41	45	44	42	43	46	45	42	41	40	43	42	42	43	43	42	41	43	42	44	45	44	43	43	46	43	42	42	42	42	43	43	44	44	41	43
A0A411X720_9BURK	47	46	46	46	47	48	42	42	42	39	40	42	42	41	45	45	43	44	46	43	42	42	42	43	42	43	42	43	43	43	43	42	43	44	43	44	44	45	42	42	42	43	44	44	44	43	43	41	43
A0A2R4C6S8_9BURK	48	48	46	46	48	47	44	42	42	41	42	43	43	41	47	47	45	44	47	45	44	42	42	42	42	43	43	44	43	43	44	42	44	45	43	44	45	46	43	43	42	44	44	44	45	44	44	43	44
A0A0K1K069_9BURK	45	43	42	44	44	44	41	41	40	37	39	44	41	40	43	43	41	41	44	44	42	40	38	40	40	41	41	41	41	42	41	42	42	42	41	42	42	44	41	40	40	41	41	42	42	42	43	41	40
A0A0Q8R0R7_9BURK	45	44	44	47	47	47	42	43	43	38	41	42	41	42	45	45	44	44	44	44	42	40	40	41	40	42	42	43	44	43	40	43	43	42	41	43	43	44	41	41	41	42	42	43	44	42	43	42	43
N6X6R5_9RHOO	48	47	48	47	48	45	44	44	42	39	41	41	44	39	44	43	44	44	47	44	40	41	40	44	41	42	42	43	43	42	42	44	43	43	41	42	43	44	42	43	43	44	43	44	44	43	42	42	43
C4KAP2_THASP	47	47	47	46	44	45	42	43	42	37	41	39	43	40	44	42	43	43	44	44	41	41	40	42	40	42	41	43	43	42	42	43	42	44	42	41	43	44	43	42	42	42	41	43	43	44	42	42	43
N6XLG4_9RHOO	48	47	48	48	48	45	44	45	42	39	43	42	44	41	45	45	44	44	46	45	43	41	40	43	42	42	42	42	44	42	42	43	43	43	43	42	43	43	42	41	40	42	42	43	42	42	42	42	43
A0A2U8GP29_9RHOO	47	47	48	45	46	45	44	45	43	39	43	42	42	40	45	45	44	45	46	45	42	42	40	43	42	42	42	43	41	42	42	42	43	43	41	41	42	43	43	43	41	43	43	42	42	43	42	43	43
A1K9Y4_AZOSB	47	46	48	45	46	44	44	44	42	40	42	41	42	40	44	43	42	42	45	44	40	40	40	42	40	41	40	41	42	40	41	40	41	41	42	41	42	43	41	42	40	41	41	40	41	41	42	41	42
A0A4R6DSJ4_9RHOO	46	44	47	44	46	44	44	44	44	38	42	41	41	40	43	43	43	43	47	44	42	41	40	44	41	41	42	42	42	41	42	41	40	41	42	41	41	42	42	43	41	43	42	42	42	41	41	41	41
N6XZE9_9RHOO	45	45	46	45	44	45	43	42	44	39	42	41	43	41	43	44	41	43	46	44	41	40	39	42	39	41	40	42	43	40	42	41	41	43	42	41	41	42	42	43	41	42	42	41	42	42	43	41	41
S9ZHQ0_9RHOO	44	43	45	44	44	43	42	41	42	37	40	41	41	38	42	42	39	43	44	42	40	40	38	41	38	39	39	41	42	39	40	39	40	41	40	39	40	40	41	40	39	40	41	40	41	40	40	40	41
A0A323V0R6_9RHOO	45	43	47	45	44	43	41	43	41	40	41	41	41	39	43	43	41	44	45	43	40	42	39	41	39	39	38	40	41	39	40	41	41	41	41	40	41	41	41	40	40	40	41	40	41	41	40	40	42
A0A290ZTV7_9RHOO	47	45	48	44	44	44	42	43	43	38	40	40	41	41	44	45	44	44	46	45	43	41	40	44	41	42	42	42	42	40	42	40	42	41	41	40	42	43	41	41	39	40	41	41	41	41	40	41	40
A0A0K1J2B7_9RHOO	47	48	48	48	48	45	46	47	42	41	43	42	42	40	44	44	44	43	46	45	43	42	39	43	41	44	44	45	44	43	42	41	43	43	42	43	44	44	42	42	40	43	44	43	43	43	42	41	42
H0Q397_9RHOO	45	46	47	45	44	45	44	45	42	38	40	41	42	39	44	43	42	42	42	42	42	40	38	42	40	43	42	43	42	41	40	40	42	40	41	40	42	42	39	39	38	41	41	40	40	41	41	39	40
Q5NZA7_AROAE	49	47	49	49	46	45	43	44	42	40	42	42	43	41	43	43	42	42	45	43	41	42	39	43	40	43	43	44	43	42	42	41	43	41	41	42	43	43	42	42	41	43	42	43	43	44	43	41	41
A0A2T4IH53_9RHOO	47	47	48	49	47	46	43	44	41	38	43	41	42	41	43	43	43	44	44	45	41	42	39	44	41	43	44	45	43	44	42	43	43	43	42	43	44	44	40	42	39	43	43	43	43	43	43	41	41
A0A2K9LB04_9RHOO	47	46	47	46	46	45	44	44	44	37	42	41	44	40	43	43	44	43	44	44	42	42	40	43	41	43	43	44	43	42	41	44	43	42	42	42	43	45	40	41	39	42	41	41	42	41	41	41	41
A4XVG0_PSEMY	45	44	44	45	44	41	42	41	42	38	42	42	41	42	43	42	41	41	42	41	38	39	39	41	39	42	43	43	42	41	41	39	41	42	42	42	43	42	41	43	39	42	41	41	41	42	42	41	41
A0A1H2FE51_9PSED	41	41	39	43	40	39	38	39	38	34	39	40	39	36	40	38	39	39	39	38	36	36	35	36	38	39	40	39	38	37	36	35	39	38	38	38	38	38	38	38	37	39	39	38	38	38	37	37	37
S6AYR3_PSERE	47	45	46	46	45	45	43	43	40	39	39	39	43	40	43	41	43	41	43	42	40	39	41	44	43	43	44	43	43	43	42	40	43	44	42	43	43	43	41	42	40	42	43	42	42	43	42	41	42
A0A4Q9R5Y6_9PSED	46	45	45	44	44	44	42	44	43	39	40	42	43	40	43	42	44	44	46	43	41	40	39	42	40	41	41	41	41	41	40	41	42	40	40	40	41	42	39	41	39	41	41	40	40	41	42	40	41
F6A897_PSEF1	45	44	44	43	44	42	39	43	42	39	40	40	42	39	43	42	44	43	44	41	40	39	39	40	40	39	40	40	40	39	39	40	41	39	39	38	39	40	39	40	38	40	39	38	39	41	41	39	40
A0A2T5HHJ3_9PSED	44	44	44	44	43	43	40	41	42	37	38	41	42	38	43	43	43	42	42	41	40	39	37	39	39	40	40	41	41	39	39	39	40	39	39	38	39	39	39	40	40	39	39	39	39	40	41	39	40
A0A0J6GFN2_PSETA	46	45	45	45	43	42	41	42	41	39	39	40	42	38	43	42	42	43	41	41	41	38	37	39	38	40	40	40	41	39	37	39	41	40	40	38	39	40	38	38	39	39	39	39	39	39	40	39	39
A0A1T1ICR8_9PSED	43	43	43	43	43	41	40	41	40	38	39	39	41	37	42	42	42	41	41	41	38	38	36	39	38	39	40	39	40	38	37	37	39	37	40	38	39	38	38	39	37	38	39	39	38	39	39	39	39
I4N656_9PSED	45	44	45	44	45	42	41	41	40	38	40	39	41	38	44	42	42	42	42	41	38	37	36	39	39	41	41	41	41	39	38	39	40	38	39	39	40	39	39	38	37	39	38	39	38	39	39	38	39
A0A385Z4L3_9PSED	46	45	44	44	44	42	40	40	40	37	40	39	41	38	42	40	42	42	41	41	39	38	37	41	39	41	40	41	41	39	37	39	40	38	38	39	39	39	38	39	36	39	38	37	37	39	41	38	39
A0A4V2KCT8_9GAMM	45	45	45	43	45	44	41	40	41	38	40	42	42	39	43	44	42	42	43	41	41	39	38	40	40	41	41	41	41	40	38	40	41	41	39	39	40	39	39	40	40	40	40	40	40	40	41	40	40
A0A077LH73_9PSED	45	45	44	44	43	41	41	42	41	39	39	41	41	39	43	41	42	42	41	39	38	38	36	41	40	40	39	40	40	41	38	38	40	39	39	39	41	41	39	39	39	39	39	39	40	40	40	38	40
A0A2X4AFB6_PAULE	42	44	42	43	42	40	39	41	41	38	39	40	41	38	43	42	42	41	42	39	38	38	36	40	39	40	39	40	40	39	38	37	40	39	40	38	39	40	37	37	39	39	39	38	38	39	38	39	39
A0A089WWL9_9PSED	45	45	44	44	45	42	41	41	41	38	39	40	43	39	42	41	44	43	42	41	40	39	38	41	41	41	40	41	41	41	39	38	42	40	41	40	40	42	40	40	38	41	40	40	40	40	40	39	41
A0A383RW06_9PSED	43	43	43	44	43	40	40	40	41	38	38	39	41	37	42	40	41	42	40	38	38	39	36	39	38	39	39	39	40	39	38	37	39	38	39	38	38	38	37	38	38	37	37	38	38	38	38	38	40
A0A0X8BYJ1_9PSED	44	44	45	44	44	43	42	43	43	39	41	41	44	40	44	44	42	43	43	41	41	39	38	41	40	41	41	42	42	41	39	39	41	41	41	41	41	41	40	41	39	41	41	41	41	41	40	40	41
Q9I1I6_PSEAE	44	44	41	43	42	41	39	41	41	38	39	40	41	37	41	40	41	41	42	39	39	39	37	41	39	40	40	40	41	40	37	37	40	38	39	39	40	40	37	38	37	38	39	38	38	39	40	37	39
A0A1H0FRE3_9PSED	45	46	45	44	45	42	42	43	43	37	41	42	43	39	41	41	43	42	44	41	41	39	38	40	41	42	42	42	43	41	39	40	42	42	41	40	42	40	41	40	38	41	40	40	39	41	40	39	40
A0A139SXG9_9GAMM	43	42	41	43	42	43	39	37	42	36	39	40	42	40	44	43	41	42	42	41	39	37	35	41	39	40	40	40	40	41	39	40	39	40	39	41	41	41	39	39	39	39	39	39	39	41	40	38	39
A0A1C3K4L2_9BURK	44	43	43	43	43	41	39	40	38	38	40	40	41	39	41	40	41	41	41	40	39	38	36	41	39	40	40	41	39	39	38	39	38	38	37	38	40	40	39	39	38	38	38	38	38	39	41	38	39
A0A0L6T3M2_9BURK	45	48	47	46	47	48	41	41	39	40	38	40	44	41	43	43	40	40	42	41	41	41	41	41	41	42	41	42	41	41	40	40	41	43	41	40	41	41	41	41	43	41	41	42	42	41	40	40	39
A0A0K8NZK5_IDESA	46	47	45	46	45	47	43	45	42	40	41	41	45	43	42	44	43	42	44	42	45	44	43	42	41	43	42	43	43	42	43	42	43	44	43	43	44	44	43	43	45	43	42	44	44	44	44	45	41
A0A257DDF6_9BURK	42	46	45	42	42	42	39	40	37	38	39	38	40	42	42	42	40	40	40	40	42	40	41	40	38	40	41	41	38	39	41	39	39	38	40	43	43	41	42	42	41	39	39	40	40	40	40	39	38
A0A1P8FP42_9PROT	47	47	46	46	45	43	44	44	41	39	41	41	46	42	43	43	42	41	43	43	42	41	42	40	41	44	43	43	42	43	42	42	43	43	42	43	44	43	42	44	44	42	42	43	43	43	42	43	41
A0A1V4CI52_9BURK	45	46	46	47	45	45	41	41	40	36	41	40	43	41	41	41	42	42	42	43	44	40	40	39	40	41	41	41	40	39	39	40	40	41	40	40	41	40	41	41	41	40	39	39	40	41	40	39	37
A0A1V3RSP5_9BURK	43	45	46	47	44	44	41	40	40	36	40	40	43	40	41	42	41	41	42	44	42	39	39	39	40	41	41	41	39	39	40	40	39	42	39	40	40	40	40	40	40	39	39	40	40	41	40	39	36
A0A4V2JG24_9BURK	41	42	44	44	41	44	39	37	38	36	39	38	42	41	40	40	41	39	39	42	42	40	41	41	40	41	41	42	40	39	40	39	40	41	40	40	40	40	42	43	41	40	40	40	40	42	42	40	39
A0A2S0MEE8_9BURK	45	46	46	45	43	44	40	38	40	37	40	39	43	41	41	41	41	41	41	43	41	40	40	41	40	40	41	42	38	38	40	39	40	43	40	40	41	41	41	42	40	38	39	39	40	41	41	39	38
A0A069IDM8_9BURK	45	45	46	44	44	44	40	40	41	37	41	40	44	40	45	44	43	43	43	43	43	41	39	41	40	43	43	42	41	44	43	43	43	44	43	41	43	44	43	42	44	44	43	43	43	44	43	43	41
A0A0C4YTG2_9BURK	43	43	45	43	41	44	39	38	39	37	40	39	43	39	44	42	42	42	43	42	41	40	39	41	39	41	41	40	41	42	42	42	42	43	42	40	42	43	41	41	43	42	42	43	43	42	43	41	40
A0A1D9H742_9BURK	44	44	44	44	42	43	40	39	39	37	41	41	44	41	43	42	44	43	43	44	42	39	38	42	39	41	41	40	40	41	43	42	40	43	42	41	42	44	42	42	43	41	40	42	43	42	43	42	41
Q0JZD3_CUPNH	44	44	43	43	41	44	40	39	39	36	40	43	42	40	42	41	43	42	44	43	41	40	40	41	39	42	42	42	41	41	43	43	43	45	43	42	43	44	43	42	42	41	41	42	42	42	43	44	41
Q46RM0_CUPPJ	44	44	45	45	41	43	38	39	39	36	41	41	42	40	42	42	42	42	43	43	41	39	38	42	40	41	41	41	41	41	42	42	40	43	42	41	41	43	41	42	41	41	41	41	41	41	42	43	40
A0A1I1SRE0_9BURK	42	43	43	44	42	43	39	39	40	37	41	42	41	39	43	43	45	43	44	44	42	39	38	41	40	41	41	41	41	42	42	42	42	43	42	40	41	43	42	42	43	42	41	42	43	42	44	43	41
A0A3A3FNJ3_9BURK	43	43	43	44	45	43	41	41	41	38	42	42	41	42	42	43	45	42	43	44	43	42	37	43	40	43	41	41	42	41	41	40	41	42	41	41	43	42	41	41	44	42	42	41	41	42	42	42	40
A0A0Q8QVE3_9BURK	42	43	42	44	43	44	41	40	41	37	41	42	40	41	41	43	44	43	43	44	43	41	37	42	39	43	42	42	42	41	40	40	41	44	42	41	43	41	41	42	44	43	42	42	42	42	42	43	40
A0A3A3FKH4_9BURK	45	45	44	45	44	44	42	40	42	38	42	42	42	43	43	43	44	42	43	43	43	41	37	43	41	44	43	44	43	42	44	42	43	44	44	42	44	43	43	43	45	43	42	42	42	42	42	43	41
A1VRM6_POLNA	42	42	41	41	43	41	40	38	41	37	40	40	40	39	42	41	42	40	41	43	41	40	38	41	38	41	40	40	40	40	38	39	40	39	40	37	39	40	41	40	42	40	39	39	39	40	39	40	38
A0A068YS68_9BURK	43	42	42	41	44	43	41	38	41	37	40	40	40	40	42	42	42	40	42	43	42	40	38	41	38	41	41	41	40	40	38	40	40	39	40	38	40	39	42	41	42	41	40	40	41	41	40	41	39
F1W3W1_9BURK	41	41	41	42	43	41	40	41	39	38	39	41	40	39	40	40	39	40	41	40	41	40	38	40	38	40	40	41	39	38	42	38	40	41	39	39	40	42	40	39	40	39	39	39	39	41	40	39	39
[truncated: 282 more columns]
